# Supplementary material for: Comparative transcriptome analysis identified important genes and regulatory pathways for flower color variation in Paphiopedilum hirsutissimum
Source: BMC Plant Biol. 2021 Oct 27;21:495. doi: 10.1186/s12870-021-03256-3 (PMC8549352; doi:10.1186/s12870-021-03256-3)
Supplement: Supplementary file 2 — Additional file 2: Table S2: Differentially expressed genes (DEGs) among normal and albino labellum. [file 12870_2021_3256_MOESM2_ESM.xlsx]

## Sheet: Sheet1
Gene_ID	log2 Fold Change	pvalue	padj	NR_annotation
TRINITY_DN118899_c0_g1_i1|m.131105	-4.38527	0.00145331	0.00590647	hypothetical protein AXF42_Ash003097 [Apostasia shenzhenica]
TRINITY_DN49100_c0_g1_i1|m.99814	2.92927	0.00182465	0.00719143	dof zinc finger protein DOF5.7-like [Dendrobium catenatum]
TRINITY_DN100683_c0_g1_i1|m.129758	-4.77681	0.00575443	0.0194818	hypothetical protein CJF32_00007831 [Rutstroemia sp. NJR-2017a WRK4]
TRINITY_DN43369_c0_g1_i1|m.86974	3.62343	0.0109633	0.0339714	UDP-glucuronate 4-epimerase 6-like [Dendrobium catenatum]
TRINITY_DN63238_c0_g1_i2|m.89940	3.32259	4.50634e-07	3.9383e-06	hypothetical protein AXF42_Ash015212 [Apostasia shenzhenica]
TRINITY_DN14836_c0_g1_i1|m.83131	2.20558	0.0127314	0.038495	serine/threonine-protein kinase RIPK-like [Dendrobium catenatum]
TRINITY_DN42288_c0_g1_i1|m.57388	3.07088	9.30246e-05	0.000512844	leucine-rich repeat extensin-like protein 2 [Dendrobium catenatum]
TRINITY_DN5459_c0_g1_i1|m.79832	13.2221	1.1413e-28	8.86235e-27	40S ribosomal protein S25 [Phalaenopsis equestris]
TRINITY_DN68410_c0_g1_i1|m.64756	-3.01647	0.000567256	0.00258588	uncharacterized protein LOC110102267 [Dendrobium catenatum]
TRINITY_DN56754_c0_g2_i2|m.114672	6.88219	1.55695e-07	1.47591e-06	AP2-like ethylene-responsive transcription factor ANT [Dendrobium catenatum]
TRINITY_DN48948_c0_g1_i1|m.36200	6.92728	6.08898e-09	7.13627e-08	basic blue protein isoform X1 [Vigna radiata var. radiata]
TRINITY_DN102263_c0_g1_i1|m.132400	2.02914	9.10379e-15	2.22689e-13	MLP-like protein 423 [Dendrobium catenatum]
TRINITY_DN54819_c0_g2_i1|m.119552	3.3337	2.39159e-06	1.84532e-05	probable CCR4-associated factor 1 homolog 11 [Glycine max]
TRINITY_DN63844_c0_g4_i1|m.24886	6.6686	1.52997e-05	0.000100936	hypothetical protein AXF42_Ash011087 [Apostasia shenzhenica]
TRINITY_DN60124_c1_g1_i1|m.28322	2.48362	9.10186e-05	0.000503144	amino acid transporter ANTL3-like isoform X1 [Dendrobium catenatum]
TRINITY_DN30223_c0_g1_i1|m.42682	2.35473	0.0142807	0.0423178	putative ribonuclease h protein, partial [Nicotiana attenuata]
TRINITY_DN104999_c0_g1_i1|m.132363	-2.63535	0.000149729	0.000786036	Heavy metal-associated isoprenylated plant protein 26 [Dendrobium catenatum]
TRINITY_DN2386_c0_g1_i1|m.42975	4.41313	6.10778e-08	6.1782e-07	PREDICTED: receptor-like protein kinase 2 [Elaeis guineensis]
TRINITY_DN58880_c0_g1_i3|m.105113	3.43026	0.000250525	0.00124975	Os01g0866133 [Oryza sativa Japonica Group]
TRINITY_DN39234_c0_g1_i1|m.88528	7.20737	2.65487e-07	2.41025e-06	ribonuclease 1-like [Dendrobium catenatum]
TRINITY_DN77464_c0_g1_i1|m.61039	-2.76275	0.0115848	0.0355591	E3 ubiquitin-protein ligase ATL4-like [Phalaenopsis equestris]
TRINITY_DN61818_c5_g2_i7|m.7013	6.77507	1.77315e-07	1.66442e-06	hypothetical protein VITISV_031733 [Vitis vinifera]
TRINITY_DN32322_c0_g2_i1|m.52499	1.47474	0.000670792	0.00300678	probable 1-deoxy-D-xylulose-5-phosphate synthase 2, chloroplastic [Dendrobium catenatum]
TRINITY_DN115941_c0_g1_i1|m.130523	-4.29605	1.15436e-05	7.82498e-05	probable serine/threonine-protein kinase At1g54610 isoform X2 [Dendrobium catenatum]
TRINITY_DN62403_c0_g1_i4|m.35019	4.16743	0.00103077	0.0043601	histone deacetylase, partial [Trifolium pratense]
TRINITY_DN72379_c0_g1_i1|m.40238	5.15621	0.00139073	0.00567996	uncharacterized protein LOC110095632 [Dendrobium catenatum]
TRINITY_DN109047_c0_g1_i1|m.129793	-5.51312	0.000292713	0.0014378	flowering-promoting factor 1-like protein 1 [Phalaenopsis equestris]
TRINITY_DN78981_c0_g2_i1|m.9566	2.41395	0.00382264	0.0136964	hypothetical protein AXF42_Ash011007 [Apostasia shenzhenica]
TRINITY_DN29491_c0_g1_i1|m.30833	9.2396	1.00903e-12	2.04587e-11	LOW QUALITY PROTEIN: serine/threonine-protein phosphatase 2A 65 kDa regulatory subunit A beta isoform-like [Asparagus officinalis]
TRINITY_DN33500_c0_g1_i1|m.98618	5.73583	9.16586e-05	0.000506077	PREDICTED: uncharacterized protein LOC109019499 [Juglans regia]
TRINITY_DN61891_c5_g6_i1|m.7202	-2.11315	0.00340148	0.0123671	hypothetical protein MA16_Dca019338 [Dendrobium catenatum]
TRINITY_DN58306_c0_g1_i1|m.115330	5.37525	0.000406242	0.00192149	uncharacterized protein LOC110012043 [Sesamum indicum]
TRINITY_DN60676_c6_g10_i1|m.51489	12.4476	9.89072e-26	6.28871e-24	nuclear transport factor 2-like [Phalaenopsis equestris]
TRINITY_DN50046_c0_g2_i2|m.30251	4.70049	0.00166021	0.00662341	putative beta-1,4-xylosyltransferase IRX9 [Dendrobium catenatum]
TRINITY_DN41749_c0_g1_i1|m.109700	-1.73968	0.000510477	0.00235351	Ethylene-responsive transcription factor ERF008 [Apostasia shenzhenica]
TRINITY_DN62951_c5_g9_i1|m.77599	3.61976	3.06695e-06	2.32512e-05	hypothetical protein VITISV_041073 [Vitis vinifera]
TRINITY_DN24375_c0_g2_i1|m.113287	3.71966	0.00833883	0.026823	uncharacterized protein LOC110110994 [Dendrobium catenatum]
TRINITY_DN62202_c5_g1_i1|m.3109	4.93565	0.00023861	0.00119554	Uncharacterized protein TCM_008289 [Theobroma cacao]
TRINITY_DN33621_c0_g1_i1|m.114340	5.28913	0.00113436	0.00474657	LOW QUALITY PROTEIN: probable membrane-associated kinase regulator 4 [Dendrobium catenatum]
TRINITY_DN62453_c5_g7_i7|m.33877	5.47839	1.49835e-17	4.88248e-16	alcohol-forming fatty acyl-CoA reductase-like [Dendrobium catenatum]
TRINITY_DN80547_c0_g1_i1|m.30812	-3.00573	0.0149512	0.0440047	receptor-like serine/threonine-protein kinase SD1-8 isoform X2 [Phalaenopsis equestris]
TRINITY_DN61753_c1_g9_i4|m.107773	4.87558	1.4137e-19	5.57175e-18	probable WRKY transcription factor 34 [Dendrobium catenatum]
TRINITY_DN19832_c0_g1_i1|m.67873	4.18737	7.59737e-10	1.02014e-08	uncharacterized protein LOC110112529 isoform X1 [Dendrobium catenatum]
TRINITY_DN2794_c0_g1_i1|m.121026	4.62881	4.37654e-11	7.0364e-10	hypothetical protein HMPREF9553_00243, partial [Escherichia coli MS 200-1]
TRINITY_DN62274_c1_g1_i1|m.3757	1.72174	0.0142625	0.0422763	hypothetical protein VITISV_041839 [Vitis vinifera]
TRINITY_DN55167_c4_g3_i1|m.102285	2.4792	0.00259073	0.00973552	uncharacterized protein LOC18046468 isoform X1 [Citrus clementina]
TRINITY_DN53656_c0_g2_i1|m.5972	2.48617	0.00167606	0.00668082	conserved hypothetical protein ycf2 (chloroplast) [Paphiopedilum armeniacum]
TRINITY_DN42812_c0_g1_i1|m.55749	-7.42435	3.75638e-09	4.5728e-08	squamosa promoter-binding-like protein 10 [Dendrobium catenatum]
TRINITY_DN50349_c0_g1_i2|m.121224	2.33275	0.00102796	0.00435034	22.0 kDa heat shock protein [Apostasia shenzhenica]
TRINITY_DN85599_c0_g1_i1|m.76504	4.68906	0.0130609	0.0393162	homeobox protein knotted-1-like 6 [Dendrobium catenatum]
TRINITY_DN59745_c0_g1_i1|m.75005	4.86339	0.00193743	0.00757376	uncharacterized protein LOC109713018 [Ananas comosus]
TRINITY_DN57114_c2_g1_i1|m.100038	2.77674	0.00412373	0.0146287	reverse transcriptase [Corchorus capsularis]
TRINITY_DN55483_c0_g1_i1|m.85413	6.14378	8.06357e-22	3.68782e-20	beta-hexosaminidase 3 [Dendrobium catenatum]
TRINITY_DN64637_c0_g1_i2|m.70303	1.71888	0.0083346	0.0268162	Putative ribonuclease H protein [Dendrobium catenatum]
TRINITY_DN43177_c0_g1_i1|m.61113	4.645	0.00102755	0.00435034	WAT1-related protein At5g07050-like [Dendrobium catenatum]
TRINITY_DN95309_c0_g1_i1|m.97890	3.96726	0.0120495	0.0367652	probable inactive receptor kinase At2g26730 [Phalaenopsis equestris]
TRINITY_DN58928_c0_g1_i1|m.91535	1.59825	0.00353585	0.0127843	probable LRR receptor-like serine/threonine-protein kinase IRK [Dendrobium catenatum]
TRINITY_DN25040_c0_g1_i1|m.33686	-2.75052	4.94409e-05	0.000291313	aspartic proteinase CDR1-like [Phalaenopsis equestris]
TRINITY_DN64348_c0_g2_i1|m.112553	2.63721	0.014867	0.0438017	Uncharacterized protein TCM_016755 [Theobroma cacao]
TRINITY_DN58562_c7_g1_i1|m.129491	3.81583	0.0106863	0.0332826	hypothetical protein VITISV_032980 [Vitis vinifera]
TRINITY_DN42607_c0_g1_i2|m.99086	1.98534	0.000177902	0.000920171	uncharacterized protein LOC110099649 isoform X1 [Dendrobium catenatum]
TRINITY_DN39321_c0_g1_i1|m.104153	-1.94178	6.11e-10	8.33921e-09	CASP-like protein 1C1 isoform X1 [Dendrobium catenatum]
TRINITY_DN45759_c0_g1_i1|m.86482	4.17178	0.00136469	0.00558611	uncharacterized protein LOC110038538 [Phalaenopsis equestris]
TRINITY_DN64126_c0_g1_i5|m.74049	2.6335	1.54157e-08	1.70113e-07	lysine-specific demethylase JMJ705-like [Dendrobium catenatum]
TRINITY_DN50603_c0_g1_i2|m.54257	3.4965	0.000193298	0.000993325	Protein basic pentacysteine 7 [Apostasia shenzhenica]
TRINITY_DN27998_c0_g2_i1|m.61023	2.20561	0.000608431	0.00275486	probable glucuronosyltransferase Os01g0926700 isoform X2 [Dendrobium catenatum]
TRINITY_DN19218_c0_g2_i1|m.96112	2.54645	0.000367471	0.00175677	Uncharacterized protein AXF42_Ash016954 [Apostasia shenzhenica]
TRINITY_DN51930_c0_g1_i1|m.126095	2.39209	0.00175538	0.006959	uncharacterized protein LOC110105688, partial [Dendrobium catenatum]
TRINITY_DN51201_c0_g1_i1|m.19846	-1.88937	3.06108e-05	0.000188054	PREDICTED: CDPK-related kinase 3 isoform X1 [Malus domestica]
TRINITY_DN54222_c0_g1_i1|m.122832	4.04035	9.33995e-08	9.19781e-07	citrate-binding protein-like [Dendrobium catenatum]
TRINITY_DN3124_c0_g1_i1|m.63360	5.9787	1.5148e-09	1.95212e-08	Coat Protein [Arhar cryptic virus-I]
TRINITY_DN51893_c0_g1_i1|m.25271	4.85801	5.87663e-06	4.22358e-05	14-3-3-like protein GF14 kappa [Dendrobium catenatum]
TRINITY_DN53621_c0_g1_i1|m.6057	2.83927	7.48842e-29	5.83968e-27	subtilisin-like protease SBT1.8 [Dendrobium catenatum]
TRINITY_DN49316_c0_g2_i3|m.36416	2.15643	0.00288924	0.0107182	putative SWI/SNF-related matrix-associated actin-dependent regulator of chromatin subfamily A member 3-like 3 [Dendrobium catenatum]
TRINITY_DN110061_c0_g1_i1|m.131567	-3.1452	0.00936521	0.0296438	PREDICTED: SKP1-like protein 1A [Musa acuminata subsp. malaccensis]
TRINITY_DN56763_c0_g1_i2|m.114374	3.07127	1.44952e-08	1.60503e-07	probable LRR receptor-like serine/threonine-protein kinase At4g20940 isoform X2 [Dendrobium catenatum]
TRINITY_DN62029_c4_g18_i1|m.118134	3.42104	2.09554e-08	2.25601e-07	hypothetical protein CTI12_AA024020 [Artemisia annua]
TRINITY_DN109062_c0_g1_i1|m.129799	-2.35415	0.00183709	0.00723262	PREDICTED: uncharacterized protein LOC109002174 [Juglans regia]
TRINITY_DN49385_c0_g1_i8|m.36511	2.23263	2.63918e-08	2.79674e-07	pentatricopeptide repeat-containing protein At4g21065-like [Phalaenopsis equestris]
TRINITY_DN42829_c0_g1_i1|m.55785	3.60635	0.000255786	0.00127251	glycerol-3-phosphate 2-O-acyltransferase 4 [Dendrobium catenatum]
TRINITY_DN41486_c0_g1_i2|m.86471	1.75934	0.000120986	0.000649833	lamin-like protein [Phalaenopsis equestris]
TRINITY_DN119875_c0_g1_i1|m.131011	-3.21566	0.00213648	0.00823716	PREDICTED: uncharacterized protein LOC105057956 [Elaeis guineensis]
TRINITY_DN57924_c0_g1_i1|m.104599	3.47968	2.5432e-11	4.25375e-10	cysteine-rich repeat secretory protein 12-like [Dendrobium catenatum]
TRINITY_DN58928_c0_g2_i1|m.91536	2.39729	0.0127355	0.0384956	probable LRR receptor-like serine/threonine-protein kinase IRK [Phalaenopsis equestris]
TRINITY_DN50510_c0_g1_i1|m.86642	1.57645	8.16585e-05	0.000456947	Transcription factor E2FA [Apostasia shenzhenica]
TRINITY_DN48379_c0_g1_i2|m.35293	2.9858	1.92113e-12	3.76955e-11	rac-like GTP-binding protein 7 [Phalaenopsis equestris]
TRINITY_DN53154_c0_g1_i2|m.67933	4.2057	1.48609e-06	1.19096e-05	uncharacterized protein LOC110031923 [Phalaenopsis equestris]
TRINITY_DN107500_c0_g1_i1|m.131198	3.2144	9.02872e-05	0.000499715	peroxidase 5-like [Dendrobium catenatum]
TRINITY_DN64587_c3_g1_i1|m.100610	1.93782	0.00363997	0.0131165	basic 7S globulin-like [Dendrobium catenatum]
TRINITY_DN56135_c0_g1_i1|m.72479	3.40307	0.00123847	0.00512464	bidirectional sugar transporter SWEET14-like [Dendrobium catenatum]
TRINITY_DN41621_c0_g1_i1|m.52431	1.72921	0.00351416	0.0127184	pentatricopeptide repeat-containing protein At2g13600-like [Phalaenopsis equestris]
TRINITY_DN43792_c0_g1_i1|m.3890	-2.51028	0.000336073	0.00162843	NAC domain-containing protein 100-like [Dendrobium catenatum]
TRINITY_DN53335_c0_g1_i2|m.15162	3.81003	9.99418e-06	6.85616e-05	protein YLS3-like [Dendrobium catenatum]
TRINITY_DN47836_c0_g1_i1|m.88683	2.6162	0.00358498	0.0129465	PREDICTED: uncharacterized protein LOC105042073 [Elaeis guineensis]
TRINITY_DN52330_c0_g2_i1|m.99176	2.96241	0.000273225	0.00135043	probable E3 ubiquitin-protein ligase RHC1A [Phalaenopsis equestris]
TRINITY_DN65012_c1_g4_i2|m.75989	3.75323	9.47264e-07	7.89661e-06	uncharacterized protein LOC110800445 [Spinacia oleracea]
TRINITY_DN53943_c0_g2_i1|m.89029	7.63334	2.73737e-22	1.31798e-20	GDSL esterase/lipase 7 [Dendrobium catenatum]
TRINITY_DN46609_c0_g1_i1|m.104064	-1.48383	0.00038066	0.00181176	DNA-directed RNA polymerases II, IV and V subunit 9A [Dendrobium catenatum]
TRINITY_DN32728_c0_g1_i1|m.28735	-2.99692	0.00491553	0.0169948	LOW QUALITY PROTEIN: cytochrome P450 84A1-like [Phalaenopsis equestris]
TRINITY_DN49806_c0_g2_i1|m.35953	-1.75369	0.00419648	0.0148377	PREDICTED: uncharacterized protein LOC100256249 isoform X2 [Vitis vinifera]
TRINITY_DN108762_c0_g1_i1|m.131534	-1.44762	0.0142383	0.0422404	receptor-like serine/threonine-protein kinase SD1-8 isoform X2 [Phalaenopsis equestris]
TRINITY_DN68534_c0_g1_i1|m.38413	2.5596	0.00911803	0.0289719	NAC domain-containing protein 73-like [Dendrobium catenatum]
TRINITY_DN61629_c2_g2_i1|m.106360	5.04302	2.41544e-08	2.57609e-07	Coat Protein [Arhar cryptic virus-I]
TRINITY_DN56769_c0_g2_i1|m.114839	-1.70965	0.000206894	0.00105311	endoglucanase 3-like [Dendrobium catenatum]
TRINITY_DN80450_c0_g1_i1|m.68260	-3.41685	0.0165355	0.0479408	uncharacterized protein LOC110096595 isoform X2 [Dendrobium catenatum]
TRINITY_DN64833_c4_g4_i1|m.116317	3.34868	1.10487e-06	9.10235e-06	hypothetical protein GOBAR_AA36262 [Gossypium barbadense]
TRINITY_DN56324_c0_g1_i1|m.45495	-2.50675	5.90423e-07	5.0893e-06	plastocyanin [Phoenix dactylifera]
TRINITY_DN50608_c0_g1_i1|m.54226	3.11083	5.00795e-06	3.64374e-05	leucine-rich repeat receptor-like protein kinase PXC1 [Dendrobium catenatum]
TRINITY_DN54531_c0_g1_i4|m.126915	2.70246	3.67438e-05	0.000221434	Protein cup-shaped cotyledon 2 [Apostasia shenzhenica]
TRINITY_DN56788_c1_g3_i1|m.114369	3.92122	4.45765e-12	8.2582e-11	probable carboxylesterase 2 [Dendrobium catenatum]
TRINITY_DN53893_c0_g1_i1|m.93738	2.15538	0.000905294	0.00389894	65-kDa microtubule-associated protein 3-like [Dendrobium catenatum]
TRINITY_DN35307_c0_g1_i1|m.128703	-2.76478	0.00113986	0.00476305	gibberellin 3-beta-dioxygenase 1-like [Phalaenopsis equestris]
TRINITY_DN59750_c0_g5_i1|m.75242	2.79892	2.73164e-05	0.00017001	Heat stress transcription factor B-4 [Apostasia shenzhenica]
TRINITY_DN35007_c0_g1_i1|m.79870	-3.89375	0.00539196	0.0184187	unknown [Zea mays]
TRINITY_DN62466_c1_g1_i1|m.34506	1.92248	0.000460289	0.00214488	cysteine proteinase inhibitor 5 [Phalaenopsis equestris]
TRINITY_DN69238_c0_g1_i1|m.84700	-1.74195	0.00261338	0.00980649	Integrase [Actinidia chinensis var. chinensis]
TRINITY_DN51223_c0_g1_i1|m.19876	3.10251	0.00776798	0.0252539	PREDICTED: uncharacterized protein LOC108206061 [Daucus carota subsp. sativus]
TRINITY_DN78971_c0_g1_i1|m.9562	-2.53402	0.00154318	0.00621905	putative GEM-like protein 8 [Dendrobium catenatum]
TRINITY_DN54937_c0_g1_i1|m.61544	1.62636	0.00499834	0.0172419	probable polygalacturonase [Ananas comosus]
TRINITY_DN63041_c7_g12_i1|m.122304	3.41621	1.45968e-10	2.1833e-09	uncharacterized protein LOC109838346 [Asparagus officinalis]
TRINITY_DN6907_c0_g1_i1|m.80071	-4.28232	0.00296065	0.0109597	uncharacterized protein LOC109821826 [Asparagus officinalis]
TRINITY_DN62300_c1_g4_i1|m.9836	2.41235	0.00203987	0.00792329	polyprotein [Hibiscus bacilliform virus GD1]
TRINITY_DN44788_c0_g2_i2|m.33752	-2.35313	0.00116045	0.00484064	gag-pol polyprotein [Populus deltoides]
TRINITY_DN29310_c0_g1_i1|m.78656	-1.02452	0.00420225	0.0148508	Putative disease resistance RPP13-like protein 1 [Apostasia shenzhenica]
TRINITY_DN37975_c0_g1_i1|m.19960	-1.35166	0.0154876	0.0453859	probable membrane-associated kinase regulator 6 [Dendrobium catenatum]
TRINITY_DN29031_c0_g1_i1|m.35667	-2.123	2.57938e-06	1.97767e-05	uncharacterized protein LOC110095904 isoform X2 [Dendrobium catenatum]
TRINITY_DN58194_c1_g1_i1|m.20493	1.2747	0.00170871	0.00680055	rho GTPase-activating protein 2-like [Dendrobium catenatum]
TRINITY_DN99188_c0_g1_i1|m.19990	-1.32908	0.00279369	0.0104039	amino acid permease 8-like [Phalaenopsis equestris]
TRINITY_DN53079_c0_g1_i1|m.68957	1.8449	0.0143645	0.0425594	protein DETOXIFICATION 56 [Phalaenopsis equestris]
TRINITY_DN47731_c0_g2_i1|m.97549	9.45556	2.75541e-07	2.49656e-06	putative RNA-dependent RNA polymerase [Melon partitivirus]
TRINITY_DN2021_c0_g1_i1|m.67037	-1.30637	0.0119026	0.0363757	ATPase subunit 4 (mitochondrion) [Nelumbo nucifera]
TRINITY_DN52864_c0_g1_i1|m.31446	-2.3334	0.00817941	0.026408	homeobox-leucine zipper protein HOX12-like [Phalaenopsis equestris]
TRINITY_DN45945_c0_g1_i1|m.33839	-2.17857	0.00462291	0.0161514	PREDICTED: photosystem II 5 kDa protein, chloroplastic [Gossypium raimondii]
TRINITY_DN14102_c0_g2_i1|m.58648	2.66599	0.00910766	0.028944	uncharacterized protein LOC110023051 isoform X1 [Phalaenopsis equestris]
TRINITY_DN29682_c0_g1_i1|m.62262	3.95728	0.00927654	0.0294243	uncharacterized protein LOC110112751 [Dendrobium catenatum]
TRINITY_DN56322_c0_g1_i5|m.45651	3.53641	5.69732e-11	8.97021e-10	Auxin response factor 17 [Apostasia shenzhenica]
TRINITY_DN15235_c0_g1_i1|m.123925	5.67208	0.000532455	0.00244434	protein EXORDIUM-like 2 [Dendrobium catenatum]
TRINITY_DN56969_c0_g1_i1|m.62999	2.84211	0.00228256	0.00872481	uncharacterized protein LOC110025022 isoform X1 [Phalaenopsis equestris]
TRINITY_DN54998_c0_g1_i2|m.61538	1.76985	0.0139735	0.0416102	PREDICTED: uncharacterized protein LOC109505576 [Elaeis guineensis]
TRINITY_DN42925_c0_g1_i1|m.103981	-1.22404	6.37056e-08	6.42976e-07	uncharacterized protein LOC110023362 [Phalaenopsis equestris]
TRINITY_DN54536_c0_g1_i1|m.126876	1.72016	0.00124873	0.00516124	polyprotein [Grapevine badnavirus 1]
TRINITY_DN51994_c0_g1_i1|m.126088	1.7518	0.00206292	0.00799749	WEB family protein [Dendrobium catenatum]
TRINITY_DN73475_c0_g1_i1|m.124486	-2.4344	0.00113871	0.00475934	cytochrome P450 90B1-like isoform X1 [Dendrobium catenatum]
TRINITY_DN50738_c0_g1_i1|m.14199	5.15009	8.96339e-05	0.00049625	PREDICTED: uncharacterized protein LOC100266598 [Vitis vinifera]
TRINITY_DN52162_c0_g1_i2|m.98837	1.02793	0.00652443	0.0216942	sister chromatid cohesion protein DCC1 [Dendrobium catenatum]
TRINITY_DN56257_c0_g1_i1|m.105912	7.56808	1.05588e-06	8.74218e-06	PREDICTED: uncharacterized protein LOC103980771 [Musa acuminata subsp. malaccensis]
TRINITY_DN1900_c0_g1_i1|m.58742	4.09468	0.0122899	0.0373716	putative disease resistance protein RGA3 [Dendrobium catenatum]
TRINITY_DN62784_c7_g11_i1|m.56287	1.41707	7.08399e-05	0.000402832	hypothetical protein MA16_Dca003771 [Dendrobium catenatum]
TRINITY_DN64572_c9_g7_i5|m.101198	1.89092	5.04582e-07	4.37416e-06	hypothetical protein AXF42_Ash012617 [Apostasia shenzhenica]
TRINITY_DN17062_c0_g1_i1|m.128671	-3.74982	8.24834e-18	2.77193e-16	DNA topoisomerase 2 [Dendrobium catenatum]
TRINITY_DN54016_c0_g2_i1|m.127117	-1.2385	0.003637	0.0131084	uncharacterized protein A4U43_C01F31500 [Asparagus officinalis]
TRINITY_DN47144_c0_g1_i1|m.98596	1.82565	0.0015136	0.0061188	AMP deaminase [Dendrobium catenatum]
TRINITY_DN42691_c0_g1_i1|m.99069	4.48213	1.48265e-11	2.5524e-10	ORF1+2p [Allium cepa amalgavirus 1]
TRINITY_DN42691_c0_g1_i2|m.99073	2.20102	5.37061e-18	1.82841e-16	ORF1+2p [Allium cepa amalgavirus 2]
TRINITY_DN31158_c0_g1_i1|m.33299	-1.57608	0.0001343	0.000713452	polygalacturonate 4-alpha-galacturonosyltransferase-like isoform X2 [Phalaenopsis equestris]
TRINITY_DN47713_c0_g1_i1|m.97661	-1.15593	3.76936e-05	0.000226633	homogentisate 1,2-dioxygenase isoform X1 [Dendrobium catenatum]
TRINITY_DN43637_c0_g2_i1|m.100583	2.60657	1.19631e-09	1.56377e-08	lamin-like protein [Phalaenopsis equestris]
TRINITY_DN63535_c1_g5_i3|m.15864	3.3209	1.54911e-10	2.31137e-09	TPR and ankyrin repeat-containing protein 1-like, partial [Ananas comosus]
TRINITY_DN52608_c0_g1_i1|m.83246	3.36136	0.00057317	0.00260958	putative lipid-transfer protein DIR1 [Dendrobium catenatum]
TRINITY_DN48449_c0_g1_i1|m.48887	4.81628	1.264e-06	1.02286e-05	transcription factor MYB44-like [Dendrobium catenatum]
TRINITY_DN37312_c0_g2_i1|m.126297	4.57335	0.000971324	0.00414323	hypothetical protein AXF42_Ash005650 [Apostasia shenzhenica]
TRINITY_DN48550_c0_g1_i1|m.115079	3.37269	0.00236456	0.00899817	hypothetical protein CR513_00322, partial [Mucuna pruriens]
TRINITY_DN54678_c0_g1_i1|m.58193	-1.04918	9.03906e-10	1.20222e-08	outer envelope pore protein 21B, chloroplastic [Dendrobium catenatum]
TRINITY_DN61655_c1_g1_i2|m.106588	2.77141	2.75088e-06	2.09858e-05	phospholipase D alpha 1-like isoform X1 [Dendrobium catenatum]
TRINITY_DN35995_c0_g1_i1|m.98997	2.34843	4.81159e-06	3.51911e-05	WAT1-related protein At5g64700-like [Dendrobium catenatum]
TRINITY_DN46149_c0_g1_i1|m.35779	2.36115	0.0148639	0.0438017	piriformospora indica-insensitive protein 2-like [Dendrobium catenatum]
TRINITY_DN57073_c0_g1_i2|m.84730	-3.73274	0.000161159	0.000840237	uncharacterized protein LOC110035574 [Phalaenopsis equestris]
TRINITY_DN51798_c0_g2_i5|m.40498	2.3808	3.52206e-53	9.05218e-51	#N/A
TRINITY_DN53803_c1_g1_i3|m.93783	2.27715	1.37509e-06	1.10736e-05	Cytokinin riboside 5&apos;-monophosphate phosphoribohydrolase LOG8 [Dendrobium catenatum]
TRINITY_DN63720_c1_g2_i2|m.80390	1.82076	0.00453374	0.0158825	BRCT domain-containing protein At4g02110 [Phalaenopsis equestris]
TRINITY_DN62594_c0_g1_i1|m.145	2.79235	1.36665e-12	2.71662e-11	BURP domain-containing protein 12-like [Dendrobium catenatum]
TRINITY_DN44851_c0_g1_i1|m.103389	2.98955	0.00027109	0.00134133	MYB1 [Dendrobium sp. XMW-2002-1]
TRINITY_DN50782_c0_g1_i1|m.14211	1.95494	2.80732e-11	4.65287e-10	4-coumarate--CoA ligase-like 6 [Phalaenopsis equestris]
TRINITY_DN49309_c0_g1_i1|m.36379	2.31505	0.00147174	0.00596808	LysM domain-containing GPI-anchored protein 1 [Apostasia shenzhenica]
TRINITY_DN53115_c0_g1_i1|m.68090	4.34141	1.46049e-08	1.61521e-07	PREDICTED: uncharacterized protein LOC105055177 [Elaeis guineensis]
TRINITY_DN63444_c2_g1_i1|m.27151	1.22783	0.00268332	0.0100462	uncharacterized protein LOC110106634 [Dendrobium catenatum]
TRINITY_DN61347_c1_g1_i11|m.18574	2.48467	3.40735e-18	1.18659e-16	Alpha-terpineol synthase, chloroplastic [Apostasia shenzhenica]
TRINITY_DN70827_c0_g1_i1|m.78556	-2.65905	0.000888461	0.0038355	aluminum-activated malate transporter 1-like [Dendrobium catenatum]
TRINITY_DN65107_c4_g12_i2|m.70501	2.92245	6.47042e-07	5.52757e-06	photosystem II protein D2 [Nuphar advena]
TRINITY_DN69296_c0_g1_i1|m.84692	-2.234	0.00797723	0.0258414	L-gulonolactone oxidase 2-like [Phalaenopsis equestris]
TRINITY_DN52267_c0_g3_i1|m.126502	1.9294	7.84591e-10	1.05119e-08	L10-interacting MYB domain-containing protein-like [Dendrobium catenatum]
TRINITY_DN48643_c0_g1_i1|m.36079	11.4449	8.15357e-20	3.25572e-18	putative coat protein [Melon partitivirus]
TRINITY_DN18135_c0_g1_i1|m.128114	5.40979	0.000227133	0.00114306	uncharacterized protein LOC110093255 [Dendrobium catenatum]
TRINITY_DN44182_c0_g1_i1|m.99647	-9.84494	5.67593e-20	2.29655e-18	lysine histidine transporter 2 [Dendrobium catenatum]
TRINITY_DN35297_c0_g1_i1|m.13352	-2.49029	2.63842e-08	2.79674e-07	WAT1-related protein At1g21890-like [Phalaenopsis equestris]
TRINITY_DN53535_c0_g2_i2|m.62297	1.76188	0.00189663	0.00743176	LOW QUALITY PROTEIN: GDSL esterase/lipase At4g26790-like [Phalaenopsis equestris]
TRINITY_DN56707_c0_g1_i1|m.114942	1.8179	8.46781e-06	5.87978e-05	uncharacterized protein LOC110109240 [Dendrobium catenatum]
TRINITY_DN61866_c3_g1_i1|m.6564	-8.33827	1.19317e-28	9.22584e-27	thioredoxin H1-like [Phalaenopsis equestris]
TRINITY_DN50846_c0_g1_i1|m.124125	1.25677	0.00208389	0.00806848	limonoid UDP-glucosyltransferase-like [Phalaenopsis equestris]
TRINITY_DN39027_c0_g1_i1|m.98914	-2.48217	0.00217138	0.00835581	uncharacterized protein LOC103714829 [Phoenix dactylifera]
TRINITY_DN65128_c14_g1_i1|m.70418	1.19649	0.00800127	0.0259062	hypothetical protein CTI12_AA024020 [Artemisia annua]
TRINITY_DN53705_c0_g1_i1|m.58100	8.7186	1.06306e-12	2.1435e-11	hypothetical protein 10.t00029 [Asparagus officinalis]
TRINITY_DN47672_c0_g2_i1|m.59558	1.05931	0.00627776	0.0209734	auxin-responsive protein SAUR50-like [Phalaenopsis equestris]
TRINITY_DN53920_c0_g1_i1|m.88781	1.83757	0.0032836	0.0119944	uncharacterized protein LOC110092172 [Dendrobium catenatum]
TRINITY_DN64058_c5_g1_i1|m.18187	-2.1995	0.00062774	0.00283075	uncharacterized protein LOC112091747 [Morus notabilis]
TRINITY_DN51334_c0_g1_i3|m.88386	-2.16771	4.87284e-06	3.56105e-05	hypothetical protein AXF42_Ash002372 [Apostasia shenzhenica]
TRINITY_DN64743_c1_g3_i1|m.55406	2.58433	0.00181081	0.00714538	uncharacterized protein LOC110101628 [Dendrobium catenatum]
TRINITY_DN31530_c0_g1_i1|m.12118	-4.72961	3.9965e-08	4.13894e-07	kinesin-like protein KIN-4C isoform X1 [Dendrobium catenatum]
TRINITY_DN63517_c6_g1_i1|m.16901	1.92474	0.00122095	0.00506246	uncharacterized protein LOC111276355 [Durio zibethinus]
TRINITY_DN51491_c0_g1_i1|m.23495	5.80454	2.47917e-12	4.77214e-11	36.4 kDa proline-rich protein [Apostasia shenzhenica]
TRINITY_DN46042_c0_g1_i1|m.13597	1.72042	0.00185129	0.00728382	hypothetical protein AXF42_Ash016766 [Apostasia shenzhenica]
TRINITY_DN65023_c11_g29_i1|m.75794	-1.31572	0.00714994	0.0235085	uncharacterized protein LOC110105293 [Dendrobium catenatum]
TRINITY_DN56613_c0_g1_i1|m.67317	1.55341	0.00257169	0.00967571	uncharacterized protein LOC103717503 [Phoenix dactylifera]
TRINITY_DN41931_c0_g2_i1|m.125836	-2.34223	0.0111187	0.0343608	Fanconi anemia group D2 protein homolog isoform X5 [Phalaenopsis equestris]
TRINITY_DN31549_c0_g1_i1|m.12116	5.64005	9.59645e-16	2.61758e-14	putative invertase inhibitor [Phalaenopsis equestris]
TRINITY_DN57904_c0_g2_i1|m.104469	2.3335	5.44652e-05	0.000317635	transcription factor MYC2-like [Dendrobium catenatum]
TRINITY_DN54349_c0_g1_i1|m.103711	3.5318	6.15525e-35	6.93339e-33	probable potassium transporter 13 isoform X1 [Phoenix dactylifera]
TRINITY_DN50065_c0_g2_i1|m.30183	1.27477	0.000278886	0.00137655	SHORT-ROOT1 protein-like, partial [Cymbidium ensifolium]
TRINITY_DN100785_c0_g1_i1|m.132016	-5.66172	0.000315082	0.00153487	hypothetical protein MA16_Dca001415 [Dendrobium catenatum]
TRINITY_DN68274_c0_g1_i1|m.38315	-3.48334	0.014655	0.0432725	PREDICTED: protein TAPETUM DETERMINANT 1-like [Cucumis melo]
TRINITY_DN63977_c0_g7_i3|m.47086	2.92251	0.000773455	0.0033999	hypothetical protein AXF42_Ash014924 [Apostasia shenzhenica]
TRINITY_DN48909_c0_g1_i2|m.36204	5.04802	0.0110355	0.0341545	uncharacterized protein LOC110742254 [Papio anubis]
TRINITY_DN2824_c0_g1_i1|m.33340	-3.01699	6.37271e-05	0.000366381	uncharacterized protein LOC110107473 isoform X1 [Dendrobium catenatum]
TRINITY_DN64872_c4_g11_i2|m.117083	-2.25766	2.01237e-05	0.000129211	Receptor-like serine/threonine-protein kinase [Apostasia shenzhenica]
TRINITY_DN58788_c3_g2_i1|m.37158	2.6204	7.46466e-05	0.000421718	putative zinc finger, CCHC-type [Helianthus annuus]
TRINITY_DN49974_c0_g1_i1|m.33588	2.75261	0.0126371	0.0382424	PREDICTED: monocopper oxidase-like protein SKS1 [Elaeis guineensis]
TRINITY_DN62424_c0_g6_i1|m.35034	1.97241	2.50239e-06	1.92511e-05	hypothetical protein VITISV_039388 [Vitis vinifera]
TRINITY_DN102441_c0_g1_i1|m.130410	-3.623	4.82757e-08	4.95472e-07	glycerol-3-phosphate acyltransferase 1-like [Phalaenopsis equestris]
TRINITY_DN62059_c0_g1_i1|m.118303	3.75984	4.00184e-10	5.61735e-09	RNA polymerase beta subunit (chloroplast) [Paphiopedilum dianthum]
TRINITY_DN81133_c0_g1_i1|m.19946	-2.82372	0.012925	0.0389908	uncharacterized protein LOC110095607 [Dendrobium catenatum]
TRINITY_DN63792_c2_g1_i1|m.81429	1.54057	0.00413457	0.0146614	neutral ceramidase-like [Phalaenopsis equestris]
TRINITY_DN47894_c0_g1_i1|m.88731	6.64514	1.65183e-07	1.55696e-06	RNA dependent RNA polymerase [Arhar cryptic virus-I]
TRINITY_DN65178_c19_g21_i1|m.70877	3.04444	2.35103e-14	5.52143e-13	Retrovirus-related Pol polyprotein from transposon TNT 1-94 [Apostasia shenzhenica]
TRINITY_DN77950_c0_g1_i1|m.74598	-3.25802	3.42341e-09	4.18703e-08	hypothetical protein AXF42_Ash001876 [Apostasia shenzhenica]
TRINITY_DN63951_c4_g14_i1|m.47287	2.47163	1.02495e-08	1.15881e-07	succinate-semialdehyde dehydrogenase, mitochondrial isoform X2 [Dendrobium catenatum]
TRINITY_DN59100_c0_g1_i2|m.109103	2.8305	0.00533212	0.0182313	uncharacterized protein LOC105162039 [Sesamum indicum]
TRINITY_DN110781_c0_g1_i1|m.130448	-2.21343	0.00531482	0.0181756	auxin-responsive protein SAUR71-like [Phalaenopsis equestris]
TRINITY_DN107115_c0_g1_i1|m.131403	-2.07747	0.0114695	0.0352527	uncharacterized protein LOC110097264 [Dendrobium catenatum]
TRINITY_DN59614_c2_g2_i1|m.11733	5.73054	3.78553e-54	1.00113e-51	#N/A
TRINITY_DN98916_c0_g1_i1|m.13218	-3.1653	7.78381e-06	5.44211e-05	uncharacterized protein LOC110116268 isoform X1 [Dendrobium catenatum]
TRINITY_DN43488_c0_g1_i1|m.30117	-2.63046	2.7287e-08	2.88657e-07	uncharacterized protein LOC110106881 [Dendrobium catenatum]
TRINITY_DN59427_c0_g24_i1|m.25740	2.43986	2.55229e-12	4.89224e-11	hypothetical protein MA16_Dca003771 [Dendrobium catenatum]
TRINITY_DN59432_c0_g2_i1|m.26053	1.66662	0.000985613	0.00419357	subtilisin-like protease SBT1.5 [Dendrobium catenatum]
TRINITY_DN5055_c0_g1_i1|m.103413	-1.46489	0.0113111	0.0348599	hypothetical protein AXF42_Ash013462 [Apostasia shenzhenica]
TRINITY_DN62126_c0_g1_i1|m.8217	2.52075	7.7013e-08	7.68782e-07	uncharacterized protein LOC110105001 [Dendrobium catenatum]
TRINITY_DN2576_c0_g2_i1|m.42815	2.9714	4.72917e-06	3.463e-05	Zinc finger protein CONSTANS-LIKE 7 [Apostasia shenzhenica]
TRINITY_DN65833_c0_g1_i1|m.104185	-5.76193	0.000820653	0.00357576	Os01g0745850 [Oryza sativa Japonica Group]
TRINITY_DN60278_c0_g1_i5|m.50735	1.6504	0.00013962	0.000738917	uncharacterized protein LOC110105627 [Dendrobium catenatum]
TRINITY_DN41265_c0_g2_i1|m.62110	-2.55126	0.00028248	0.00139278	pectinesterase inhibitor-like [Dendrobium catenatum]
TRINITY_DN52572_c0_g1_i1|m.49383	-2.12081	3.40175e-06	2.55453e-05	LOW QUALITY PROTEIN: probable isoaspartyl peptidase/L-asparaginase 2 [Phoenix dactylifera]
TRINITY_DN12012_c0_g1_i1|m.35637	1.32875	3.60323e-09	4.39517e-08	PREDICTED: putative disease resistance protein RGA3 [Oryza brachyantha]
TRINITY_DN64549_c0_g3_i8|m.100595	1.42461	0.00390289	0.0139401	uncharacterized protein LOC111366073 [Olea europaea var. sylvestris]
TRINITY_DN59739_c5_g6_i2|m.75088	2.42581	0.00719058	0.0236088	Retrovirus-related Pol polyprotein from transposon TNT 1-94 [Apostasia shenzhenica]
TRINITY_DN43004_c0_g3_i2|m.30900	3.66488	9.5632e-18	3.17867e-16	beta-carotene isomerase D27, chloroplastic-like [Phalaenopsis equestris]
TRINITY_DN51672_c0_g1_i1|m.87903	1.78836	0.00370571	0.0133189	putative serine carboxypeptidase-like 23 [Dendrobium catenatum]
TRINITY_DN116036_c0_g1_i1|m.132414	-3.93146	1.13785e-05	7.72452e-05	PREDICTED: uncharacterized protein LOC105051782 [Elaeis guineensis]
TRINITY_DN61204_c0_g2_i1|m.43881	2.05619	1.12305e-12	2.25947e-11	PREDICTED: basic leucine zipper 61-like [Elaeis guineensis]
TRINITY_DN42279_c0_g1_i6|m.57407	4.7901	2.86295e-07	2.58641e-06	protein indeterminate-domain 12-like [Dendrobium catenatum]
TRINITY_DN52546_c0_g1_i1|m.49454	1.41149	0.000796882	0.00348717	annexin D1-like [Dendrobium catenatum]
TRINITY_DN41559_c0_g1_i3|m.15033	1.07795	0.00247957	0.00936601	two-component response regulator ARR17-like [Dendrobium catenatum]
TRINITY_DN84328_c0_g1_i1|m.62239	-4.58271	0.00486581	0.0168516	uncharacterized protein LOC110112019 [Dendrobium catenatum]
TRINITY_DN31241_c1_g1_i1|m.104027	-2.23775	0.0173241	0.0496905	hypothetical protein MA16_Dca024254 [Dendrobium catenatum]
TRINITY_DN42914_c0_g1_i1|m.103978	2.7517	3.08773e-06	2.33699e-05	pentatricopeptide repeat-containing protein At1g55890, mitochondrial-like [Phalaenopsis equestris]
TRINITY_DN52600_c0_g1_i1|m.83293	1.66414	0.00471836	0.0164283	hypothetical protein AXF42_Ash001943 [Apostasia shenzhenica]
TRINITY_DN64891_c4_g8_i6|m.116329	2.18821	5.78453e-19	2.17193e-17	probable kinetochore protein NUF2 [Dendrobium catenatum]
TRINITY_DN21425_c0_g2_i1|m.62218	2.76248	0.000254891	0.00126875	patellin-4-like [Dendrobium catenatum]
TRINITY_DN45622_c0_g1_i1|m.112756	-1.04255	0.00209568	0.00810554	hypothetical protein AXF42_Ash007199 [Apostasia shenzhenica]
TRINITY_DN64893_c6_g5_i1|m.116304	3.78469	2.44157e-34	2.60548e-32	#N/A
TRINITY_DN51429_c0_g1_i1|m.23452	1.13861	2.01764e-06	1.57746e-05	uncharacterized protein LOC110101853 [Dendrobium catenatum]
TRINITY_DN46895_c0_g1_i1|m.115253	1.17216	6.87509e-05	0.000392175	serine carboxypeptidase-like 40 [Asparagus officinalis]
TRINITY_DN55940_c0_g1_i1|m.30769	1.12856	0.01332	0.0399643	LOW QUALITY PROTEIN: rubisco accumulation factor 1, chloroplastic-like [Phalaenopsis equestris]
TRINITY_DN57101_c0_g1_i4|m.100004	2.64185	1.30419e-11	2.25796e-10	cyclin-D3-3-like [Dendrobium catenatum]
TRINITY_DN56588_c0_g1_i1|m.128494	1.36512	0.000456595	0.00213071	hypothetical protein AXF42_Ash003797 [Apostasia shenzhenica]
TRINITY_DN52234_c0_g1_i3|m.126445	2.52379	0.000182778	0.000942449	myb-related protein 2-like [Dendrobium catenatum]
TRINITY_DN41561_c0_g1_i1|m.15077	-1.95628	0.00338978	0.0123343	zinc finger protein WIP3-like [Dendrobium catenatum]
TRINITY_DN98629_c0_g1_i1|m.55569	-2.17873	0.000370618	0.0017695	uncharacterized protein LOC110107060 [Dendrobium catenatum]
TRINITY_DN22087_c0_g1_i1|m.87754	-2.07426	0.00691315	0.0228471	uncharacterized protein LOC110638399 [Hevea brasiliensis]
TRINITY_DN48092_c0_g1_i1|m.81805	1.22897	0.000877623	0.00379769	peroxidase P7-like [Phalaenopsis equestris]
TRINITY_DN60689_c0_g3_i9|m.52197	-2.5583	1.6112e-50	3.76938e-48	#N/A
TRINITY_DN100836_c0_g1_i1|m.131747	-5.66104	1.03504e-05	7.08458e-05	PREDICTED: probable WRKY transcription factor 71 [Elaeis guineensis]
TRINITY_DN51796_c0_g1_i1|m.40352	5.64392	6.54068e-17	1.98263e-15	endonuclease 2-like [Dendrobium catenatum]
TRINITY_DN41957_c0_g1_i1|m.125796	1.58002	0.000557949	0.0025483	uncharacterized protein At4g30180 [Phalaenopsis equestris]
TRINITY_DN99114_c0_g1_i1|m.20006	-3.78647	2.42944e-05	0.000152933	PREDICTED: germin-like protein 9-3 [Elaeis guineensis]
TRINITY_DN61932_c1_g2_i5|m.92014	1.89494	0.00396301	0.0141327	lysine-specific demethylase JMJ25-like [Papaver somniferum]
TRINITY_DN52193_c0_g1_i1|m.98826	2.34955	0.00257217	0.00967571	uncharacterized protein LOC110110170 [Dendrobium catenatum]
TRINITY_DN17032_c0_g2_i1|m.128681	-4.92787	4.34958e-17	1.33173e-15	UDPGT domain-containing protein [Cephalotus follicularis]
TRINITY_DN47515_c0_g2_i1|m.67114	-2.46029	1.21453e-08	1.35884e-07	uncharacterized protein LOC110115219 [Dendrobium catenatum]
TRINITY_DN32482_c0_g2_i1|m.124296	2.07114	0.00123567	0.00511422	probable E3 ubiquitin-protein ligase RHY1A [Dendrobium catenatum]
TRINITY_DN65634_c0_g1_i1|m.32777	-2.54525	1.00583e-05	6.89497e-05	U-box domain-containing protein 2 [Apostasia shenzhenica]
TRINITY_DN45868_c0_g1_i1|m.23363	2.65363	0.00535416	0.0182998	exocyst complex component EXO70B1-like [Phalaenopsis equestris]
TRINITY_DN56620_c0_g1_i1|m.67734	1.50523	0.00421816	0.0148855	asparagine--tRNA ligase, cytoplasmic 2 [Dendrobium catenatum]
TRINITY_DN15770_c0_g2_i1|m.49931	1.01617	0.0107498	0.033435	probable xyloglucan endotransglucosylase/hydrolase protein 8 [Dendrobium catenatum]
TRINITY_DN50852_c0_g1_i1|m.124123	4.26066	1.10654e-05	7.53998e-05	E3 ubiquitin-protein ligase RNF181-like [Dendrobium catenatum]
TRINITY_DN64841_c7_g8_i4|m.116805	3.24726	1.24095e-06	1.00688e-05	hypothetical protein KK1_018014, partial [Cajanus cajan]
TRINITY_DN30794_c0_g1_i1|m.38297	-2.49128	7.84946e-06	5.4817e-05	probable E3 ubiquitin-protein ligase RNF144A-B isoform X1 [Dendrobium catenatum]
TRINITY_DN54725_c0_g1_i1|m.76684	3.44099	1.17369e-10	1.78182e-09	4-coumarate--CoA ligase-like 7 [Dendrobium catenatum]
TRINITY_DN60881_c0_g1_i1|m.21890	1.57911	0.00137979	0.00564157	uncharacterized protein LOC110115596 [Dendrobium catenatum]
TRINITY_DN56775_c1_g2_i2|m.114712	1.81985	6.58723e-05	0.000377406	gibberellin 2-beta-dioxygenase-like [Dendrobium catenatum]
TRINITY_DN62936_c0_g2_i3|m.77353	-6.17033	0.00317068	0.0116322	hypothetical protein ACMD2_22992, partial [Ananas comosus]
TRINITY_DN62810_c1_g1_i1|m.4373	3.34934	1.16004e-08	1.30187e-07	hypothetical protein MA16_Dca002514 [Dendrobium catenatum]
TRINITY_DN53032_c0_g1_i2|m.68859	-1.05129	7.39e-06	5.18864e-05	protein ORANGE-LIKE, chloroplastic-like [Dendrobium catenatum]
TRINITY_DN64503_c3_g2_i1|m.100746	-1.05927	0.000780787	0.00342495	calmodulin, partial [Heliconia x rauliniana]
TRINITY_DN58037_c0_g7_i1|m.78831	-1.98799	0.000845121	0.00367098	hypothetical protein VITISV_005765 [Vitis vinifera]
TRINITY_DN52712_c0_g1_i2|m.49114	-1.28232	8.17479e-12	1.45095e-10	60S ribosomal protein L35-like [Dendrobium catenatum]
TRINITY_DN52695_c0_g1_i1|m.83199	1.18385	0.0026976	0.0100914	potassium channel AKT2 [Dendrobium catenatum]
TRINITY_DN56368_c1_g1_i1|m.45614	7.45492	5.15172e-18	1.76046e-16	Electron transfer flavoprotein subunit beta, mitochondrial [Apostasia shenzhenica]
TRINITY_DN59406_c0_g2_i2|m.26093	4.37853	0.00179573	0.00710197	RADIALIS-like [Orchis italica]
TRINITY_DN59337_c0_g1_i2|m.72412	2.96284	7.00135e-07	5.94236e-06	cytochrome P450 703A2 [Dendrobium catenatum]
TRINITY_DN110402_c0_g1_i1|m.129964	-1.98909	0.0150527	0.0442321	EG45-like domain containing protein [Apostasia shenzhenica]
TRINITY_DN46578_c0_g1_i2|m.57181	-1.34778	0.00125882	0.00519704	cytokinin dehydrogenase 4-like [Dendrobium catenatum]
TRINITY_DN15314_c0_g1_i1|m.90652	-2.48365	0.00535606	0.0183029	hypothetical protein AXF42_Ash016507 [Apostasia shenzhenica]
TRINITY_DN82776_c0_g1_i1|m.99618	1.12708	0.00421045	0.0148698	formin-like protein 16 [Dendrobium catenatum]
TRINITY_DN51415_c0_g1_i1|m.23606	-1.07045	0.0166038	0.04807	protein trichome birefringence-like 37 [Dendrobium catenatum]
TRINITY_DN63040_c1_g3_i1|m.122676	1.25081	0.00509442	0.0175105	ATP synthase subunit beta, mitochondrial-like [Dendrobium catenatum]
TRINITY_DN60373_c3_g4_i1|m.44519	1.06126	0.0116556	0.0357284	pathogenesis-related protein PR-4-like [Hevea brasiliensis]
TRINITY_DN79999_c0_g1_i1|m.48998	-2.56808	3.77201e-06	2.80831e-05	proliferation cell factor-like protein 2 [Hypoxis decumbens]
TRINITY_DN50058_c1_g2_i1|m.30196	1.01656	5.88409e-06	4.22728e-05	cyclin-P4-1-like [Dendrobium catenatum]
TRINITY_DN46375_c0_g1_i1|m.58795	-2.65547	1.04957e-24	6.27955e-23	probable calcium-binding protein CML29 [Phalaenopsis equestris]
TRINITY_DN44203_c0_g2_i1|m.63295	2.00243	0.00808546	0.026137	hypothetical protein MA16_Dca004479 [Dendrobium catenatum]
TRINITY_DN64647_c6_g1_i8|m.69735	1.07402	0.00108288	0.00455729	uncharacterized protein LOC111371849 [Olea europaea var. sylvestris]
TRINITY_DN61402_c2_g3_i2|m.83475	2.30962	0.00049762	0.00230121	protein LATERAL ROOT PRIMORDIUM 1 [Dendrobium catenatum]
TRINITY_DN117040_c0_g1_i1|m.130844	-4.66705	0.00833525	0.0268162	hypothetical protein MA16_Dca000038 [Dendrobium catenatum]
TRINITY_DN48668_c0_g1_i1|m.36062	-1.90719	0.000372348	0.0017773	pectin acetylesterase 12-like [Dendrobium catenatum]
TRINITY_DN56189_c6_g3_i1|m.72906	1.70384	0.000183766	0.000946741	hypothetical protein VITISV_034845 [Vitis vinifera]
TRINITY_DN61338_c0_g4_i5|m.18637	2.53298	0.00117454	0.00489195	probable auxin efflux carrier component 8 [Phalaenopsis equestris]
TRINITY_DN63862_c1_g6_i2|m.23866	2.93592	5.3288e-05	0.000311967	two-component response regulator ARR18-like isoform X3 [Phalaenopsis equestris]
TRINITY_DN65492_c0_g1_i2|m.18302	2.27107	1.54287e-05	0.000101603	reticulon-like protein B9 [Dendrobium catenatum]
TRINITY_DN63046_c0_g1_i4|m.121898	-6.22105	0.000208748	0.00106166	BURP domain-containing protein 5-like [Dendrobium catenatum]
TRINITY_DN44453_c0_g1_i1|m.55642	-2.35833	0.011023	0.0341392	heterodimeric geranylgeranyl pyrophosphate synthase small subunit, chloroplastic [Dendrobium catenatum]
TRINITY_DN45712_c0_g1_i1|m.86508	1.99349	0.000716648	0.00318434	Putative disease resistance RPP13-like protein 1 [Apostasia shenzhenica]
TRINITY_DN65113_c22_g1_i1|m.70912	2.522	0.00129379	0.00532818	Retrovirus-related Pol polyprotein from transposon 17.6 [Cajanus cajan]
TRINITY_DN40090_c0_g1_i1|m.114297	-4.64097	2.7425e-05	0.000170628	uncharacterized protein LOC110111611 [Dendrobium catenatum]
TRINITY_DN40596_c0_g2_i1|m.70342	2.59825	0.000319997	0.0015559	uncharacterized protein LOC110108656 [Dendrobium catenatum]
TRINITY_DN52719_c1_g1_i1|m.49124	2.52775	0.000274061	0.0013542	VQ motif-containing protein 4-like [Dendrobium catenatum]
TRINITY_DN17138_c0_g2_i1|m.79666	-2.00915	0.0029542	0.0109466	uncharacterized protein LOC110106748 [Dendrobium catenatum]
TRINITY_DN51763_c0_g5_i1|m.40320	-1.12621	8.05166e-06	5.60575e-05	uncharacterized protein LOC110110156 [Dendrobium catenatum]
TRINITY_DN63574_c4_g7_i4|m.16160	3.45118	3.95077e-13	8.21112e-12	probable protein S-acyltransferase 1 isoform X1 [Dendrobium catenatum]
TRINITY_DN64822_c4_g3_i2|m.116280	-1.67234	0.000484038	0.00224637	Putative ribonuclease H protein [Dendrobium catenatum]
TRINITY_DN50373_c0_g2_i1|m.121189	1.58726	4.86545e-05	0.00028705	Short-chain dehydrogenase TIC 32, chloroplastic [Apostasia shenzhenica]
TRINITY_DN22841_c0_g1_i1|m.114984	-1.89755	0.000108715	0.00059254	probable calcium-binding protein CML30 [Phalaenopsis equestris]
TRINITY_DN60374_c4_g2_i3|m.44816	2.77031	0.0100811	0.0315975	myb-related protein 305-like [Phalaenopsis equestris]
TRINITY_DN93039_c0_g1_i1|m.92919	-3.48374	3.42709e-05	0.000207697	PREDICTED: myb-related protein Zm1-like [Elaeis guineensis]
TRINITY_DN65170_c106_g11_i1|m.70476	5.50177	3.57745e-81	2.83832e-78	#N/A
TRINITY_DN42063_c0_g1_i1|m.66907	-4.24064	7.44424e-48	1.54366e-45	#N/A
TRINITY_DN101095_c0_g1_i1|m.131170	-3.0602	4.22031e-07	3.71143e-06	uncharacterized protein LOC110107908 [Dendrobium catenatum]
TRINITY_DN51099_c0_g1_i2|m.75392	-1.59196	0.00675779	0.0223967	APO protein 3, mitochondrial-like isoform X2 [Dendrobium catenatum]
TRINITY_DN63222_c0_g10_i1|m.89823	-5.39763	5.19093e-16	1.4506e-14	Lipid transfer-like protein VAS [Apostasia shenzhenica]
TRINITY_DN21094_c0_g1_i1|m.62607	-1.31303	0.0106521	0.0331819	PREDICTED: uncharacterized protein LOC105032528 [Elaeis guineensis]
TRINITY_DN46502_c0_g1_i1|m.57199	1.21861	0.00165671	0.00661378	U-box domain-containing protein 26-like [Dendrobium catenatum]
TRINITY_DN50033_c0_g1_i2|m.30201	-1.07101	0.00314287	0.0115487	beta-ketoacyl-ACP synthase I [Cocos nucifera]
TRINITY_DN63031_c0_g1_i1|m.121764	1.7072	3.28748e-05	0.000200367	Branched-chain-amino-acid aminotransferase 5, chloroplastic [Apostasia shenzhenica]
TRINITY_DN47361_c0_g1_i2|m.40276	-2.64257	1.38352e-26	9.24779e-25	high-affinity nitrate transporter-activating protein 2.1-like isoform X1 [Dendrobium catenatum]
TRINITY_DN32406_c0_g1_i1|m.124260	-1.40197	1.65511e-07	1.55924e-06	NADPH-dependent pterin aldehyde reductase [Dendrobium catenatum]
TRINITY_DN50099_c0_g2_i6|m.30305	3.83877	0.00072499	0.00321295	EPIDERMAL PATTERNING FACTOR-like protein 2 [Dendrobium catenatum]
TRINITY_DN74682_c0_g1_i1|m.1	-5.19223	2.27492e-20	9.45619e-19	two-component response regulator ORR5-like isoform X1 [Dendrobium catenatum]
TRINITY_DN3032_c0_g2_i1|m.74616	-1.43172	0.00257841	0.0096972	uncharacterized protein LOC110028715 [Phalaenopsis equestris]
TRINITY_DN10250_c0_g1_i1|m.88486	4.5743	0.000688481	0.00307625	unknown [Zea mays]
TRINITY_DN59007_c1_g2_i1|m.20680	1.52829	4.6681e-07	4.06024e-06	hypothetical protein AXF42_Ash010588 [Apostasia shenzhenica]
TRINITY_DN54033_c1_g1_i1|m.127309	1.20648	0.0141585	0.0420653	Myb family transcription factor APL [Dendrobium catenatum]
TRINITY_DN63408_c1_g2_i1|m.26740	4.30484	1.678e-18	6.07543e-17	DELLA protein GAI [Apostasia shenzhenica]
TRINITY_DN52079_c0_g1_i1|m.23104	-3.01831	1.87251e-21	8.37488e-20	Fructose-bisphosphate aldolase, chloroplastic [Apostasia shenzhenica]
TRINITY_DN61298_c0_g1_i1|m.43727	1.43221	0.0109416	0.0339217	hypothetical protein AXF42_Ash018786 [Apostasia shenzhenica]
TRINITY_DN53103_c0_g1_i2|m.67944	2.17889	1.46755e-05	9.71338e-05	protein MICRORCHIDIA 6-like isoform X2 [Dendrobium catenatum]
TRINITY_DN64569_c0_g2_i5|m.101914	6.30199	8.56811e-07	7.19516e-06	putative WRKY transcription factor 40 [Dendrobium catenatum]
TRINITY_DN52401_c0_g1_i1|m.31162	2.24142	0.00141066	0.00574847	uncharacterized protein LOC110094225 [Dendrobium catenatum]
TRINITY_DN52074_c0_g1_i1|m.23161	1.28678	6.45889e-06	4.595e-05	pentatricopeptide repeat-containing protein At1g62720-like [Dendrobium catenatum]
TRINITY_DN55052_c0_g1_i1|m.46101	-1.98685	0.0165553	0.0479682	Growth-regulating factor 4 [Apostasia shenzhenica]
TRINITY_DN50194_c0_g1_i1|m.76546	-2.72728	2.52728e-31	2.32918e-29	#N/A
TRINITY_DN56455_c0_g2_i1|m.38528	1.38702	0.000704996	0.00313775	Aspartic proteinase nepenthesin-2 [Apostasia shenzhenica]
TRINITY_DN61887_c0_g1_i4|m.6241	1.97677	0.000208447	0.00106042	NDR1/HIN1-like protein 26 [Phoenix dactylifera]
TRINITY_DN59007_c1_g3_i1|m.20682	1.54076	0.000225852	0.00113786	auxin-responsive protein SAUR72-like [Phalaenopsis equestris]
TRINITY_DN59007_c1_g3_i2|m.20685	1.46265	0.000203048	0.00103759	unknown [Zea mays]
TRINITY_DN66111_c0_g1_i1|m.124421	-2.89352	2.37321e-05	0.000149952	Reticuline oxidase [Apostasia shenzhenica]
TRINITY_DN64468_c4_g13_i1|m.82189	2.64621	3.3767e-05	0.000205288	copia-type reverse transcriptase-like protein, partial [Trifolium pratense]
TRINITY_DN49122_c0_g1_i2|m.99780	-2.19352	0.00589055	0.0198689	MADS-box transcription factor 50-like isoform X1 [Phalaenopsis equestris]
TRINITY_DN56402_c0_g1_i1|m.38840	-1.64276	2.23337e-13	4.77778e-12	uncharacterized protein LOC110110220 [Dendrobium catenatum]
TRINITY_DN49120_c0_g1_i1|m.99803	-1.34457	0.000557506	0.0025478	uncharacterized protein LOC110037958 [Phalaenopsis equestris]
TRINITY_DN39128_c0_g1_i1|m.78627	1.29542	0.0148678	0.0438017	3-ketoacyl-CoA synthase 12 [Apostasia shenzhenica]
TRINITY_DN83448_c0_g1_i1|m.128665	-3.27384	0.00962857	0.0303668	uncharacterized protein LOC110098471 [Dendrobium catenatum]
TRINITY_DN64259_c2_g11_i1|m.110810	1.58784	0.0105724	0.032973	probable inactive nicotinamidase At3g16190 isoform X4 [Dendrobium catenatum]
TRINITY_DN54811_c0_g1_i1|m.119618	2.30848	1.03241e-08	1.1658e-07	Putative clathrin assembly protein [Apostasia shenzhenica]
TRINITY_DN14576_c0_g1_i2|m.13436	-1.99534	9.56845e-05	0.000526712	patatin-like protein 2 [Dendrobium catenatum]
TRINITY_DN65103_c10_g1_i1|m.71546	4.18385	1.03806e-17	3.43783e-16	Putative disease resistance RPP13-like protein 1 [Apostasia shenzhenica]
TRINITY_DN52455_c0_g3_i4|m.31139	1.76083	0.000129904	0.000692318	adenine phosphoribosyltransferase 4-like [Phalaenopsis equestris]
TRINITY_DN49766_c0_g1_i2|m.25348	-1.24803	2.28497e-06	1.76679e-05	Vacuolar protein sorting-associated protein 32 like 1 [Apostasia shenzhenica]
TRINITY_DN71242_c0_g1_i1|m.32768	-1.83121	0.00447113	0.0156842	CDT1-like protein a, chloroplastic [Dendrobium catenatum]
TRINITY_DN112920_c0_g1_i1|m.130828	4.06406	0.00237778	0.00904142	RING-H2 finger protein ATL66-like [Dendrobium catenatum]
TRINITY_DN51843_c0_g10_i2|m.25218	1.54045	8.6896e-10	1.15743e-08	2-oxoglutarate-dependent dioxygenase DAO-like [Phalaenopsis equestris]
TRINITY_DN65114_c12_g12_i2|m.70661	3.71105	6.57967e-10	8.93347e-09	PREDICTED: uncharacterized protein LOC109012381 [Juglans regia]
TRINITY_DN34081_c0_g1_i1|m.78660	-3.43117	1.31053e-06	1.05864e-05	hypothetical protein AXF42_Ash020325 [Apostasia shenzhenica]
TRINITY_DN56424_c0_g1_i1|m.38491	1.55232	8.77112e-07	7.35211e-06	uncharacterized transmembrane protein DDB_G0289901-like [Phalaenopsis equestris]
TRINITY_DN56672_c0_g1_i1|m.67813	2.53346	8.64103e-05	0.000480297	uncharacterized protein LOC110098952 [Dendrobium catenatum]
TRINITY_DN57971_c0_g1_i1|m.104352	-2.37546	1.46353e-09	1.89006e-08	uncharacterized protein LOC110098869 [Dendrobium catenatum]
TRINITY_DN46643_c0_g1_i1|m.104117	-1.0524	4.07935e-11	6.59345e-10	SKP1-like protein 1B [Dendrobium catenatum]
TRINITY_DN53059_c0_g2_i1|m.68736	-2.12289	0.000862428	0.00373992	photosystem II repair protein PSB27-H1, chloroplastic [Dendrobium catenatum]
TRINITY_DN61038_c0_g2_i6|m.28968	-2.53747	2.70197e-23	1.43748e-21	uncharacterized protein LOC110096454 [Dendrobium catenatum]
TRINITY_DN37233_c0_g2_i1|m.125603	-1.02932	0.000420019	0.00197896	hypothetical protein AXF42_Ash014580 [Apostasia shenzhenica]
TRINITY_DN62423_c1_g1_i2|m.34893	2.17925	2.1027e-05	0.000134443	auxin efflux carrier component 5 [Phoenix dactylifera]
TRINITY_DN38007_c0_g1_i1|m.78591	-2.63354	8.76379e-07	7.34934e-06	transmembrane protein 45A-like [Phalaenopsis equestris]
TRINITY_DN821_c0_g1_i1|m.35111	-2.62296	4.81005e-05	0.000283965	Leucine-rich repeat receptor-like serine/threonine-protein kinase BAM1 [Dendrobium catenatum]
TRINITY_DN111660_c0_g1_i1|m.131452	-1.79835	1.36511e-06	1.10078e-05	transcription factor bHLH48-like [Dendrobium catenatum]
TRINITY_DN59129_c0_g1_i4|m.109388	7.97752	2.70976e-10	3.89966e-09	hypothetical protein KK1_047378, partial [Cajanus cajan]
TRINITY_DN52467_c0_g1_i3|m.31116	1.48685	7.04697e-13	1.44649e-11	ATP-dependent DNA helicase DDM1 isoform X2 [Dendrobium catenatum]
TRINITY_DN59624_c0_g3_i1|m.11870	1.17383	0.00036181	0.00173334	hypothetical protein AXF42_Ash018338 [Apostasia shenzhenica]
TRINITY_DN34760_c0_g1_i1|m.97713	-1.27102	0.0144757	0.0428262	type I inositol polyphosphate 5-phosphatase 8-like [Phoenix dactylifera]
TRINITY_DN113015_c0_g1_i1|m.130606	-3.12096	0.000314141	0.00153069	metalloendoproteinase 2-MMP-like [Phalaenopsis equestris]
TRINITY_DN55157_c0_g1_i1|m.102416	1.03334	0.00655765	0.0217769	uncharacterized protein LOC110094968 [Dendrobium catenatum]
TRINITY_DN50575_c0_g1_i2|m.86671	-3.66145	0.000142655	0.000752794	Polyadenylate-binding protein-interacting protein 2 [Apostasia shenzhenica]
TRINITY_DN37709_c1_g2_i1|m.88147	3.73218	4.21399e-08	4.34514e-07	repetitive proline-rich cell wall protein 2-like [Dendrobium catenatum]
TRINITY_DN99317_c0_g1_i1|m.35131	4.86872	0.00088389	0.00382028	PREDICTED: protein IQ-DOMAIN 1 [Prunus mume]
TRINITY_DN8168_c0_g2_i1|m.8928	-2.34079	0.00221746	0.00850447	uncharacterized protein LOC110039501 [Phalaenopsis equestris]
TRINITY_DN50159_c0_g1_i1|m.76590	3.1869	1.93681e-07	1.80075e-06	Putative disease resistance RPP13-like protein 1 [Apostasia shenzhenica]
TRINITY_DN59884_c3_g5_i1|m.123782	6.26766	5.07358e-22	2.39852e-20	Protein MOS2 [Apostasia shenzhenica]
TRINITY_DN51109_c1_g1_i1|m.5568	1.8934	0.00262349	0.00984039	uncharacterized protein LOC110033546 [Phalaenopsis equestris]
TRINITY_DN57495_c0_g2_i2|m.64799	1.55035	4.32748e-10	6.02808e-09	Expansin-A10 [Apostasia shenzhenica]
TRINITY_DN58245_c0_g1_i1|m.93285	1.38489	0.000752046	0.00331321	uncharacterized protein LOC110116280 [Dendrobium catenatum]
TRINITY_DN46144_c0_g1_i2|m.35772	2.49727	0.000441783	0.00207241	clavaminate synthase-like protein At3g21360 [Dendrobium catenatum]
TRINITY_DN46024_c0_g2_i1|m.13608	-2.42439	4.90781e-06	3.58374e-05	uncharacterized protein LOC110097431 [Dendrobium catenatum]
TRINITY_DN105815_c0_g1_i1|m.130443	-3.01493	5.01059e-11	7.95764e-10	cell number regulator 2-like [Dendrobium catenatum]
TRINITY_DN41612_c0_g1_i1|m.52430	1.92453	0.00213933	0.00824642	uncharacterized protein LOC110101962 [Dendrobium catenatum]
TRINITY_DN58293_c0_g1_i1|m.93512	3.5875	2.76923e-26	1.81121e-24	#N/A
TRINITY_DN45663_c0_g1_i1|m.112763	-2.31223	6.87927e-06	4.85997e-05	protein MKS1 [Dendrobium catenatum]
TRINITY_DN56873_c0_g1_i1|m.87503	1.99935	1.72921e-06	1.36778e-05	protein RESTRICTED TEV MOVEMENT 2-like isoform X2 [Dendrobium catenatum]
TRINITY_DN39404_c0_g1_i1|m.35330	-2.40699	3.39971e-07	3.03661e-06	putative receptor-like protein kinase [Apostasia shenzhenica]
TRINITY_DN59915_c4_g5_i1|m.31688	-7.5225	6.33616e-07	5.42573e-06	Os05g0574550 [Oryza sativa Japonica Group]
TRINITY_DN63978_c4_g8_i1|m.46397	1.41894	6.28425e-07	5.38887e-06	Putative ribonuclease H protein [Dendrobium catenatum]
TRINITY_DN47149_c0_g1_i1|m.98523	-1.55557	0.0113564	0.034964	putative 12-oxophytodienoate reductase 11 [Phalaenopsis equestris]
TRINITY_DN50897_c0_g1_i2|m.124218	2.81886	0.00244642	0.00925036	transcription factor KUA1-like [Phoenix dactylifera]
TRINITY_DN50897_c0_g1_i3|m.124219	3.30351	2.94749e-17	9.24875e-16	PREDICTED: transcription factor MYB1R1 [Elaeis guineensis]
TRINITY_DN47874_c0_g1_i1|m.88647	-1.38009	4.27715e-14	9.85472e-13	Regulatory protein NPR1 [Apostasia shenzhenica]
TRINITY_DN52274_c0_g1_i5|m.126627	1.56695	0.00020642	0.00105099	kinesin-like protein KIN-UA isoform X4 [Dendrobium catenatum]
TRINITY_DN50075_c0_g2_i2|m.30231	-1.78446	1.71192e-10	2.53564e-09	uncharacterized protein LOC110105968 [Dendrobium catenatum]
TRINITY_DN53629_c0_g1_i1|m.5896	-1.00471	1.77791e-20	7.4241e-19	hydroxyproline O-galactosyltransferase HPGT3-like [Dendrobium catenatum]
TRINITY_DN55763_c0_g2_i1|m.60313	-1.95588	1.19642e-07	1.15393e-06	glucuronoxylan 4-O-methyltransferase 3-like [Dendrobium catenatum]
TRINITY_DN61568_c5_g3_i1|m.97020	1.65624	2.33859e-09	2.91891e-08	kinesin-like protein KIN-14I [Dendrobium catenatum]
TRINITY_DN31665_c0_g2_i1|m.78354	-6.29708	7.43196e-05	0.000420522	uncharacterized GPI-anchored protein At4g28100-like [Dendrobium catenatum]
TRINITY_DN43107_c0_g1_i1|m.61068	-3.83849	0.00017247	0.000894552	cysteine-rich repeat secretory protein 38-like [Dendrobium catenatum]
TRINITY_DN59623_c1_g10_i7|m.11586	1.7757	1.83135e-09	2.33043e-08	Bifunctional L-3-cyanoalanine synthase/cysteine synthase C1, mitochondrial [Apostasia shenzhenica]
TRINITY_DN63740_c2_g2_i1|m.80672	1.39049	0.0169278	0.0487684	separase [Dendrobium catenatum]
TRINITY_DN61433_c1_g1_i3|m.83454	3.39138	1.02414e-26	6.9474e-25	#N/A
TRINITY_DN51061_c0_g2_i1|m.75455	2.25682	8.76478e-05	0.000486287	hypothetical protein AXF42_Ash009984 [Apostasia shenzhenica]
TRINITY_DN61038_c0_g2_i5|m.28965	1.77508	2.43817e-35	2.81593e-33	#N/A
TRINITY_DN55485_c0_g1_i1|m.85309	1.03679	0.00816646	0.0263708	uncharacterized protein LOC110096047 isoform X1 [Dendrobium catenatum]
TRINITY_DN36022_c0_g1_i2|m.52450	-1.20407	0.00933948	0.029588	probable pyridoxal 5&apos;-phosphate synthase subunit PDX2 [Dendrobium catenatum]
TRINITY_DN42461_c0_g3_i1|m.86725	-1.41721	0.00198701	0.00773772	Photosystem I reaction center subunit N, chloroplastic [Apostasia shenzhenica]
TRINITY_DN47106_c0_g1_i1|m.98530	-1.70895	0.000216049	0.00109361	gamma-interferon-inducible lysosomal thiol reductase-like isoform X4 [Phalaenopsis equestris]
TRINITY_DN64179_c0_g1_i4|m.74486	-1.16607	3.68186e-05	0.000221811	uncharacterized protein LOC110108940 [Dendrobium catenatum]
TRINITY_DN116256_c0_g1_i1|m.130882	-3.47077	9.59174e-05	0.000527676	putative ADP-ribosylation factor GTPase-activating protein AGD13 [Apostasia shenzhenica]
TRINITY_DN48586_c0_g1_i1|m.115096	-3.60563	0.00243031	0.0092009	unknown [Zea mays]
TRINITY_DN48132_c0_g1_i3|m.63222	-1.18653	5.87254e-07	5.06438e-06	junctophilin-3-like [Phalaenopsis equestris]
TRINITY_DN56134_c0_g1_i1|m.72561	2.10329	0.0015789	0.00634342	ethylene-responsive transcription factor ERF105-like [Dendrobium catenatum]
TRINITY_DN50736_c0_g1_i3|m.14311	-1.3985	0.000852407	0.0036991	probable xyloglucan endotransglucosylase/hydrolase protein 32 [Dendrobium catenatum]
TRINITY_DN32462_c0_g1_i1|m.124257	-1.21655	0.0037667	0.0135065	uncharacterized protein LOC103716566 [Phoenix dactylifera]
TRINITY_DN53537_c0_g1_i7|m.62439	-1.36573	1.22101e-06	9.938e-06	glucan endo-1,3-beta-D-glucosidase-like [Dendrobium catenatum]
TRINITY_DN59665_c0_g1_i2|m.11090	4.41784	1.21149e-16	3.54851e-15	BEL1-like homeodomain protein 11 [Dendrobium catenatum]
TRINITY_DN43163_c0_g1_i1|m.61102	-2.55592	6.79254e-06	4.80428e-05	EG45-like domain containing protein [Phalaenopsis equestris]
TRINITY_DN119638_c0_g1_i1|m.131627	-1.93002	0.00209714	0.00810949	probable serine/threonine-protein kinase PBL17 [Dendrobium catenatum]
TRINITY_DN52056_c0_g1_i1|m.23199	1.31637	0.000136514	0.000723949	Protein RALF-like 33 [Apostasia shenzhenica]
TRINITY_DN52105_c0_g2_i1|m.98780	-2.47621	1.59464e-07	1.50859e-06	repressor of RNA polymerase III transcription MAF1 homolog [Phalaenopsis equestris]
TRINITY_DN45982_c0_g2_i1|m.33824	1.72366	0.00304659	0.011238	uncharacterized protein LOC110108177 [Dendrobium catenatum]
TRINITY_DN57326_c0_g1_i3|m.13981	1.98182	9.17577e-09	1.04389e-07	chaperone protein dnaJ 10 isoform X1 [Dendrobium catenatum]
TRINITY_DN98751_c0_g1_i1|m.59668	-2.24372	0.0012871	0.00530299	PREDICTED: alpha-galactosidase 1 [Elaeis guineensis]
TRINITY_DN51880_c0_g1_i4|m.25122	-2.30145	7.79901e-17	2.34073e-15	putative G-type lectin S-receptor-like serine/threonine-protein kinase At1g61610 isoform X2 [Dendrobium catenatum]
TRINITY_DN49713_c0_g1_i1|m.25350	1.23985	1.23479e-05	8.31539e-05	hypothetical protein AXF42_Ash001658 [Apostasia shenzhenica]
TRINITY_DN53939_c0_g1_i1|m.88773	3.85126	9.27093e-09	1.0534e-07	transcription factor MYC2-like [Dendrobium catenatum]
TRINITY_DN65146_c7_g1_i1|m.70928	1.87338	0.00132413	0.00543592	PREDICTED: uncharacterized protein LOC105969303 [Erythranthe guttata]
TRINITY_DN55875_c0_g3_i4|m.14477	3.84974	8.88778e-26	5.73089e-24	#N/A
TRINITY_DN49456_c0_g1_i1|m.58578	-1.34051	1.77113e-15	4.6908e-14	mitogen-activated protein kinase 3-like [Dendrobium catenatum]
TRINITY_DN65163_c16_g2_i2|m.70857	2.66582	1.75523e-08	1.91449e-07	uncharacterized protein LOC109838502 [Asparagus officinalis]
TRINITY_DN45885_c0_g1_i2|m.23362	6.99734	4.90014e-07	4.25596e-06	potassium channel AKT1-like [Dendrobium catenatum]
TRINITY_DN41139_c0_g2_i1|m.125962	-3.34764	4.43578e-09	5.32527e-08	RING-H2 finger protein ATL78-like [Dendrobium catenatum]
TRINITY_DN51719_c0_g2_i4|m.40406	1.84946	0.00109982	0.00461899	GDSL esterase/lipase [Apostasia shenzhenica]
TRINITY_DN65017_c1_g5_i1|m.76347	-1.04643	0.00404052	0.0143698	hypothetical protein C2845_PM07G03440 [Panicum miliaceum]
TRINITY_DN51783_c0_g1_i1|m.40475	1.13141	3.66439e-06	2.73376e-05	CASP-like protein 2D1 [Dendrobium catenatum]
TRINITY_DN62486_c0_g1_i1|m.34191	-1.82824	6.1896e-28	4.55435e-26	#N/A
TRINITY_DN66565_c0_g2_i1|m.121228	-2.33238	1.19602e-06	9.75979e-06	uncharacterized protein LOC110096610 [Dendrobium catenatum]
TRINITY_DN46940_c0_g1_i1|m.35158	-1.28398	0.00342924	0.0124527	Myb family transcription factor APL [Dendrobium catenatum]
TRINITY_DN116721_c0_g2_i1|m.129834	-3.60637	0.000137585	0.000729203	hypothetical protein MA16_Dca021947 [Dendrobium catenatum]
TRINITY_DN35905_c0_g1_i1|m.99013	-6.57238	0.000105439	0.000576065	Peptide-N4-(N-acetyl-beta-glucosaminyl)asparagine amidase A [Apostasia shenzhenica]
TRINITY_DN54284_c0_g1_i4|m.122787	2.18585	8.91312e-08	8.79646e-07	uncharacterized protein C24B11.05 [Dendrobium catenatum]
TRINITY_DN50641_c0_g1_i3|m.54119	-1.6702	1.27723e-13	2.80806e-12	uncharacterized protein LOC110032225 [Phalaenopsis equestris]
TRINITY_DN126545_c0_g1_i1|m.130989	-7.29216	3.97546e-27	2.77947e-25	#N/A
TRINITY_DN20797_c0_g1_i1|m.70349	-1.64106	0.0169784	0.0488755	receptor-like serine/threonine-protein kinase SD1-8 isoform X2 [Dendrobium catenatum]
TRINITY_DN56077_c1_g2_i1|m.113246	1.88719	2.32899e-05	0.000147516	subtilisin-like protease SBT1.7 [Dendrobium catenatum]
TRINITY_DN60124_c1_g2_i1|m.28323	1.30581	0.00841497	0.0270251	vacuolar amino acid transporter 1 isoform X4 [Phalaenopsis equestris]
TRINITY_DN46190_c0_g1_i1|m.35760	-2.21013	0.00492447	0.017016	putative UPF0496 protein 2 [Dendrobium catenatum]
TRINITY_DN63660_c3_g1_i2|m.65948	2.2554	7.92833e-05	0.00044502	protein TIFY 5A-like [Dendrobium catenatum]
TRINITY_DN45914_c0_g1_i1|m.33826	-1.27139	0.000709959	0.00315676	50S ribosomal protein L35, chloroplastic [Dendrobium catenatum]
TRINITY_DN54351_c0_g1_i8|m.103493	1.83158	0.00204505	0.00793663	putative RNA methyltransferase, partial [Ananas comosus]
TRINITY_DN59674_c0_g2_i1|m.11755	4.7957	2.87532e-23	1.52084e-21	berberine bridge enzyme-like 23 [Dendrobium catenatum]
TRINITY_DN55170_c0_g1_i7|m.102343	1.58504	0.000319326	0.00155305	probable thimet oligopeptidase isoform X2 [Phalaenopsis equestris]
TRINITY_DN45456_c0_g1_i1|m.129603	-3.31129	0.0066787	0.0221547	uncharacterized protein LOC110038562 [Phalaenopsis equestris]
TRINITY_DN47916_c0_g2_i1|m.42892	1.23202	0.0154947	0.0453895	trihelix transcription factor ASIL1-like [Phalaenopsis equestris]
TRINITY_DN51756_c0_g1_i1|m.40322	3.47725	8.75297e-06	6.06164e-05	Putative DNA-binding protein ESCAROLA [Apostasia shenzhenica]
TRINITY_DN32472_c0_g1_i2|m.124282	-1.89615	0.016554	0.0479682	NAC domain-containing protein 30-like [Ananas comosus]
TRINITY_DN49979_c0_g1_i1|m.33644	1.13176	2.72676e-05	0.000169764	probable beta-D-xylosidase 7 [Phalaenopsis equestris]
TRINITY_DN103002_c0_g1_i1|m.132321	-1.66529	6.39802e-11	9.99581e-10	probably inactive receptor-like protein kinase At2g46850 [Dendrobium catenatum]
TRINITY_DN27618_c0_g3_i1|m.49600	-1.8514	0.00033672	0.0016307	strictosidine synthase [Apostasia shenzhenica]
TRINITY_DN57227_c0_g3_i3|m.98193	-1.37721	1.29749e-05	8.66954e-05	basic leucine zipper 9 [Dendrobium catenatum]
TRINITY_DN16715_c0_g1_i1|m.124560	-2.67634	0.000534971	0.00245342	hypothetical protein AXF42_Ash017056 [Apostasia shenzhenica]
TRINITY_DN41021_c0_g1_i1|m.44117	2.9754	2.5626e-10	3.72312e-09	transcription repressor OFP13-like [Dendrobium catenatum]
TRINITY_DN50133_c0_g1_i4|m.76679	1.05937	0.00115085	0.00480567	protein-ribulosamine 3-kinase, chloroplastic [Phalaenopsis equestris]
TRINITY_DN65176_c10_g6_i2|m.70508	1.86526	1.7042e-06	1.34916e-05	uncharacterized protein LOC110691307 [Chenopodium quinoa]
TRINITY_DN55810_c1_g1_i1|m.14886	2.82961	5.71136e-08	5.79649e-07	PREDICTED: uncharacterized protein LOC104884263 [Beta vulgaris subsp. vulgaris]
TRINITY_DN53926_c0_g1_i1|m.88989	1.43117	0.000233218	0.00117045	uncharacterized protein LOC110095118 [Dendrobium catenatum]
TRINITY_DN1888_c0_g1_i1|m.97750	-2.26443	3.53294e-07	3.14483e-06	putative phosphoglycerate mutase [Apostasia shenzhenica]
TRINITY_DN41752_c0_g1_i1|m.109688	1.55564	2.23806e-11	3.76754e-10	phytochrome A-associated F-box protein [Dendrobium catenatum]
TRINITY_DN51218_c0_g2_i1|m.19751	-2.21854	1.14876e-05	7.79014e-05	zinc finger CCCH domain-containing protein 2-like [Phalaenopsis equestris]
TRINITY_DN53276_c0_g1_i1|m.35603	1.14937	0.00552272	0.018809	protein NUCLEAR FUSION DEFECTIVE 4-like [Dendrobium catenatum]
TRINITY_DN54618_c2_g1_i1|m.58403	1.82649	0.0089481	0.0285264	hypothetical protein VITISV_041204 [Vitis vinifera]
TRINITY_DN63725_c2_g4_i3|m.81470	1.14454	4.91662e-08	5.02906e-07	prolyl 4-hydroxylase [Apostasia shenzhenica]
TRINITY_DN51386_c0_g2_i1|m.88195	-1.0771	3.41411e-05	0.000207185	pentatricopeptide repeat-containing protein At1g62350-like [Dendrobium catenatum]
TRINITY_DN64304_c0_g2_i2|m.112487	1.26269	2.89739e-08	3.05439e-07	pleiotropic drug resistance protein 2-like isoform X3 [Dendrobium catenatum]
TRINITY_DN46948_c0_g1_i1|m.35192	-1.41265	3.30484e-15	8.52996e-14	S-norcoclaurine synthase 1-like isoform X2 [Dendrobium catenatum]
TRINITY_DN45983_c0_g4_i1|m.33798	1.52493	7.43122e-09	8.60984e-08	PREDICTED: glutathione S-transferase F12 [Elaeis guineensis]
TRINITY_DN42758_c0_g1_i1|m.28663	-1.66144	0.00460416	0.0160955	IST1-like protein [Phalaenopsis equestris]
TRINITY_DN52984_c0_g1_i1|m.44329	1.2821	0.00572656	0.0194098	Transcription factor HB29 [Apostasia shenzhenica]
TRINITY_DN2026_c0_g1_i1|m.67031	5.05254	1.12694e-06	9.25906e-06	hypothetical protein AXF42_Ash018874 [Apostasia shenzhenica]
TRINITY_DN54121_c0_g1_i1|m.12513	2.70849	1.59473e-07	1.50859e-06	Fasciclin-like arabinogalactan protein 8 [Apostasia shenzhenica]
TRINITY_DN52982_c0_g1_i1|m.44419	1.86918	2.41982e-05	0.000152581	uncharacterized protein LOC110108272 [Dendrobium catenatum]
TRINITY_DN49624_c1_g1_i2|m.57709	-1.48512	3.62157e-22	1.73001e-20	NADH dehydrogenase [ubiquinone] iron-sulfur protein 6, mitochondrial-like [Dendrobium catenatum]
TRINITY_DN61124_c4_g4_i4|m.1630	1.41836	8.88236e-05	0.000492212	uncharacterized protein LOC110022928 [Phalaenopsis equestris]
TRINITY_DN57726_c0_g1_i2|m.60506	1.41639	0.00589971	0.0198851	EPIDERMAL PATTERNING FACTOR-like protein 4 [Dendrobium catenatum]
TRINITY_DN15856_c0_g1_i1|m.54333	-1.96797	0.00406251	0.0144396	Zinc finger protein AZF2 [Apostasia shenzhenica]
TRINITY_DN58546_c0_g1_i1|m.129301	1.55133	1.11585e-06	9.17622e-06	cytochrome P450 86A2-like [Phalaenopsis equestris]
TRINITY_DN49243_c0_g1_i4|m.86906	1.62831	0.00454616	0.0159229	uncharacterized protein LOC103706499 isoform X2 [Phoenix dactylifera]
TRINITY_DN47110_c0_g1_i1|m.98574	-2.55549	1.75202e-08	1.91213e-07	beta-1,3-galactosyltransferase GALT1 [Phalaenopsis equestris]
TRINITY_DN61564_c5_g1_i5|m.96543	1.18903	1.36917e-06	1.10356e-05	probable sugar phosphate/phosphate translocator At1g06470 [Dendrobium catenatum]
TRINITY_DN55912_c0_g1_i2|m.30595	-1.99243	1.95443e-08	2.11658e-07	uncharacterized protein LOC110115867 [Dendrobium catenatum]
TRINITY_DN54206_c0_g1_i2|m.122781	2.4645	4.28839e-24	2.4686e-22	#N/A
TRINITY_DN30882_c0_g1_i1|m.36005	-2.97429	2.84108e-10	4.07899e-09	NAC domain-containing protein 92-like [Phalaenopsis equestris]
TRINITY_DN63661_c1_g4_i1|m.66712	1.69899	0.00719079	0.0236088	probable glutamate carboxypeptidase LAMP1 isoform X6 [Dendrobium catenatum]
TRINITY_DN54087_c0_g1_i1|m.127287	-2.00587	7.1502e-07	6.06305e-06	cationic peroxidase 1-like [Dendrobium catenatum]
TRINITY_DN64117_c2_g4_i2|m.73774	1.97725	0.000260988	0.00129734	cyclin-U1-1 [Dendrobium catenatum]
TRINITY_DN55866_c0_g2_i1|m.14823	-1.05911	0.00034131	0.00164976	hypothetical protein AXF42_Ash020246 [Apostasia shenzhenica]
TRINITY_DN61263_c0_g1_i1|m.43521	1.4498	0.000815413	0.00355717	TPR repeat-containing thioredoxin TTL1-like [Phalaenopsis equestris]
TRINITY_DN57699_c2_g1_i1|m.94277	-2.53885	4.93061e-05	0.000290707	uncharacterized protein LOC110020946 [Phalaenopsis equestris]
TRINITY_DN21173_c0_g1_i1|m.43075	-1.78495	4.0706e-05	0.000243383	probable glutathione S-transferase parA [Dendrobium catenatum]
TRINITY_DN55460_c0_g1_i1|m.85481	2.87586	1.07519e-06	8.88587e-06	putative mannan synthase 11 [Apostasia shenzhenica]
TRINITY_DN54951_c0_g1_i1|m.61474	1.28997	0.0140497	0.0418026	PTI1-like tyrosine-protein kinase At3g15890 [Phalaenopsis equestris]
TRINITY_DN52273_c0_g2_i2|m.126599	2.27235	1.11263e-06	9.1539e-06	peroxidase 51 [Dendrobium catenatum]
TRINITY_DN50910_c0_g1_i1|m.33375	-1.48651	0.0152588	0.04478	hypothetical protein MA16_Dca008447 [Dendrobium catenatum]
TRINITY_DN51726_c1_g1_i1|m.40458	-2.12398	3.8281e-13	7.97432e-12	probable inorganic phosphate transporter 1-4 [Dendrobium catenatum]
TRINITY_DN36459_c0_g3_i1|m.115140	-3.06051	0.000847972	0.00368161	UDP-glycosyltransferase 87A2-like [Phalaenopsis equestris]
TRINITY_DN62072_c5_g4_i9|m.118440	1.66589	1.23756e-10	1.86945e-09	probable DNA primase large subunit isoform X1 [Dendrobium catenatum]
TRINITY_DN50525_c0_g1_i2|m.86660	-1.30327	0.0103345	0.0322918	protein DMR6-LIKE OXYGENASE 2-like [Dendrobium catenatum]
TRINITY_DN35433_c0_g1_i1|m.67070	-1.29104	0.000154607	0.000808851	Ocs element-binding factor 1 [Apostasia shenzhenica]
TRINITY_DN64771_c5_g1_i5|m.54372	1.05143	0.000451303	0.00210947	protein POOR HOMOLOGOUS SYNAPSIS 1 [Dendrobium catenatum]
TRINITY_DN49457_c0_g2_i1|m.58507	1.41773	0.000451002	0.00210861	uncharacterized protein LOC110094968 [Dendrobium catenatum]
TRINITY_DN42440_c0_g2_i1|m.86770	1.47145	3.49011e-05	0.000211166	Trans-resveratrol di-O-methyltransferase [Apostasia shenzhenica]
TRINITY_DN8437_c0_g2_i1|m.33761	-1.95646	0.00799291	0.0258837	uncharacterized protein LOC110039121 [Phalaenopsis equestris]
TRINITY_DN48088_c0_g1_i1|m.81739	1.86024	2.10804e-06	1.64111e-05	hypothetical protein AXF42_Ash020265 [Apostasia shenzhenica]
TRINITY_DN33407_c0_g1_i1|m.68365	-1.43354	0.00354254	0.0128034	pentatricopeptide repeat-containing protein At1g09900-like [Dendrobium catenatum]
TRINITY_DN42866_c0_g1_i3|m.55744	2.19563	0.00185617	0.00729741	S-type anion channel SLAH2-like isoform X2 [Dendrobium catenatum]
TRINITY_DN50947_c0_g1_i1|m.33378	-1.26678	1.58256e-09	2.03513e-08	histidine-containing phosphotransfer protein 1 [Phalaenopsis equestris]
TRINITY_DN63250_c0_g5_i2|m.89482	1.72398	8.03105e-38	1.07758e-35	#N/A
TRINITY_DN64046_c3_g1_i3|m.17772	1.1465	2.66103e-19	1.02014e-17	Protein ELF4-LIKE 4 [Apostasia shenzhenica]
TRINITY_DN50463_c0_g1_i1|m.125685	3.05721	6.47142e-09	7.5409e-08	uncharacterized protein LOC110103572 [Dendrobium catenatum]
TRINITY_DN49976_c0_g1_i2|m.33571	-2.11606	3.74069e-12	6.99387e-11	DNA excision repair protein ERCC-1 isoform X1 [Phalaenopsis equestris]
TRINITY_DN23363_c0_g1_i1|m.30007	-1.38972	1.14402e-06	9.38392e-06	chlorophyll a-b binding protein 8, chloroplastic [Dendrobium catenatum]
TRINITY_DN8972_c0_g1_i1|m.35138	-1.92051	3.1618e-06	2.3881e-05	uncharacterized protein LOC110112514 [Dendrobium catenatum]
TRINITY_DN49691_c0_g1_i1|m.57680	1.17257	0.00550399	0.0187592	interactor of constitutive active ROPs 1-like isoform X1 [Phalaenopsis equestris]
TRINITY_DN60722_c0_g7_i4|m.48513	2.52688	0.000137687	0.000729533	uncharacterized protein K02A2.6-like [Ricinus communis]
TRINITY_DN37875_c0_g1_i1|m.74585	-3.28556	5.05327e-26	3.26993e-24	#N/A
TRINITY_DN60229_c6_g7_i1|m.50810	2.35441	0.000423661	0.00199495	Endonuclease [Actinidia chinensis var. chinensis]
TRINITY_DN16482_c0_g1_i1|m.102655	-4.28535	1.26219e-25	7.99735e-24	#N/A
TRINITY_DN50400_c0_g1_i1|m.125714	1.08259	3.3769e-07	3.01919e-06	uncharacterized protein LOC110100514 [Dendrobium catenatum]
TRINITY_DN59429_c3_g8_i1|m.25763	3.59257	2.78587e-94	2.67561e-91	#N/A
TRINITY_DN63873_c2_g7_i1|m.24154	1.80003	0.0167273	0.0483356	PREDICTED: uncharacterized protein LOC108985545 [Juglans regia]
TRINITY_DN53061_c0_g1_i2|m.68866	-2.29395	3.27148e-22	1.571e-20	#N/A
TRINITY_DN53816_c0_g1_i2|m.93640	2.71514	3.09864e-12	5.86556e-11	bidirectional sugar transporter SWEET14-like [Dendrobium catenatum]
TRINITY_DN59483_c0_g4_i1|m.26118	-1.61443	1.68012e-08	1.83806e-07	hypothetical protein AS28_08317, partial [Pygoscelis adeliae]
TRINITY_DN60650_c0_g3_i1|m.51092	2.77861	4.8783e-11	7.76781e-10	denticleless protein homolog B [Dendrobium catenatum]
TRINITY_DN63178_c1_g2_i2|m.96027	1.36697	0.0104748	0.0327079	hypothetical protein VITISV_015834 [Vitis vinifera]
TRINITY_DN63808_c3_g1_i1|m.24932	-1.55962	0.00820742	0.0264797	hypothetical protein VITISV_037436 [Vitis vinifera]
TRINITY_DN61550_c1_g7_i5|m.96635	1.51861	0.0034015	0.0123671	CBS domain-containing protein DDB_G0289609-like [Phalaenopsis equestris]
TRINITY_DN50034_c0_g1_i1|m.30135	-2.19895	5.51215e-10	7.57993e-09	alcohol dehydrogenase 1 [Phalaenopsis equestris]
TRINITY_DN56897_c0_g1_i1|m.87474	-1.46735	0.0160539	0.0467823	uncharacterized protein LOC110037988 [Phalaenopsis equestris]
TRINITY_DN64757_c1_g12_i1|m.54795	4.52149	1.57073e-46	3.08201e-44	#N/A
TRINITY_DN59111_c8_g2_i1|m.109427	-2.52823	3.832e-10	5.39554e-09	cyanidin 3-O-rutinoside 5-O-glucosyltransferase-like [Dendrobium catenatum]
TRINITY_DN63168_c0_g2_i1|m.95363	1.09505	0.000355491	0.00170666	Uncharacterized protein AXF42_Ash019051 [Apostasia shenzhenica]
TRINITY_DN49084_c0_g1_i1|m.109465	-9.05067	3.52814e-11	5.75863e-10	glycine-rich protein 2-like [Dendrobium catenatum]
TRINITY_DN55719_c0_g1_i1|m.59685	1.72887	0.00153551	0.00619362	uncharacterized protein LOC109705200 [Ananas comosus]
TRINITY_DN24888_c0_g1_i1|m.78421	-1.85695	0.0130677	0.0393302	triacylglycerol lipase 2 isoform X1 [Dendrobium catenatum]
TRINITY_DN65428_c0_g1_i1|m.18310	-2.79125	6.28542e-06	4.48383e-05	cytochrome P450 714B3-like [Phalaenopsis equestris]
TRINITY_DN56245_c1_g1_i2|m.106305	-1.18091	1.85305e-07	1.72964e-06	hydroxyphenylpyruvate reductase-like [Phoenix dactylifera]
TRINITY_DN52879_c0_g1_i5|m.31307	1.12125	6.97563e-07	5.92328e-06	protease Do-like 10, mitochondrial [Dendrobium catenatum]
TRINITY_DN61718_c0_g3_i5|m.107576	2.64287	2.74284e-08	2.89816e-07	hypothetical protein AXF42_Ash016078 [Apostasia shenzhenica]
TRINITY_DN58012_c0_g1_i1|m.79374	-1.31953	9.46858e-06	6.52502e-05	uncharacterized protein LOC110096468 [Dendrobium catenatum]
TRINITY_DN53708_c0_g1_i1|m.57869	1.64092	2.94611e-06	2.2391e-05	cytochrome b5-like [Dendrobium catenatum]
TRINITY_DN34526_c0_g1_i1|m.5818	-4.39566	8.11583e-13	1.65843e-11	PREDICTED: GDSL esterase/lipase At4g16230-like [Elaeis guineensis]
TRINITY_DN36982_c0_g2_i1|m.87808	3.85068	0.00147258	0.00597016	LOW QUALITY PROTEIN: hypothetical protein PanWU01x14_040040 [Parasponia andersonii]
TRINITY_DN56997_c0_g1_i1|m.62822	-2.02668	7.82215e-37	9.98172e-35	#N/A
TRINITY_DN42192_c0_g1_i2|m.58672	1.6695	2.62843e-11	4.38825e-10	uncharacterized protein LOC110094792 [Dendrobium catenatum]
TRINITY_DN51733_c0_g1_i1|m.40426	-1.04243	0.0116523	0.0357244	uncharacterized protein LOC110108716 [Dendrobium catenatum]
TRINITY_DN80405_c0_g1_i1|m.68253	-2.69096	0.0026792	0.0100328	uncharacterized protein LOC110017817 isoform X2 [Phalaenopsis equestris]
TRINITY_DN52666_c0_g2_i1|m.83328	-1.0233	8.33327e-12	1.47636e-10	Zerumbone synthase [Apostasia shenzhenica]
TRINITY_DN59739_c5_g6_i2|m.75086	1.55142	0.0038281	0.0137105	Retrovirus-related Pol polyprotein from transposon TNT 1-94 [Apostasia shenzhenica]
TRINITY_DN64920_c2_g4_i1|m.39714	2.1214	1.12005e-09	1.46725e-08	beta-galactosidase 11-like [Phalaenopsis equestris]
TRINITY_DN21788_c0_g2_i1|m.73132	-3.6738	8.00414e-09	9.21512e-08	uncharacterized protein LOC110019182 [Phalaenopsis equestris]
TRINITY_DN43722_c0_g1_i1|m.3872	-1.40454	0.00568676	0.0192991	ethylene-responsive transcription factor ERF012-like [Phalaenopsis equestris]
TRINITY_DN51173_c0_g1_i1|m.5600	-2.62225	5.23174e-18	1.78446e-16	myb-related protein 308-like [Dendrobium catenatum]
TRINITY_DN64501_c4_g1_i1|m.101802	-2.53359	4.66852e-18	1.60738e-16	phosphatidate cytidylyltransferase 4, chloroplastic-like [Phalaenopsis equestris]
TRINITY_DN64038_c1_g6_i4|m.17502	-1.37571	6.9299e-05	0.000394931	exportin-7-A isoform X4 [Phalaenopsis equestris]
TRINITY_DN41167_c0_g1_i1|m.125959	-3.62144	6.15304e-66	2.87899e-63	#N/A
TRINITY_DN9647_c0_g1_i1|m.68414	-2.29074	0.012481	0.0378516	gag-pol polyprotein [Trifolium pratense]
TRINITY_DN53167_c0_g2_i1|m.68042	2.02754	0.00836694	0.026904	uncharacterized protein LOC110102985 [Dendrobium catenatum]
TRINITY_DN52660_c0_g1_i1|m.83300	-2.48332	2.46437e-09	3.06962e-08	chalcone synthase [Dendrobium nobile]
TRINITY_DN52660_c0_g1_i1|m.83302	-2.02885	9.44799e-06	6.51576e-05	unknown [Zea mays]
TRINITY_DN45934_c0_g1_i2|m.33849	-2.91385	3.16314e-11	5.20009e-10	uncharacterized protein LOC110018246 [Phalaenopsis equestris]
TRINITY_DN64883_c1_g10_i8|m.117018	1.94765	0.000515218	0.00237417	Uncharacterized protein TCM_042328 [Theobroma cacao]
TRINITY_DN56303_c0_g2_i1|m.45605	1.42282	4.41448e-05	0.000262466	protein G1-like9 [Oryza sativa Japonica Group]
TRINITY_DN42360_c0_g2_i1|m.102788	-1.2644	1.44298e-06	1.15845e-05	isoflavone reductase homolog [Phalaenopsis equestris]
TRINITY_DN42503_c0_g2_i1|m.57340	-2.93152	9.57911e-12	1.68725e-10	serine/threonine-protein kinase-like protein CCR4 [Phalaenopsis equestris]
TRINITY_DN30895_c0_g1_i1|m.35972	1.83236	0.00368522	0.0132613	NDR1/HIN1-like protein 3 [Dendrobium catenatum]
TRINITY_DN39804_c0_g2_i1|m.62206	-1.11099	0.0119747	0.0365715	uncharacterized protein LOC110035268 [Phalaenopsis equestris]
TRINITY_DN57833_c0_g1_i1|m.9457	2.38893	9.5857e-17	2.85817e-15	protein trichome birefringence-like 6, partial [Phalaenopsis equestris]
TRINITY_DN31769_c0_g1_i2|m.103887	-1.39028	0.000246418	0.00123162	calmodulin-like protein 11 [Dendrobium catenatum]
TRINITY_DN52779_c0_g1_i1|m.49033	-1.86326	0.000120593	0.000648185	protein LURP-one-related 15-like [Phoenix dactylifera]
TRINITY_DN50740_c0_g1_i4|m.14294	1.76616	0.000895988	0.00386251	uncharacterized protein LOC110096809 isoform X1 [Dendrobium catenatum]
TRINITY_DN81365_c0_g1_i1|m.123947	-5.75224	6.89384e-08	6.93871e-07	uncharacterized protein LOC109708692 [Ananas comosus]
TRINITY_DN41831_c0_g1_i1|m.80020	-1.83828	4.74548e-14	1.09062e-12	non-specific lipid transfer protein GPI-anchored 2-like [Phalaenopsis equestris]
TRINITY_DN51063_c0_g1_i1|m.75407	2.02993	1.33029e-10	2.00438e-09	methylesterase 3-like [Dendrobium catenatum]
TRINITY_DN58408_c0_g1_i2|m.117802	1.4129	2.84532e-05	0.000176543	pentatricopeptide repeat-containing protein At1g80550, mitochondrial [Dendrobium catenatum]
TRINITY_DN55802_c1_g3_i6|m.14658	9.34701	5.57348e-12	1.01603e-10	2-isopropylmalate synthase A-like [Phalaenopsis equestris]
TRINITY_DN42852_c0_g1_i1|m.55745	-1.75344	2.85424e-12	5.43076e-11	putative GEM-like protein 8 [Dendrobium catenatum]
TRINITY_DN56946_c0_g12_i2|m.62709	-3.10871	2.67623e-19	1.02381e-17	PREDICTED: receptor kinase-like protein Xa21 [Musa acuminata subsp. malaccensis]
TRINITY_DN62751_c0_g3_i1|m.56939	3.64484	2.19102e-26	1.44339e-24	#N/A
TRINITY_DN52043_c0_g1_i1|m.23244	1.04952	0.0114577	0.0352223	uncharacterized protein LOC110101548 [Dendrobium catenatum]
TRINITY_DN51801_c0_g1_i1|m.25134	-1.56801	0.00166009	0.00662341	E3 ubiquitin-protein ligase PUB23-like [Dendrobium catenatum]
TRINITY_DN43217_c1_g1_i1|m.78782	1.65854	0.0116173	0.0356349	UDP-glucuronate 4-epimerase 6-like [Dendrobium catenatum]
TRINITY_DN64595_c4_g7_i6|m.100871	2.38293	3.00538e-08	3.15911e-07	uncharacterized protein LOC110101440 [Dendrobium catenatum]
TRINITY_DN40979_c0_g2_i1|m.54308	-1.12067	7.46241e-05	0.000421718	hypothetical protein AXF42_Ash010026 [Apostasia shenzhenica]
TRINITY_DN60745_c2_g4_i3|m.48317	1.1783	1.89964e-09	2.4056e-08	DEAD-box ATP-dependent RNA helicase 28 [Dendrobium catenatum]
TRINITY_DN51876_c0_g4_i2|m.25129	-2.69533	2.41454e-09	3.01165e-08	serine/arginine repetitive matrix protein 2-like [Dendrobium catenatum]
TRINITY_DN52203_c0_g2_i3|m.126335	-1.08178	0.00046799	0.00217799	cadmium-induced protein AS8 isoform X1 [Dendrobium catenatum]
TRINITY_DN52682_c0_g1_i1|m.83314	-1.42336	0.00103484	0.00437227	Photosystem I reaction center subunit II-2, chloroplastic [Apostasia shenzhenica]
TRINITY_DN53754_c0_g1_i1|m.57848	-2.12073	1.55373e-06	1.24027e-05	uncharacterized protein LOC110097424 [Dendrobium catenatum]
TRINITY_DN49833_c0_g1_i1|m.35841	1.02837	5.63055e-09	6.63736e-08	cell number regulator 6-like [Dendrobium catenatum]
TRINITY_DN43208_c0_g1_i1|m.78787	-1.65492	0.00011647	0.00062843	uncharacterized protein LOC110029903 [Phalaenopsis equestris]
TRINITY_DN52613_c0_g1_i3|m.83175	1.47374	1.99168e-07	1.84727e-06	hypothetical protein AXF42_Ash017905 [Apostasia shenzhenica]
TRINITY_DN64704_c1_g1_i1|m.54771	-1.45267	8.34799e-05	0.000466023	pentatricopeptide repeat-containing protein At3g46870-like [Phalaenopsis equestris]
TRINITY_DN56339_c0_g1_i1|m.45716	1.68099	0.000114403	0.000618739	F-box protein At2g26850-like [Dendrobium catenatum]
TRINITY_DN11919_c0_g1_i1|m.92911	-5.86267	0.000140347	0.000742119	hypothetical protein ACMD2_15403 [Ananas comosus]
TRINITY_DN62403_c0_g1_i4|m.35020	2.50001	0.00396135	0.0141295	PREDICTED: uncharacterized protein LOC109007390 [Juglans regia]
TRINITY_DN55879_c0_g2_i2|m.14563	-1.69524	3.58526e-06	2.6813e-05	uncharacterized protein LOC110098573 [Dendrobium catenatum]
TRINITY_DN55207_c0_g1_i1|m.61803	-1.21895	0.00298182	0.0110236	probable tyrosine-protein phosphatase At1g05000 [Dendrobium catenatum]
TRINITY_DN46080_c0_g1_i1|m.13646	-1.65633	1.41722e-15	3.81438e-14	membrane-anchored ubiquitin-fold protein 3-like isoform X1 [Papaver somniferum]
TRINITY_DN46080_c0_g1_i1|m.13647	5.14247	7.89652e-10	1.05642e-08	unknown [Zea mays]
TRINITY_DN51024_c1_g1_i3|m.75415	2.57995	9.54603e-08	9.3805e-07	protein indeterminate-domain 7-like isoform X2 [Dendrobium catenatum]
TRINITY_DN65316_c0_g1_i1|m.62087	-8.41089	5.37113e-11	8.49327e-10	Pectate lyase [Apostasia shenzhenica]
TRINITY_DN59938_c0_g2_i1|m.31847	1.11454	2.89771e-29	2.2792e-27	#N/A
TRINITY_DN60517_c0_g1_i1|m.125383	3.05915	2.71215e-06	2.07077e-05	PsbD (chloroplast) [Populus wilsonii]
TRINITY_DN71203_c0_g1_i1|m.32767	-3.13607	1.73431e-05	0.000112826	hydroquinone glucosyltransferase-like [Phalaenopsis equestris]
TRINITY_DN56925_c0_g1_i2|m.63080	5.29971	1.21065e-12	2.41971e-11	Protodermal factor 1 [Apostasia shenzhenica]
TRINITY_DN59154_c1_g1_i15|m.109237	-2.70427	1.93952e-07	1.80206e-06	protein SODIUM POTASSIUM ROOT DEFECTIVE 2-like [Phalaenopsis equestris]
TRINITY_DN58412_c1_g1_i1|m.117749	9.66595	1.1091e-15	3.00725e-14	Small ubiquitin-related modifier 2 [Apostasia shenzhenica]
TRINITY_DN53710_c0_g1_i2|m.58115	-1.06882	1.42481e-08	1.58054e-07	uncharacterized protein LOC110026316 [Phalaenopsis equestris]
TRINITY_DN61283_c2_g1_i3|m.44001	-1.97858	0.00629325	0.0210213	cationic peroxidase 1-like [Dendrobium catenatum]
TRINITY_DN54309_c0_g1_i2|m.103660	1.66872	0.00039538	0.00187546	uncharacterized protein LOC110095718 [Dendrobium catenatum]
TRINITY_DN53284_c0_g1_i2|m.35588	-1.68799	0.00310163	0.0114087	helicase and polymerase-containing protein TEBICHI isoform X1 [Dendrobium catenatum]
TRINITY_DN44548_c0_g1_i1|m.36315	-1.61068	0.00773255	0.0251611	protein BREAST CANCER SUSCEPTIBILITY 1 homolog isoform X1 [Dendrobium catenatum]
TRINITY_DN36150_c0_g1_i1|m.91716	-3.31287	0.0163345	0.0474637	PREDICTED: uncharacterized protein LOC109506617, partial [Elaeis guineensis]
TRINITY_DN61822_c1_g3_i1|m.6841	1.92877	2.97318e-05	0.000183541	hypothetical protein AXF42_Ash017279 [Apostasia shenzhenica]
TRINITY_DN61822_c1_g3_i5|m.6847	-1.33111	2.10777e-10	3.09433e-09	AT-hook motif nuclear-localized protein 10-like [Dendrobium catenatum]
TRINITY_DN54159_c1_g4_i2|m.12342	-1.1207	0.0150244	0.0441583	histone-lysine N-methyltransferase ATXR4 [Dendrobium catenatum]
TRINITY_DN59842_c2_g21_i1|m.123471	3.57713	2.38765e-05	0.000150761	hypothetical protein MA16_Dca026684 [Dendrobium catenatum]
TRINITY_DN54061_c0_g1_i2|m.127169	2.30844	0.000128626	0.000686909	Protein aluminum sensitive 3 [Apostasia shenzhenica]
TRINITY_DN51541_c0_g1_i3|m.102068	1.52825	0.003033	0.0111969	ATP synthase subunit delta&apos;, mitochondrial [Phalaenopsis equestris]
TRINITY_DN52974_c0_g1_i5|m.44437	1.38706	2.12756e-07	1.96278e-06	uncharacterized protein LOC110093300 isoform X2 [Dendrobium catenatum]
TRINITY_DN52974_c0_g1_i2|m.44426	2.3841	0.00240713	0.00912744	uncharacterized protein LOC110093300 isoform X1 [Dendrobium catenatum]
TRINITY_DN1884_c0_g1_i1|m.97743	-5.78321	1.77609e-19	6.91045e-18	#N/A
TRINITY_DN55876_c0_g1_i1|m.14664	-1.99369	3.2597e-08	3.40877e-07	Lhca2 [Phalaenopsis aphrodite]
TRINITY_DN67031_c0_g1_i1|m.99567	-3.9011	1.06736e-09	1.40427e-08	subtilisin-like protease SBT1.8 [Dendrobium catenatum]
TRINITY_DN56951_c1_g3_i5|m.62846	-1.04236	1.64639e-07	1.55262e-06	auxin-binding protein T85-like [Phalaenopsis equestris]
TRINITY_DN58278_c0_g1_i1|m.93351	1.76306	9.48346e-23	4.70256e-21	#N/A
TRINITY_DN47740_c0_g1_i1|m.97599	-1.69129	1.08149e-05	7.38308e-05	protein FAR1-RELATED SEQUENCE 6-like [Dendrobium catenatum]
TRINITY_DN60259_c2_g1_i1|m.50544	-2.15727	1.44441e-09	1.86669e-08	uncharacterized protein LOC110101264 isoform X1 [Dendrobium catenatum]
TRINITY_DN56656_c0_g2_i1|m.67518	-1.20742	4.97686e-28	3.72204e-26	#N/A
TRINITY_DN28418_c0_g2_i1|m.32746	4.02546	0.0118537	0.0362564	PREDICTED: uncharacterized protein LOC109153875 [Ipomoea nil]
TRINITY_DN59318_c1_g1_i2|m.71606	1.03875	4.12756e-09	4.98806e-08	putative phospholipase A2 like 1 [Apostasia shenzhenica]
TRINITY_DN61013_c0_g1_i2|m.29636	2.26943	1.54734e-08	1.70506e-07	LEAF RUST 10 DISEASE-RESISTANCE LOCUS RECEPTOR-LIKE PROTEIN KINASE-like 2.7 isoform X1 [Phalaenopsis equestris]
TRINITY_DN60796_c0_g2_i2|m.47748	-2.20033	8.17197e-45	1.52165e-42	#N/A
TRINITY_DN59855_c0_g1_i2|m.123536	-1.23878	1.15974e-05	7.85851e-05	PTI1-like tyrosine-protein kinase At3g15890 isoform X2 [Dendrobium catenatum]
TRINITY_DN51268_c0_g1_i1|m.19872	1.29519	3.43745e-07	3.06881e-06	receptor-like protein kinase HSL1 [Dendrobium catenatum]
TRINITY_DN53230_c0_g1_i1|m.35562	1.23371	3.11588e-05	0.0001908	condensin complex subunit 2 isoform X2 [Phalaenopsis equestris]
TRINITY_DN43296_c0_g1_i2|m.78790	2.50149	1.2187e-10	1.8425e-09	uncharacterized protein LOC110113530 [Dendrobium catenatum]
TRINITY_DN30647_c0_g3_i1|m.87798	-3.99304	3.70915e-39	5.24686e-37	#N/A
TRINITY_DN31901_c0_g1_i1|m.55651	1.19326	0.00179745	0.00710724	aldose 1-epimerase-like [Phalaenopsis equestris]
TRINITY_DN59573_c0_g1_i2|m.113948	1.61565	0.000164274	0.000855499	hypothetical protein AXF42_Ash017569 [Apostasia shenzhenica]
TRINITY_DN56569_c0_g1_i5|m.128465	1.19276	0.00160156	0.00641751	chaperonin-like RBCX protein 1, chloroplastic isoform X2 [Phalaenopsis equestris]
TRINITY_DN56569_c0_g1_i4|m.128464	1.31005	2.60343e-05	0.000162864	chaperonin-like RBCX protein 1, chloroplastic isoform X2 [Phalaenopsis equestris]
TRINITY_DN61981_c0_g5_i1|m.91906	1.48195	3.12825e-10	4.4667e-09	replication factor C subunit 1 isoform X1 [Dendrobium catenatum]
TRINITY_DN43852_c0_g1_i1|m.121065	-1.52379	0.000179414	0.000926412	protein PHOSPHATE STARVATION RESPONSE 3-like [Phalaenopsis equestris]
TRINITY_DN58787_c0_g2_i2|m.36889	1.17071	2.36604e-07	2.16854e-06	putative cytokinin riboside 5&apos;-monophosphate phosphoribohydrolase LOGL1 [Apostasia shenzhenica]
TRINITY_DN54130_c0_g1_i2|m.12510	-1.12192	0.000111602	0.000607011	22.3 kDa class VI heat shock protein isoform X1 [Asparagus officinalis]
TRINITY_DN53916_c0_g1_i1|m.88771	-1.03694	0.010318	0.0322514	Oleosin 16 kDa [Apostasia shenzhenica]
TRINITY_DN51471_c0_g1_i1|m.23572	1.13223	0.00521891	0.0178878	fasciclin-like arabinogalactan protein 7 [Dendrobium catenatum]
TRINITY_DN44823_c0_g1_i1|m.103394	1.66352	0.000557276	0.00254739	uncharacterized protein LOC110034852 [Phalaenopsis equestris]
TRINITY_DN50646_c0_g1_i1|m.54179	1.54419	1.69535e-06	1.3439e-05	THO complex subunit 3 [Phalaenopsis equestris]
TRINITY_DN100210_c0_g1_i1|m.129742	-3.23239	2.25487e-07	2.07372e-06	uncharacterized protein LOC110095158 [Dendrobium catenatum]
TRINITY_DN56908_c0_g1_i1|m.62792	1.87881	1.4219e-07	1.35848e-06	uncharacterized protein LOC110029243 [Phalaenopsis equestris]
TRINITY_DN8354_c0_g1_i1|m.93950	-2.11366	3.65596e-11	5.9513e-10	uncharacterized protein LOC110114697 [Dendrobium catenatum]
TRINITY_DN49326_c0_g1_i2|m.36374	-1.91217	0.000218137	0.00110326	LOB domain-containing protein 40-like [Dendrobium catenatum]
TRINITY_DN50903_c0_g1_i2|m.33490	1.13229	0.0120515	0.0367652	binding partner of ACD11 1-like [Dendrobium catenatum]
TRINITY_DN42517_c0_g1_i1|m.57330	-1.97825	0.00101049	0.00428725	F-box/LRR-repeat protein 17 [Phalaenopsis equestris]
TRINITY_DN55159_c0_g1_i4|m.102382	2.24604	1.34256e-23	7.33501e-22	#N/A
TRINITY_DN51070_c0_g3_i1|m.75514	-1.39333	3.13206e-09	3.85393e-08	uncharacterized protein At5g19025-like isoform X1 [Dendrobium catenatum]
TRINITY_DN51038_c0_g1_i1|m.75571	1.41973	1.24983e-19	4.93655e-18	#N/A
TRINITY_DN54157_c0_g1_i1|m.12314	-1.36491	8.37799e-11	1.29341e-09	uncharacterized protein LOC110028854 isoform X1 [Phalaenopsis equestris]
TRINITY_DN58237_c0_g4_i2|m.93413	-1.94263	3.89146e-23	2.02312e-21	#N/A
TRINITY_DN51986_c0_g1_i1|m.126237	-2.2546	5.17408e-09	6.14291e-08	Short-chain dehydrogenase TIC 32, chloroplastic [Apostasia shenzhenica]
TRINITY_DN56385_c0_g2_i1|m.45472	1.35601	3.30747e-18	1.15401e-16	galacturonosyltransferase 8-like [Dendrobium catenatum]
TRINITY_DN46784_c0_g2_i1|m.102694	-2.70471	9.34308e-12	1.64727e-10	uncharacterized protein LOC110097785 [Dendrobium catenatum]
TRINITY_DN53729_c0_g1_i1|m.57856	-1.08712	9.22504e-20	3.6675e-18	#N/A
TRINITY_DN51579_c1_g3_i1|m.102053	-1.00225	1.05983e-05	7.24062e-05	hypothetical protein MA16_Dca020104 [Dendrobium catenatum]
TRINITY_DN56622_c0_g2_i5|m.67629	1.60748	4.08502e-06	3.02162e-05	uncharacterized protein LOC110099127 isoform X2 [Dendrobium catenatum]
TRINITY_DN51331_c0_g1_i1|m.88311	-1.95917	2.98641e-08	3.14098e-07	probable polygalacturonase [Dendrobium catenatum]
TRINITY_DN54835_c1_g1_i7|m.119664	1.17661	8.75954e-08	8.65894e-07	probable protein-S-isoprenylcysteine O-methyltransferase [Phalaenopsis equestris]
TRINITY_DN52369_c0_g2_i1|m.99173	-2.64968	4.95217e-16	1.39026e-14	calcium-dependent protein kinase [Apostasia shenzhenica]
TRINITY_DN61518_c0_g2_i2|m.96810	1.04103	2.31996e-05	0.000147148	H/ACA ribonucleoprotein complex non-core subunit NAF1-like [Phalaenopsis equestris]
TRINITY_DN69768_c0_g1_i1|m.99375	-3.94545	5.46374e-08	5.56685e-07	CBL-interacting protein kinase 7 [Apostasia shenzhenica]
TRINITY_DN46205_c0_g1_i1|m.124032	-1.78291	1.66301e-05	0.000108536	protein PLANT CADMIUM RESISTANCE 8 [Phalaenopsis equestris]
TRINITY_DN57651_c0_g2_i1|m.94531	1.75849	4.34992e-06	3.2007e-05	uncharacterized protein LOC110103518 [Dendrobium catenatum]
TRINITY_DN61179_c0_g2_i7|m.1795	3.40975	1.13085e-07	1.0994e-06	sanguinarine reductase-like [Dendrobium catenatum]
TRINITY_DN56858_c0_g1_i1|m.87202	1.4758	7.18375e-06	5.05355e-05	DNA replication complex GINS protein SLD5 [Dendrobium catenatum]
TRINITY_DN57561_c0_g2_i1|m.86376	2.20789	8.78355e-18	2.94637e-16	BAG family molecular chaperone regulator 7-like [Dendrobium catenatum]
TRINITY_DN55374_c0_g1_i3|m.49693	1.62965	2.26375e-06	1.7526e-05	uncharacterized protein LOC110101555 isoform X1 [Dendrobium catenatum]
TRINITY_DN54743_c0_g1_i2|m.76689	-1.02592	2.42801e-06	1.87183e-05	ubiquitin carboxyl-terminal hydrolase 22-like isoform X1 [Dendrobium catenatum]
TRINITY_DN57386_c0_g3_i7|m.13851	-1.14006	0.00216365	0.00833135	E3 ubiquitin-protein ligase RHA2B-like [Dendrobium catenatum]
TRINITY_DN53109_c0_g1_i1|m.68184	3.04614	1.627e-30	1.44124e-28	#N/A
TRINITY_DN64840_c3_g2_i1|m.116636	2.37852	0.00293878	0.0108931	hypothetical protein AXF42_Ash021324 [Apostasia shenzhenica]
TRINITY_DN54560_c0_g1_i3|m.126795	-2.4989	2.35287e-10	3.43537e-09	putative glucose-6-phosphate 1-epimerase isoform X1 [Phalaenopsis equestris]
TRINITY_DN54560_c0_g1_i2|m.126793	-2.40589	0.00517362	0.0177526	Os01g0658800, partial [Oryza sativa Japonica Group]
TRINITY_DN61078_c0_g1_i1|m.29438	2.63567	2.57022e-29	2.03036e-27	#N/A
TRINITY_DN63714_c2_g1_i2|m.81212	1.9266	0.00201141	0.00782106	glucan endo-1,3-beta-glucosidase-like [Dendrobium catenatum]
TRINITY_DN98904_c0_g1_i1|m.13212	2.08775	2.9737e-20	1.22217e-18	#N/A
TRINITY_DN63244_c1_g2_i1|m.89174	-2.23204	2.80254e-56	8.24849e-54	#N/A
TRINITY_DN58616_c4_g11_i3|m.59087	1.15528	5.09076e-06	3.6981e-05	WAT1-related protein [Apostasia shenzhenica]
TRINITY_DN17530_c0_g1_i1|m.104924	-2.12656	2.28972e-05	0.000145432	Galactinol--sucrose galactosyltransferase [Apostasia shenzhenica]
TRINITY_DN61157_c2_g1_i1|m.1902	2.00904	0.00445817	0.0156448	uncharacterized protein LOC110098611 [Dendrobium catenatum]
TRINITY_DN110464_c0_g1_i1|m.129970	-3.74665	0.000378488	0.00180399	syntaxin-112-like [Dendrobium catenatum]
TRINITY_DN51567_c0_g1_i1|m.102045	-1.6603	0.0132049	0.0396712	mannose-specific lectin 3-like [Dendrobium catenatum]
TRINITY_DN55500_c0_g1_i3|m.103095	-3.73363	0.0001877	0.000965922	protein NRT1/ PTR FAMILY 5.10-like [Dendrobium catenatum]
TRINITY_DN54381_c0_g1_i1|m.103646	-1.37983	3.37402e-14	7.82327e-13	PREDICTED: light-regulated protein [Elaeis guineensis]
TRINITY_DN52551_c0_g1_i9|m.49340	2.32808	1.28699e-09	1.67631e-08	CRIB domain-containing protein RIC4-like [Phalaenopsis equestris]
TRINITY_DN62480_c0_g1_i5|m.34852	-1.11405	2.55217e-05	0.00016003	Zinc finger protein MAGPIE [Apostasia shenzhenica]
TRINITY_DN62480_c0_g2_i1|m.34865	1.84733	1.74042e-11	2.96538e-10	protein SHOOT GRAVITROPISM 5-like [Dendrobium catenatum]
TRINITY_DN56434_c0_g6_i5|m.38732	-1.60138	3.23996e-14	7.54116e-13	PREDICTED: protein PHR1-LIKE 2-like isoform X1 [Musa acuminata subsp. malaccensis]
TRINITY_DN44827_c0_g1_i1|m.103370	-3.55983	1.24012e-07	1.19262e-06	uncharacterized protein LOC110112732 [Dendrobium catenatum]
TRINITY_DN63385_c0_g2_i5|m.63784	1.81853	4.82897e-49	1.06167e-46	#N/A
TRINITY_DN58701_c0_g1_i9|m.36809	1.061	1.81432e-06	1.42891e-05	pathogenesis-related homeodomain protein isoform X3 [Dendrobium catenatum]
TRINITY_DN50253_c0_g2_i2|m.99410	-1.58139	1.46546e-05	9.70307e-05	mitochondrial phosphate carrier protein 3, mitochondrial-like [Dendrobium catenatum]
TRINITY_DN102636_c0_g1_i1|m.131970	-2.01387	4.83115e-05	0.000285119	protein IQ-DOMAIN 14-like isoform X1 [Dendrobium catenatum]
TRINITY_DN49366_c0_g1_i1|m.36382	-1.07568	0.000154071	0.000806277	Mediator of RNA polymerase II transcription subunit 32 [Apostasia shenzhenica]
TRINITY_DN54135_c0_g1_i1|m.12390	-2.7604	2.45462e-10	3.56907e-09	putative pentatricopeptide repeat-containing protein At5g59200, chloroplastic [Dendrobium catenatum]
TRINITY_DN56552_c1_g1_i2|m.128210	-2.58384	1.63082e-15	4.33177e-14	DNA mismatch repair protein MSH7 isoform X1 [Dendrobium catenatum]
TRINITY_DN54438_c0_g1_i1|m.32790	1.60086	3.46925e-09	4.24025e-08	hypothetical protein AXF42_Ash001199 [Apostasia shenzhenica]
TRINITY_DN53330_c0_g1_i1|m.15121	-1.00432	1.68356e-06	1.33514e-05	signal recognition particle 54 kDa protein, chloroplastic isoform X2 [Dendrobium catenatum]
TRINITY_DN53899_c0_g2_i1|m.93719	-1.43034	3.99381e-06	2.96015e-05	hypothetical protein AXF42_Ash002011 [Apostasia shenzhenica]
TRINITY_DN57206_c0_g1_i2|m.98206	-1.24533	2.63044e-06	2.01344e-05	uncharacterized protein LOC110112096 [Dendrobium catenatum]
TRINITY_DN53031_c0_g2_i9|m.68623	2.00124	2.10122e-17	6.75054e-16	tubulin gamma-2 chain [Dendrobium catenatum]
TRINITY_DN33411_c0_g2_i1|m.68360	-1.48922	1.84587e-05	0.00011953	ribonuclease 3-like protein 2 [Dendrobium catenatum]
TRINITY_DN50118_c1_g1_i2|m.76582	-1.23418	0.00176937	0.00700682	BOI-related E3 ubiquitin-protein ligase 1-like [Dendrobium catenatum]
TRINITY_DN48594_c0_g1_i6|m.115048	-1.76464	4.22028e-05	0.000251672	probable trehalose-phosphate phosphatase 6 [Phalaenopsis equestris]
TRINITY_DN63257_c3_g1_i4|m.90015	-2.53849	2.22373e-13	4.76274e-12	hypothetical protein CARUB_v10021660mg, partial [Capsella rubella]
TRINITY_DN63257_c3_g1_i3|m.90013	-1.19512	0.000894016	0.00385765	hypothetical protein EUGRSUZ_H04911 [Eucalyptus grandis]
TRINITY_DN54976_c0_g2_i3|m.61389	1.47704	3.57787e-07	3.18172e-06	checkpoint protein HUS1B [Dendrobium catenatum]
TRINITY_DN54976_c0_g2_i4|m.61394	3.85806	0.0058942	0.0198748	checkpoint protein HUS1B [Dendrobium catenatum]
TRINITY_DN56758_c1_g1_i4|m.114439	-1.40901	5.95714e-11	9.339e-10	RWD domain-containing protein 1 [Phalaenopsis equestris]
TRINITY_DN51981_c0_g1_i2|m.126178	-2.01121	0.00373855	0.013424	sugar transport protein 13 [Dendrobium catenatum]
TRINITY_DN62381_c1_g1_i4|m.10753	1.24041	3.51536e-09	4.29086e-08	DNA polymerase lambda subunit [Apostasia shenzhenica]
TRINITY_DN35245_c0_g1_i1|m.13348	-3.35411	0.000682753	0.00305601	PREDICTED: auxin-responsive protein SAUR71-like [Musa acuminata subsp. malaccensis]
TRINITY_DN48627_c0_g1_i1|m.36083	-2.70366	6.71784e-09	7.81806e-08	PREDICTED: myb family transcription factor APL isoform X3 [Elaeis guineensis]
TRINITY_DN62484_c1_g1_i1|m.33878	1.05506	0.000125623	0.000672251	putative E3 ubiquitin-protein ligase LIN-1 isoform X1 [Dendrobium catenatum]
TRINITY_DN42669_c0_g1_i1|m.99066	-3.81554	5.30791e-06	3.8436e-05	polyphenol oxidase, chloroplastic-like [Phalaenopsis equestris]
TRINITY_DN50089_c0_g3_i1|m.30223	-1.37247	2.00886e-07	1.85985e-06	photosystem II reaction center W protein, chloroplastic [Dendrobium catenatum]
TRINITY_DN65261_c0_g1_i1|m.61572	-3.97675	9.4026e-16	2.57239e-14	cytokinin riboside 5&apos;-monophosphate phosphoribohydrolase [Phoenix hanceana]
TRINITY_DN40731_c0_g1_i1|m.97781	-2.88149	5.30561e-14	1.21324e-12	heptahelical transmembrane protein 4-like [Dendrobium catenatum]
TRINITY_DN49799_c0_g1_i2|m.25436	1.25179	0.00021642	0.00109519	hypothetical protein AXF42_Ash009141 [Apostasia shenzhenica]
TRINITY_DN62543_c1_g1_i1|m.35	-1.5564	1.42955e-10	2.14527e-09	heme-binding protein 2 [Dendrobium catenatum]
TRINITY_DN51469_c0_g1_i1|m.23640	1.11012	0.00229183	0.00875472	probable WRKY transcription factor 13 [Dendrobium catenatum]
TRINITY_DN44120_c0_g3_i2|m.99639	-1.12304	0.0121916	0.0371097	uncharacterized protein LOC110024099 isoform X2 [Phalaenopsis equestris]
TRINITY_DN55858_c1_g1_i2|m.14670	10.579	8.74119e-09	9.96932e-08	DNA-directed RNA polymerases IV and V subunit 4-like isoform X1 [Phalaenopsis equestris]
TRINITY_DN51095_c0_g4_i1|m.75588	-5.84469	0.00111674	0.00468359	uncharacterized protein LOC110105458 [Dendrobium catenatum]
TRINITY_DN62023_c6_g1_i5|m.118059	1.2632	7.23852e-08	7.25761e-07	uncharacterized protein ycf39 [Phalaenopsis equestris]
TRINITY_DN59083_c1_g2_i3|m.20902	1.19698	3.50615e-10	4.95587e-09	putative mediator of RNA polymerase II transcription subunit 26b [Apostasia shenzhenica]
TRINITY_DN56605_c0_g1_i2|m.67324	2.31925	0.00426937	0.0150517	uncharacterized protein LOC110115145 isoform X1 [Dendrobium catenatum]
TRINITY_DN51455_c0_g1_i1|m.23490	2.90566	2.65935e-21	1.18361e-19	#N/A
TRINITY_DN7737_c0_g1_i1|m.13525	1.79772	7.79015e-15	1.92361e-13	choline transporter-like protein 2 [Dendrobium catenatum]
TRINITY_DN42786_c0_g1_i1|m.28653	2.0117	0.000254789	0.00126859	uncharacterized protein LOC110094072 [Dendrobium catenatum]
TRINITY_DN58839_c1_g1_i3|m.105435	1.25869	4.96193e-36	6.07687e-34	#N/A
TRINITY_DN46748_c0_g2_i1|m.102722	1.04696	4.41567e-05	0.000262466	xyloglucan galactosyltransferase XLT2 [Dendrobium catenatum]
TRINITY_DN61512_c1_g8_i1|m.97273	1.09039	0.00333588	0.0121554	uncharacterized protein LOC109827789, partial [Asparagus officinalis]
TRINITY_DN61782_c3_g8_i2|m.108085	2.46204	9.72087e-153	3.54773e-149	#N/A
TRINITY_DN58819_c0_g2_i1|m.105566	7.08352	6.12683e-06	4.37819e-05	Retrovirus-related Pol polyprotein from transposon TNT 1-94 [Dendrobium catenatum]
TRINITY_DN51090_c0_g1_i2|m.75575	-1.80681	4.91014e-24	2.80001e-22	#N/A
TRINITY_DN61514_c3_g1_i2|m.97303	1.4987	2.26973e-17	7.2791e-16	#N/A
TRINITY_DN55714_c0_g1_i1|m.60015	-2.3818	0.00270595	0.0101164	1-aminocyclopropane-1-carboxylate oxidase [Papilionanthe hookeriana x Papilionanthe teres]
TRINITY_DN62129_c0_g2_i2|m.7858	1.05407	0.0134037	0.0401826	uncharacterized protein LOC111373264 [Olea europaea var. sylvestris]
TRINITY_DN63418_c0_g1_i2|m.26973	-1.74155	4.50823e-06	3.30918e-05	protein STAR1 isoform X2 [Dendrobium catenatum]
TRINITY_DN61530_c4_g1_i2|m.96955	-1.03454	3.82106e-09	4.63609e-08	uncharacterized protein LOC110104636 [Dendrobium catenatum]
TRINITY_DN65145_c20_g4_i1|m.71110	2.90866	4.88538e-17	1.49327e-15	Retrovirus-related Pol polyprotein from transposon TNT 1-94 [Dendrobium catenatum]
TRINITY_DN72177_c0_g1_i1|m.93614	-3.24095	0.0055556	0.0188963	hypothetical protein AXF42_Ash006646 [Apostasia shenzhenica]
TRINITY_DN45481_c0_g2_i1|m.129621	1.94416	0.0075838	0.0247168	gag-pol polyprotein, partial [Caragana korshinskii]
TRINITY_DN41738_c0_g1_i1|m.109677	1.17197	0.00351722	0.012722	protein trichome birefringence-like 33 [Phalaenopsis equestris]
TRINITY_DN100847_c0_g1_i1|m.131750	-1.72821	0.000673857	0.00301978	probable serine/threonine-protein kinase PBL16 [Dendrobium catenatum]
TRINITY_DN34483_c0_g1_i1|m.52533	-1.89712	0.000706423	0.00314333	PREDICTED: EH domain-containing protein 1 [Nelumbo nucifera]
TRINITY_DN50923_c0_g3_i1|m.33391	-12.0253	4.84182e-23	2.48184e-21	#N/A
TRINITY_DN49832_c0_g1_i1|m.35817	-1.25176	9.86678e-07	8.19522e-06	CASP-like protein 1D1 [Dendrobium catenatum]
TRINITY_DN52028_c0_g2_i2|m.23140	1.0998	0.0144982	0.0428718	Leucine-rich repeat extensin-like protein 4 [Apostasia shenzhenica]
TRINITY_DN62215_c1_g1_i10|m.3695	1.12644	2.84165e-11	4.70122e-10	actin cytoskeleton-regulatory complex protein PAN1 [Dendrobium catenatum]
TRINITY_DN57361_c1_g1_i1|m.13725	1.21585	0.00101132	0.00428977	uncharacterized protein LOC110110819 [Dendrobium catenatum]
TRINITY_DN33598_c0_g1_i1|m.98622	-9.11483	1.41274e-10	2.12178e-09	F-box/LRR-repeat protein 3 [Apostasia shenzhenica]
TRINITY_DN51116_c0_g1_i2|m.5629	-3.88899	8.20444e-05	0.000458825	ACT domain-containing protein ACR8-like [Phalaenopsis equestris]
TRINITY_DN63997_c1_g2_i7|m.46654	1.75133	2.36438e-13	5.04623e-12	probable transcription factor KAN4 isoform X1 [Dendrobium catenatum]
TRINITY_DN42212_c0_g1_i1|m.57391	-1.22096	0.0139566	0.0415669	plastidial pyruvate kinase 4, chloroplastic-like [Dendrobium catenatum]
TRINITY_DN62634_c5_g3_i4|m.52740	-2.66506	3.43863e-13	7.21242e-12	uncharacterized protein LOC110093072 [Dendrobium catenatum]
TRINITY_DN48343_c0_g2_i1|m.35262	5.15511	0.00093372	0.00400718	unnamed protein product [Chondrus crispus]
TRINITY_DN61543_c0_g1_i4|m.97328	1.75038	4.09269e-06	3.02607e-05	alpha-L-fucosidase 2 [Dendrobium catenatum]
TRINITY_DN54838_c0_g3_i1|m.119603	1.25803	1.079e-06	8.90935e-06	cyclic dof factor 3-like [Dendrobium catenatum]
TRINITY_DN49436_c0_g3_i1|m.58586	-1.45855	1.20203e-32	1.18565e-30	#N/A
TRINITY_DN56555_c0_g1_i1|m.128555	2.21632	1.43167e-10	2.14669e-09	hypothetical protein AXF42_Ash014744 [Apostasia shenzhenica]
TRINITY_DN50710_c0_g1_i1|m.14202	-1.55111	1.2596e-14	3.04843e-13	chorismate mutase 2-like [Dendrobium catenatum]
TRINITY_DN53085_c0_g1_i1|m.68651	-1.21606	0.000108874	0.000593232	protochlorophyllide reductase-like [Dendrobium catenatum]
TRINITY_DN53136_c0_g1_i2|m.68099	2.96337	9.12369e-07	7.62662e-06	uncharacterized protein LOC110019002 [Phalaenopsis equestris]
TRINITY_DN52295_c0_g2_i1|m.126535	1.96786	0.000418408	0.00197239	auxin-responsive protein SAUR50-like [Dendrobium catenatum]
TRINITY_DN59474_c0_g1_i1|m.26177	1.55123	0.00609479	0.0204482	xyloglucan endotransglucosylase/hydrolase protein 22-like [Dendrobium catenatum]
TRINITY_DN59474_c0_g1_i1|m.26178	1.35478	0.00119609	0.00497293	hypothetical protein TorRG33x02_062710 [Trema orientale]
TRINITY_DN62594_c0_g2_i1|m.150	2.00277	1.80297e-07	1.68894e-06	BURP domain-containing protein 12-like [Phalaenopsis equestris]
TRINITY_DN50590_c0_g1_i2|m.86561	1.88418	0.00702871	0.0231683	hypothetical protein CISIN_1g007703mg [Citrus sinensis]
TRINITY_DN61308_c1_g3_i3|m.19628	-2.53017	8.5283e-27	5.80688e-25	#N/A
TRINITY_DN64262_c0_g3_i1|m.110332	-2.68959	2.08613e-06	1.62683e-05	hypothetical protein AXF42_Ash001462 [Apostasia shenzhenica]
TRINITY_DN54985_c0_g1_i1|m.61459	-1.50774	0.00325587	0.0119023	uncharacterized protein LOC110099573 [Dendrobium catenatum]
TRINITY_DN61289_c5_g1_i7|m.43448	-1.04477	3.17023e-13	6.67247e-12	uncharacterized protein LOC110109958 [Dendrobium catenatum]
TRINITY_DN52387_c0_g2_i1|m.99198	-1.53306	3.88912e-06	2.88843e-05	protein CURVATURE THYLAKOID 1B, chloroplastic isoform X1 [Dendrobium catenatum]
TRINITY_DN66295_c0_g1_i1|m.30958	1.08542	0.01703	0.0490087	conserved hypothetical protein ycf2 (chloroplast) [Paphiopedilum niveum]
TRINITY_DN14838_c0_g1_i1|m.83126	-3.49827	3.77616e-15	9.59712e-14	uncharacterized protein LOC110098939 [Dendrobium catenatum]
TRINITY_DN59542_c3_g2_i1|m.113426	1.64496	0.000352911	0.00169829	probable sodium/metabolite cotransporter BASS3, chloroplastic [Dendrobium catenatum]
TRINITY_DN51716_c0_g1_i1|m.40452	2.82485	2.01356e-21	8.98371e-20	#N/A
TRINITY_DN55182_c0_g1_i3|m.102588	1.16336	3.30714e-06	2.49169e-05	uncharacterized protein LOC110109896 [Dendrobium catenatum]
TRINITY_DN64282_c1_g1_i1|m.110589	-1.19601	0.00287048	0.0106616	hypothetical protein AXF42_Ash001788 [Apostasia shenzhenica]
TRINITY_DN61628_c1_g1_i2|m.107025	2.45743	1.8371e-13	3.9814e-12	uncharacterized protein LOC103721213 [Phoenix dactylifera]
TRINITY_DN56872_c0_g1_i3|m.87587	3.40234	0.000214718	0.00108808	Os02g0568100 [Oryza sativa Japonica Group]
TRINITY_DN55567_c0_g1_i2|m.103177	1.28257	2.77125e-07	2.50967e-06	31 kDa ribonucleoprotein, chloroplastic [Dendrobium catenatum]
TRINITY_DN60427_c0_g2_i1|m.41419	1.39589	0.000951054	0.00406722	putative pentatricopeptide repeat-containing protein At3g23330 [Dendrobium catenatum]
TRINITY_DN55759_c0_g4_i1|m.59986	1.12223	0.00349048	0.0126553	hypothetical protein TorRG33x02_293110 [Trema orientale]
TRINITY_DN57867_c0_g1_i4|m.9219	-1.07199	1.17403e-06	9.60568e-06	choline monooxygenase, chloroplastic [Dendrobium catenatum]
TRINITY_DN59832_c0_g1_i5|m.123708	1.01767	3.6093e-06	2.69818e-05	rhomboid-like protein 11, chloroplastic [Dendrobium catenatum]
TRINITY_DN57893_c0_g4_i3|m.9060	1.18866	1.04409e-13	2.32065e-12	uncharacterized protein LOC110111314 isoform X1 [Dendrobium catenatum]
TRINITY_DN62366_c6_g1_i3|m.10346	-1.83271	8.05134e-07	6.7956e-06	small ubiquitin-related modifier 2-like [Dendrobium catenatum]
TRINITY_DN62366_c6_g1_i9|m.10353	1.50045	0.000230523	0.0011587	small ubiquitin-related modifier 2-like [Dendrobium catenatum]
TRINITY_DN104473_c0_g1_i1|m.131511	-5.4033	3.50141e-11	5.72525e-10	mannose-specific lectin-like [Phalaenopsis equestris]
TRINITY_DN46719_c0_g1_i1|m.102729	-1.11401	0.00908271	0.0288899	Putative zinc finger protein CONSTANS-LIKE 11 [Apostasia shenzhenica]
TRINITY_DN55758_c2_g1_i2|m.60077	-1.31642	5.43435e-15	1.36404e-13	mannose-6-phosphate isomerase 2-like [Phalaenopsis equestris]
TRINITY_DN55556_c0_g1_i6|m.103036	-1.45879	2.2731e-14	5.34529e-13	uncharacterized protein C24B11.05-like [Ananas comosus]
TRINITY_DN55556_c0_g1_i7|m.103037	-4.65429	4.67133e-12	8.61035e-11	uncharacterized protein C24B11.05-like [Ananas comosus]
TRINITY_DN57277_c0_g1_i1|m.98096	-1.32939	0.0105324	0.0328652	glycine cleavage system H protein 3, mitochondrial [Phoenix dactylifera]
TRINITY_DN37988_c0_g1_i1|m.19956	-1.98495	0.00374721	0.0134499	NDR1/HIN1-like protein 13 [Dendrobium catenatum]
TRINITY_DN57958_c0_g2_i1|m.104749	-1.51669	1.04697e-09	1.37943e-08	hypothetical protein AXF42_Ash010260 [Apostasia shenzhenica]
TRINITY_DN60437_c0_g1_i4|m.41304	8.73202	1.62038e-11	2.7764e-10	unknown [Zea mays]
TRINITY_DN42269_c0_g1_i2|m.57459	5.16787	0.00840705	0.0270091	probable tyrosine-protein phosphatase At1g05000 [Dendrobium catenatum]
TRINITY_DN53714_c0_g1_i1|m.58043	3.48993	5.90143e-38	7.97699e-36	#N/A
TRINITY_DN58465_c0_g1_i1|m.117831	2.76936	9.64959e-20	3.82795e-18	#N/A
TRINITY_DN51830_c0_g1_i2|m.25141	1.22953	8.42192e-07	7.08217e-06	uncharacterized protein LOC110115111 [Dendrobium catenatum]
TRINITY_DN60829_c4_g3_i1|m.22871	-2.06582	4.04726e-28	3.05184e-26	#N/A
TRINITY_DN57513_c0_g2_i1|m.86369	3.36736	4.48979e-36	5.57344e-34	#N/A
TRINITY_DN57513_c0_g2_i1|m.86370	3.25046	3.04856e-10	4.35632e-09	unknown [Zea mays]
TRINITY_DN58101_c0_g1_i1|m.20190	1.24598	0.00266457	0.00998216	uncharacterized protein LOC110035379 isoform X2 [Phalaenopsis equestris]
TRINITY_DN60841_c3_g1_i1|m.22135	1.47454	0.000379206	0.00180625	uncharacterized protein LOC103721213 [Phoenix dactylifera]
TRINITY_DN55450_c0_g2_i2|m.85511	1.2994	0.00017044	0.000885339	glutathione S-transferase zeta class-like isoform X2 [Ananas comosus]
TRINITY_DN54201_c0_g1_i3|m.122713	-2.7597	3.9452e-12	7.35362e-11	Cytochrome P450 71A25 [Apostasia shenzhenica]
TRINITY_DN54815_c0_g2_i2|m.119457	-2.75609	3.90996e-08	4.05622e-07	fructose-1,6-bisphosphatase, chloroplastic [Dendrobium catenatum]
TRINITY_DN55097_c0_g3_i1|m.46145	2.76463	0.00306468	0.0112978	uncharacterized protein LOC110020447 [Phalaenopsis equestris]
TRINITY_DN57503_c0_g1_i2|m.86412	-2.36888	3.0035e-10	4.29866e-09	uncharacterized protein LOC110030671 [Phalaenopsis equestris]
TRINITY_DN52945_c0_g1_i1|m.44238	2.24858	1.41414e-17	4.6329e-16	#N/A
TRINITY_DN2397_c0_g1_i1|m.42972	-2.9165	6.20447e-09	7.25764e-08	uncharacterized protein LOC110109939 [Dendrobium catenatum]
TRINITY_DN53968_c0_g1_i1|m.88907	1.06681	5.16152e-09	6.13999e-08	DELLA protein SLN1-like [Dendrobium catenatum]
TRINITY_DN58870_c1_g1_i1|m.104971	1.20925	3.58588e-05	0.000216529	pentatricopeptide repeat-containing protein At1g06143 [Dendrobium catenatum]
TRINITY_DN58931_c0_g1_i1|m.91074	1.0991	0.00132267	0.00543116	hypothetical protein AXF42_Ash011818 [Apostasia shenzhenica]
TRINITY_DN64453_c2_g1_i10|m.83037	1.07425	3.14657e-06	2.37919e-05	protein high chlorophyll fluorescent 107 [Dendrobium catenatum]
TRINITY_DN61447_c0_g4_i1|m.84267	2.88853	3.94861e-35	4.47542e-33	#N/A
TRINITY_DN55969_c0_g1_i2|m.30467	-1.05454	0.00707408	0.0232968	Os01g0239150, partial [Oryza sativa Japonica Group]
TRINITY_DN61555_c2_g5_i2|m.96485	-1.75715	1.14272e-11	1.99162e-10	Putative disease resistance RPP13-like protein 1 [Apostasia shenzhenica]
TRINITY_DN72708_c0_g1_i1|m.9598	2.98471	2.52482e-06	1.94154e-05	Uncharacterised protein [Mycobacteroides abscessus subsp. abscessus]
TRINITY_DN64483_c6_g7_i1|m.82953	1.1186	0.00296978	0.0109879	Altered inheritance of mitochondria protein [Actinidia chinensis var. chinensis]
TRINITY_DN56855_c0_g1_i1|m.87599	-2.06604	1.48675e-05	9.8262e-05	photosystem I reaction center subunit V, chloroplastic [Dendrobium catenatum]
TRINITY_DN57078_c1_g2_i3|m.84756	-10.2948	0.000709168	0.00315478	Os01g0891350 [Oryza sativa Japonica Group]
TRINITY_DN62184_c1_g2_i1|m.8589	-2.4245	0.000750736	0.00330824	transcription factor bHLH113-like [Phalaenopsis equestris]
TRINITY_DN60081_c1_g3_i4|m.37391	1.12626	7.72723e-08	7.70948e-07	beta-galactosidase 15 [Dendrobium catenatum]
TRINITY_DN56811_c0_g1_i1|m.87335	-1.33215	7.05892e-10	9.53436e-09	Inositol-tetrakisphosphate 1-kinase 1 [Dendrobium catenatum]
TRINITY_DN57435_c0_g3_i1|m.64991	-1.48071	9.12166e-07	7.62662e-06	pentatricopeptide repeat-containing protein At4g36680, mitochondrial-like [Dendrobium catenatum]
TRINITY_DN52324_c0_g2_i1|m.99338	-1.65285	1.71871e-12	3.38693e-11	calcium-binding protein CML42-like [Phalaenopsis equestris]
TRINITY_DN53367_c0_g1_i3|m.15369	1.19209	1.15611e-08	1.29826e-07	ABC transporter G family member 31-like [Dendrobium catenatum]
TRINITY_DN46216_c0_g1_i1|m.124000	-1.25671	0.000129879	0.000692318	slit homolog 2 protein [Phalaenopsis equestris]
TRINITY_DN58930_c0_g1_i9|m.90998	-1.57313	1.90505e-05	0.000122882	probable inactive serine/threonine-protein kinase bub1 [Dendrobium catenatum]
TRINITY_DN56452_c1_g1_i3|m.38676	1.41667	2.5961e-07	2.36042e-06	putative nuclear RNA export factor SDE5 isoform X1 [Dendrobium catenatum]
TRINITY_DN63399_c3_g2_i1|m.63812	-1.68873	2.22569e-12	4.31152e-11	uncharacterized protein LOC110102671 [Dendrobium catenatum]
TRINITY_DN53081_c0_g2_i1|m.68881	-1.30966	0.00015111	0.000792707	PREDICTED: uncharacterized protein LOC105032240 [Elaeis guineensis]
TRINITY_DN58464_c0_g1_i2|m.117770	1.10472	1.02713e-07	1.00499e-06	uncharacterized protein LOC110097027 isoform X1 [Dendrobium catenatum]
TRINITY_DN46113_c0_g1_i1|m.35763	-3.35363	1.13433e-06	9.31389e-06	Chaperone protein dnaJ 11, chloroplastic [Apostasia shenzhenica]
TRINITY_DN52867_c0_g3_i1|m.31289	-1.2456	0.0164282	0.0476979	monothiol glutaredoxin-S9-like [Dendrobium catenatum]
TRINITY_DN59117_c1_g2_i2|m.109006	-6.83946	6.90059e-17	2.0848e-15	#N/A
TRINITY_DN58266_c0_g1_i2|m.92950	-1.56587	1.68384e-05	0.000109777	rho GTPase-activating protein 5-like [Dendrobium catenatum]
TRINITY_DN62348_c0_g1_i4|m.10261	1.11921	0.0016121	0.00645548	fasciclin-like arabinogalactan protein 4 [Dendrobium catenatum]
TRINITY_DN71164_c0_g1_i1|m.112719	-4.98652	2.03664e-06	1.58959e-05	auxin-responsive protein SAUR50-like [Dendrobium catenatum]
TRINITY_DN60121_c0_g3_i4|m.27860	-6.78041	0.000297154	0.00145726	PREDICTED: cell differentiation protein RCD1 homolog [Elaeis guineensis]
TRINITY_DN60121_c0_g3_i2|m.27854	2.47749	4.46663e-05	0.00026515	cell differentiation protein rcd1 [Zea mays]
TRINITY_DN53836_c0_g1_i2|m.93697	-1.10243	3.32252e-11	5.44738e-10	single-stranded DNA-binding protein WHY1, chloroplastic-like [Dendrobium catenatum]
TRINITY_DN62115_c2_g13_i2|m.8270	7.06715	5.15963e-08	5.26877e-07	AP2-like ethylene-responsive transcription factor ANT [Dendrobium catenatum]
TRINITY_DN62115_c2_g13_i1|m.8269	1.30918	2.25577e-07	2.07372e-06	AP2-like ethylene-responsive transcription factor ANT [Dendrobium catenatum]
TRINITY_DN34197_c0_g1_i1|m.32742	-1.43141	0.00138426	0.00565608	WD repeat-containing protein 13 [Phalaenopsis equestris]
TRINITY_DN62115_c0_g1_i1|m.8236	-1.26118	2.71852e-05	0.000169309	transmembrane 9 superfamily member 7-like [Dendrobium catenatum]
TRINITY_DN61853_c1_g1_i1|m.6929	-1.96944	8.67974e-05	0.000482155	Ethylene-responsive transcription factor 3 [Apostasia shenzhenica]
TRINITY_DN56156_c0_g1_i4|m.72891	3.36508	3.22136e-05	0.000196797	uncharacterized protein A4U43_C02F1460 [Asparagus officinalis]
TRINITY_DN60919_c4_g2_i1|m.120231	-3.80812	1.42728e-12	2.83098e-11	uncharacterized protein LOC110113233 [Dendrobium catenatum]
TRINITY_DN49874_c0_g3_i1|m.35877	-2.77626	1.61091e-10	2.39771e-09	sphinganine C4-monooxygenase 1-like isoform X1 [Dendrobium catenatum]
TRINITY_DN56607_c0_g1_i1|m.67716	1.19603	0.00246866	0.00932868	patatin-like protein 6 [Dendrobium catenatum]
TRINITY_DN55380_c0_g1_i1|m.49680	-1.2927	1.63488e-11	2.79862e-10	vesicle transport protein SFT2A-like [Phalaenopsis equestris]
TRINITY_DN60823_c2_g1_i3|m.21670	-1.43811	1.40273e-08	1.55889e-07	uncharacterized protein LOC110111033 [Dendrobium catenatum]
TRINITY_DN54790_c0_g1_i1|m.76884	1.63994	4.59034e-05	0.000272051	MOB kinase activator-like 1A [Ananas comosus]
TRINITY_DN64367_c1_g1_i1|m.111355	2.13282	2.66719e-23	1.42312e-21	#N/A
TRINITY_DN42373_c0_g1_i2|m.102793	1.0653	0.000413242	0.00195005	uncharacterized protein LOC110103737 [Dendrobium catenatum]
TRINITY_DN61083_c7_g4_i2|m.28956	1.52357	0.0158277	0.0462193	hypothetical protein VITISV_043907 [Vitis vinifera]
TRINITY_DN64959_c2_g7_i3|m.40086	3.57993	0.000113574	0.000615219	UDP-glycosyltransferase 73C4 [Apostasia shenzhenica]
TRINITY_DN37247_c0_g1_i1|m.125593	-1.78054	7.1399e-05	0.000405632	uncharacterized protein LOC110103054 [Dendrobium catenatum]
TRINITY_DN56320_c0_g7_i1|m.45343	1.50871	8.65351e-07	7.2602e-06	uncharacterized protein LOC110092701 [Dendrobium catenatum]
TRINITY_DN57298_c0_g1_i5|m.97915	1.35139	1.88571e-06	1.48002e-05	probable LRR receptor-like serine/threonine-protein kinase At1g12460 [Dendrobium catenatum]
TRINITY_DN36252_c0_g1_i1|m.106330	-4.90115	3.16167e-13	6.66215e-12	uncharacterized protein LOC110112833 [Dendrobium catenatum]
TRINITY_DN33206_c0_g1_i1|m.87653	-1.0237	0.000694057	0.0031004	uncharacterized protein LOC110027505 isoform X1 [Phalaenopsis equestris]
TRINITY_DN52163_c0_g2_i2|m.98652	1.47188	1.05741e-19	4.18558e-18	#N/A
TRINITY_DN32112_c0_g1_i1|m.125614	-1.97742	0.00031351	0.0015287	Zinc finger protein KNUCKLES [Apostasia shenzhenica]
TRINITY_DN59935_c0_g2_i1|m.32223	1.47293	3.49463e-09	4.26841e-08	Plant invertase/pectin methylesterase inhibitor superfamily protein, putative [Theobroma cacao]
TRINITY_DN59954_c0_g2_i1|m.32111	-1.10962	0.00621296	0.0207797	hypothetical protein AXF42_Ash002865 [Apostasia shenzhenica]
TRINITY_DN59101_c2_g5_i1|m.109050	3.43826	2.13626e-71	1.2182e-68	#N/A
TRINITY_DN30881_c0_g1_i1|m.36003	-2.08409	1.5191e-06	1.21581e-05	subtilisin-like protease SBT3.9 [Ananas comosus]
TRINITY_DN64247_c1_g5_i3|m.110637	1.44608	3.20625e-09	3.93461e-08	Pentatricopeptide repeat-containing protein, partial [Ananas comosus]
TRINITY_DN61015_c7_g4_i1|m.28991	-1.8027	0.00498748	0.0172175	hypothetical protein MA16_Dca001643 [Dendrobium catenatum]
TRINITY_DN57638_c0_g3_i5|m.94386	1.46412	3.44318e-07	3.07093e-06	coiled-coil domain-containing protein 22 [Dendrobium catenatum]
TRINITY_DN58158_c0_g1_i3|m.20130	1.10589	0.000118479	0.00063776	probable serine/threonine-protein kinase PBL21 [Dendrobium catenatum]
TRINITY_DN63768_c4_g1_i1|m.80364	-1.42543	9.9182e-06	6.81172e-05	Gamma-glutamyltranspeptidase 1 [Dendrobium catenatum]
TRINITY_DN53212_c0_g1_i1|m.35585	2.05789	0.000113337	0.000614797	peptide-N4-(N-acetyl-beta-glucosaminyl)asparagine amidase A-like [Dendrobium catenatum]
TRINITY_DN53149_c0_g2_i2|m.68001	1.62795	2.26941e-05	0.000144243	A disintegrin and metalloproteinase with thrombospondin motifs 7-like [Phoenix dactylifera]
TRINITY_DN59255_c0_g2_i8|m.42500	-1.24087	3.19748e-24	1.85231e-22	#N/A
TRINITY_DN58047_c0_g1_i2|m.78964	-1.1186	0.00023604	0.00118331	putative 12-oxophytodienoate reductase 11 [Dendrobium catenatum]
TRINITY_DN51863_c0_g1_i1|m.25201	2.12525	3.53264e-12	6.62525e-11	uncharacterized protein LOC110029441 [Phalaenopsis equestris]
TRINITY_DN56279_c0_g4_i2|m.106279	2.56887	7.86433e-17	2.35646e-15	#N/A
TRINITY_DN59530_c0_g1_i1|m.113438	-1.66817	0.00105142	0.004438	tryptamine hydroxycinnamoyltransferase 1-like [Dendrobium catenatum]
TRINITY_DN60237_c0_g1_i3|m.50647	-2.32111	0.00180558	0.00713426	BURP domain-containing protein 3 [Dendrobium catenatum]
TRINITY_DN65382_c0_g1_i1|m.62085	-1.13699	1.55682e-05	0.000102448	PREDICTED: phosphoribulokinase, chloroplastic [Elaeis guineensis]
TRINITY_DN56024_c0_g1_i3|m.113004	1.20943	4.26963e-28	3.20626e-26	#N/A
TRINITY_DN54500_c1_g2_i10|m.126953	2.09605	0.00505899	0.0174149	uncharacterized protein LOC110101098 isoform X3 [Dendrobium catenatum]
TRINITY_DN55835_c0_g1_i5|m.14767	-1.28569	0.0147943	0.0436275	PREDICTED: uncharacterized protein LOC108206281 [Daucus carota subsp. sativus]
TRINITY_DN19295_c0_g1_i1|m.96121	-3.67345	1.95183e-05	0.000125633	ethylene-responsive transcription factor ERF086-like [Dendrobium catenatum]
TRINITY_DN54896_c0_g1_i1|m.119429	4.32256	1.03632e-11	1.8166e-10	endoglucanase 19-like [Dendrobium catenatum]
TRINITY_DN57496_c0_g1_i1|m.65029	1.40228	7.59883e-08	7.59384e-07	trihelix transcription factor GT-2-like [Dendrobium catenatum]
TRINITY_DN53291_c0_g1_i1|m.35548	2.26078	0.00421633	0.014882	Serine/threonine-protein kinase HT1 [Apostasia shenzhenica]
TRINITY_DN59662_c0_g1_i1|m.11668	-1.47527	2.96856e-26	1.93466e-24	#N/A
TRINITY_DN58544_c0_g1_i5|m.129372	1.88337	2.21827e-15	5.79929e-14	#N/A
TRINITY_DN30402_c0_g1_i1|m.84647	-3.74435	1.94802e-05	0.000125432	UDP-glycosyltransferase 89B1-like [Phalaenopsis equestris]
TRINITY_DN57450_c0_g4_i3|m.65099	2.27415	3.51955e-05	0.000212735	zinc transporter 4 [Phalaenopsis equestris]
TRINITY_DN54261_c0_g1_i3|m.122984	1.03073	4.6762e-05	0.000276601	uncharacterized protein LOC110106052 [Dendrobium catenatum]
TRINITY_DN48471_c0_g1_i1|m.48926	1.51474	4.86976e-08	4.98952e-07	Pentatricopeptide repeat-containing protein [Apostasia shenzhenica]
TRINITY_DN72600_c0_g1_i1|m.125576	-1.26994	0.00443561	0.0155776	Putative clathrin assembly protein [Apostasia shenzhenica]
TRINITY_DN57569_c0_g1_i4|m.86418	1.20885	0.00564372	0.0191746	uncharacterized exonuclease domain-containing protein At3g15140 isoform X1 [Phalaenopsis equestris]
TRINITY_DN53482_c0_g1_i3|m.127635	1.03574	1.89035e-07	1.76175e-06	fatty-acid-binding protein 1 [Phalaenopsis equestris]
TRINITY_DN53523_c0_g1_i1|m.62396	-1.92488	0.000204516	0.00104392	hypothetical protein AXF42_Ash015553 [Apostasia shenzhenica]
TRINITY_DN58421_c0_g4_i1|m.117784	-1.24162	2.88115e-05	0.000178463	ferredoxin-like [Dendrobium catenatum]
TRINITY_DN42032_c0_g1_i1|m.66928	-2.48539	7.07915e-15	1.75755e-13	alpha-galactosidase-like [Phalaenopsis equestris]
TRINITY_DN61697_c2_g3_i1|m.107148	1.42922	2.21412e-05	0.000141122	probable inactive shikimate kinase like 1, chloroplastic [Phalaenopsis equestris]
TRINITY_DN62470_c0_g7_i3|m.34931	1.04413	1.79064e-14	4.28251e-13	ABC transporter B family member 25, mitochondrial [Phalaenopsis equestris]
TRINITY_DN58950_c0_g4_i3|m.91283	2.24715	6.12814e-05	0.000353657	uncharacterized protein LOC111377383, partial [Olea europaea var. sylvestris]
TRINITY_DN63277_c4_g2_i2|m.90377	1.79195	0.00207975	0.00805416	uncharacterized protein LOC110110733 [Dendrobium catenatum]
TRINITY_DN61618_c4_g5_i9|m.106976	-1.66199	7.42919e-07	6.29085e-06	hypothetical protein MA16_Dca022701 [Dendrobium catenatum]
TRINITY_DN62166_c5_g1_i1|m.8855	-1.80283	1.93369e-13	4.17093e-12	U-box domain-containing protein 27 [Apostasia shenzhenica]
TRINITY_DN50169_c0_g1_i2|m.76663	-1.25919	3.86186e-11	6.26411e-10	uncharacterized protein LOC110106266 [Dendrobium catenatum]
TRINITY_DN50737_c0_g1_i1|m.14391	-2.17476	2.56514e-07	2.33344e-06	Zinc transporter 2 [Apostasia shenzhenica]
TRINITY_DN59036_c1_g1_i1|m.20717	1.43742	1.6433e-10	2.44194e-09	glucan endo-1,3-beta-glucosidase 1-like isoform X1 [Dendrobium catenatum]
TRINITY_DN53403_c0_g1_i1|m.127604	-1.12501	0.00616341	0.0206519	CASP-like protein 2B1 [Dendrobium catenatum]
TRINITY_DN60697_c0_g1_i3|m.52099	1.4083	3.67319e-08	3.82146e-07	uncharacterized protein LOC110113935 [Dendrobium catenatum]
TRINITY_DN64121_c0_g2_i12|m.73323	1.27978	5.75989e-12	1.04792e-10	proline iminopeptidase [Asparagus officinalis]
TRINITY_DN61983_c5_g2_i3|m.92754	4.68348	5.97678e-12	1.0863e-10	pectinesterase-like [Dendrobium catenatum]
TRINITY_DN61983_c5_g5_i1|m.92772	2.4922	6.94099e-14	1.57536e-12	probable pectinesterase/pectinesterase inhibitor 34 [Dendrobium catenatum]
TRINITY_DN53370_c0_g1_i1|m.15115	-1.47175	0.0171463	0.0492966	GDSL esterase/lipase At4g10955 [Phalaenopsis equestris]
TRINITY_DN53370_c0_g1_i2|m.15117	-1.69712	8.49151e-21	3.65455e-19	#N/A
TRINITY_DN58523_c0_g1_i1|m.128794	-1.52285	4.7463e-16	1.33658e-14	#N/A
TRINITY_DN22246_c0_g1_i1|m.20643	-1.20571	0.00618306	0.0207063	Ethylene-responsive transcription factor 4 [Apostasia shenzhenica]
TRINITY_DN57824_c0_g1_i1|m.9432	1.51646	2.66448e-05	0.000166455	subtilisin-like protease SBT1.3 [Dendrobium catenatum]
TRINITY_DN40997_c0_g1_i1|m.54288	1.06183	5.25187e-07	4.54415e-06	Delta(7)-sterol-C5(6)-desaturase 1 [Apostasia shenzhenica]
TRINITY_DN59525_c6_g1_i5|m.113590	1.0382	1.16649e-07	1.12984e-06	probable 3-hydroxyisobutyrate dehydrogenase, mitochondrial isoform X1 [Dendrobium catenatum]
TRINITY_DN61086_c3_g4_i1|m.29632	-1.00589	0.0137969	0.0411853	Small heat shock protein, chloroplastic [Dendrobium catenatum]
TRINITY_DN63789_c1_g3_i1|m.80581	1.77522	1.72213e-11	2.93774e-10	serine carboxypeptidase-like 45 [Dendrobium catenatum]
TRINITY_DN62503_c0_g5_i1|m.636	-1.33579	0.00228753	0.00874197	magnesium protoporphyrin IX methyltransferase, chloroplastic, partial [Phalaenopsis equestris]
TRINITY_DN60868_c2_g1_i1|m.22331	1.46608	5.51062e-06	3.97304e-05	mitogen-activated protein kinase kinase kinase 2-like [Dendrobium catenatum]
TRINITY_DN60514_c0_g1_i7|m.125448	-3.47403	1.51961e-18	5.53489e-17	#N/A
TRINITY_DN48916_c0_g3_i1|m.36304	1.13885	8.34536e-05	0.000466023	HVA22-like protein k [Apostasia shenzhenica]
TRINITY_DN61612_c1_g3_i3|m.107358	1.32512	0.00101794	0.00431582	PREDICTED: U-box domain-containing protein 34 [Elaeis guineensis]
TRINITY_DN53271_c0_g1_i2|m.35386	-4.5894	0.000498311	0.00230382	uncharacterized protein LOC110092701 [Dendrobium catenatum]
TRINITY_DN54848_c0_g2_i1|m.119568	-4.90108	8.03821e-09	9.2485e-08	uncharacterized protein LOC110105688, partial [Dendrobium catenatum]
TRINITY_DN53012_c0_g1_i2|m.68649	-3.78577	3.20785e-51	7.80492e-49	#N/A
TRINITY_DN57331_c0_g1_i10|m.14036	2.70038	5.01166e-07	4.34661e-06	glycosyltransferase-like At2g41451 [Phalaenopsis equestris]
TRINITY_DN57331_c0_g1_i3|m.14024	1.99744	4.37991e-61	1.53701e-58	#N/A
TRINITY_DN57991_c0_g1_i1|m.104656	1.02096	1.57004e-10	2.3407e-09	COBRA-like protein 1 [Dendrobium catenatum]
TRINITY_DN63961_c2_g1_i1|m.47415	-1.85772	0.00485911	0.0168348	protein ILITYHIA [Dendrobium catenatum]
TRINITY_DN47294_c0_g1_i1|m.31007	-1.66005	2.04134e-15	5.36749e-14	#N/A
TRINITY_DN51975_c0_g1_i1|m.126173	1.31381	0.000719871	0.00319538	aquaporin SIP1-2-like [Dendrobium catenatum]
TRINITY_DN55292_c0_g1_i4|m.61850	1.2861	2.34401e-08	2.50577e-07	inositol transporter 1 [Dendrobium catenatum]
TRINITY_DN55292_c0_g1_i1|m.61846	-1.10884	0.0133471	0.0400325	inositol transporter 1 [Dendrobium catenatum]
TRINITY_DN64051_c2_g2_i7|m.17301	1.96478	0.00017929	0.000926036	hypothetical protein MA16_Dca024851 [Dendrobium catenatum]
TRINITY_DN50473_c0_g1_i1|m.125709	-3.34733	9.94823e-96	1.06785e-92	#N/A
TRINITY_DN54919_c0_g1_i1|m.61386	1.88388	0.00324241	0.011862	protein EXORDIUM-like 2 [Phoenix dactylifera]
TRINITY_DN55242_c0_g1_i1|m.61793	-2.05151	2.05434e-05	0.000131674	3-ketoacyl-CoA synthase 6 [Dendrobium catenatum]
TRINITY_DN58851_c0_g1_i2|m.105160	2.01474	2.05501e-13	4.42215e-12	F-box only protein 13-like isoform X4 [Phalaenopsis equestris]
TRINITY_DN53993_c0_g1_i1|m.88875	-1.47258	1.05911e-13	2.35117e-12	Molybdenum cofactor sulfurase [Dendrobium catenatum]
TRINITY_DN53336_c0_g1_i3|m.15307	2.78624	2.13792e-09	2.68683e-08	DNA-(apurinic or apyrimidinic site) lyase, chloroplastic isoform X3 [Dendrobium catenatum]
TRINITY_DN61328_c1_g1_i1|m.18862	-1.36458	1.20592e-11	2.09378e-10	bZIP transcription factor 39-like isoform X1 [Phalaenopsis equestris]
TRINITY_DN62077_c0_g1_i2|m.118849	-2.68901	4.40832e-32	4.18974e-30	#N/A
TRINITY_DN55741_c0_g1_i1|m.59898	-1.2584	0.00191616	0.00749703	uncharacterized protein LOC110108693 [Dendrobium catenatum]
TRINITY_DN55551_c0_g1_i1|m.103304	3.16077	1.87685e-25	1.1729e-23	#N/A
TRINITY_DN56122_c0_g1_i1|m.72784	-1.92932	8.02564e-18	2.70206e-16	#N/A
TRINITY_DN58418_c0_g1_i2|m.117663	5.52865	8.29245e-44	1.51321e-41	#N/A
TRINITY_DN38327_c0_g1_i1|m.51087	-1.98606	1.53999e-26	1.02561e-24	#N/A
TRINITY_DN53156_c0_g2_i1|m.68097	-2.05806	7.36834e-05	0.000417181	uncharacterized protein LOC110108897 isoform X1 [Dendrobium catenatum]
TRINITY_DN62070_c0_g5_i4|m.118426	-4.92715	1.58924e-11	2.7256e-10	uncharacterized protein LOC110112156 [Dendrobium catenatum]
TRINITY_DN52326_c0_g2_i1|m.99355	-1.04621	0.00709543	0.0233512	uncharacterized protein LOC110096580 [Dendrobium catenatum]
TRINITY_DN14515_c0_g1_i1|m.13421	-1.04554	0.00856124	0.0274417	uncharacterized protein LOC110096580 [Dendrobium catenatum]
TRINITY_DN56242_c0_g1_i1|m.106192	-1.35746	5.24663e-07	4.54177e-06	glyceraldehyde-3-phosphate dehydrogenase [Mangifera indica]
TRINITY_DN61901_c0_g1_i4|m.92878	2.01073	7.01305e-06	4.9449e-05	adenine/guanine permease AZG2 [Phalaenopsis equestris]
TRINITY_DN51980_c0_g1_i1|m.126219	1.1381	2.2272e-05	0.000141906	Os06g0232350, partial [Oryza sativa Japonica Group]
TRINITY_DN63683_c5_g4_i4|m.66830	-3.07431	1.96782e-05	0.000126484	hypothetical protein MA16_Dca016782 [Dendrobium catenatum]
TRINITY_DN55239_c0_g1_i1|m.61929	-1.42128	4.11978e-11	6.65289e-10	eyes absent homolog 4 [Phalaenopsis equestris]
TRINITY_DN58925_c0_g3_i3|m.91062	1.66625	7.72605e-16	2.13613e-14	#N/A
TRINITY_DN59343_c0_g1_i1|m.72422	-1.17546	5.12291e-16	1.43379e-14	#N/A
TRINITY_DN59343_c2_g2_i2|m.72441	-1.0938	4.92124e-07	4.27226e-06	transcription factor MYB44 [Dendrobium catenatum]
TRINITY_DN59719_c1_g1_i2|m.75221	-1.37079	5.7764e-06	4.15809e-05	PREDICTED: ribulose bisphosphate carboxylase small chain, chloroplastic-like [Elaeis guineensis]
TRINITY_DN47769_c0_g1_i1|m.97667	-2.19269	3.32368e-07	2.97306e-06	PREDICTED: probable E3 ubiquitin-protein ligase XBOS32 isoform X1 [Musa acuminata subsp. malaccensis]
TRINITY_DN64213_c0_g5_i5|m.110296	2.54609	1.34943e-09	1.75262e-08	LOW QUALITY PROTEIN: ABC transporter C family member 13 [Phalaenopsis equestris]
TRINITY_DN56372_c0_g8_i1|m.45405	-1.82845	0.000426409	0.00200441	photosystem I reaction center subunit IV, chloroplastic-like [Ananas comosus]
TRINITY_DN61638_c0_g1_i2|m.106561	1.8036	6.83382e-06	4.82973e-05	AT-hook motif nuclear-localized protein 28-like [Dendrobium catenatum]
TRINITY_DN62461_c4_g1_i3|m.34980	-1.40619	0.000120787	0.000649035	ATP synthase subunit b&apos;, chloroplastic [Dendrobium catenatum]
TRINITY_DN79090_c0_g1_i1|m.78426	-2.07125	7.76891e-05	0.000436609	F-box/LRR-repeat protein [Apostasia shenzhenica]
TRINITY_DN61125_c0_g3_i1|m.1683	-1.53352	9.58816e-05	0.000527638	uncharacterized protein LOC110108935 isoform X1 [Dendrobium catenatum]
TRINITY_DN50275_c0_g1_i2|m.99468	-1.1169	4.51945e-06	3.31608e-05	probable serine acetyltransferase 2 isoform X1 [Asparagus officinalis]
TRINITY_DN22369_c0_g1_i1|m.13260	-1.87108	6.6869e-05	0.000382396	serine/threonine receptor-like kinase NFP [Dendrobium catenatum]
TRINITY_DN101608_c0_g1_i1|m.132346	-3.87835	3.76502e-42	6.36149e-40	#N/A
TRINITY_DN61572_c8_g22_i1|m.97138	2.26456	2.94742e-75	1.92088e-72	#N/A
TRINITY_DN61855_c1_g6_i1|m.6286	-1.10294	0.00368811	0.0132664	uncharacterized protein LOC109830985 [Asparagus officinalis]
TRINITY_DN63558_c1_g3_i2|m.15630	-4.56978	1.42256e-29	1.15373e-27	#N/A
TRINITY_DN59602_c0_g2_i4|m.11109	-2.60536	7.23742e-08	7.25761e-07	uncharacterized protein LOC110026722 isoform X4 [Phalaenopsis equestris]
TRINITY_DN57052_c0_g2_i5|m.84968	2.95624	8.76536e-15	2.15276e-13	#N/A
TRINITY_DN59104_c2_g3_i3|m.109172	1.37359	6.37071e-110	9.68773e-107	#N/A
TRINITY_DN54390_c0_g1_i1|m.103802	5.87761	1.82043e-07	1.70267e-06	transcription factor MYB86-like [Dendrobium catenatum]
TRINITY_DN64662_c5_g4_i6|m.69583	-1.50495	2.12994e-10	3.12436e-09	Glutamate dehydrogenase, NAD-specific [Trema orientale]
TRINITY_DN50524_c0_g1_i1|m.86667	-1.10025	5.52684e-08	5.62173e-07	hypothetical protein MA16_Dca010382 [Dendrobium catenatum]
TRINITY_DN53921_c0_g1_i2|m.88849	-1.44391	0.00333496	0.0121554	ankyrin repeat domain-containing protein 65-like [Dendrobium catenatum]
TRINITY_DN63366_c6_g3_i7|m.64409	4.02214	0.000361543	0.00173329	hypothetical protein VITISV_022966 [Vitis vinifera]
TRINITY_DN55678_c0_g1_i1|m.12810	1.74333	0.0171571	0.0493082	hypothetical protein AXF42_Ash000998 [Apostasia shenzhenica]
TRINITY_DN45967_c0_g1_i1|m.33804	-3.36007	5.98087e-06	4.28837e-05	large ribosomal RNA subunit accumulation protein YCED homolog 2, chloroplastic isoform X1 [Dendrobium catenatum]
TRINITY_DN53358_c0_g1_i1|m.15360	-1.25458	0.00272188	0.0101635	uncharacterized protein LOC110032195 isoform X1 [Phalaenopsis equestris]
TRINITY_DN38999_c0_g1_i1|m.43020	-1.96699	2.28905e-15	5.97576e-14	#N/A
TRINITY_DN51403_c0_g2_i1|m.23624	1.3285	8.2627e-05	0.000461659	Putative pentatricopeptide repeat-containing protein [Dendrobium catenatum]
TRINITY_DN47729_c0_g1_i1|m.97646	-1.18698	5.47373e-08	5.57392e-07	thioredoxin M-type, chloroplastic-like [Phoenix dactylifera]
TRINITY_DN55709_c0_g2_i1|m.60110	1.7233	7.86657e-10	1.05319e-08	WD repeat-containing protein 44-like isoform X1 [Dendrobium catenatum]
TRINITY_DN58780_c0_g2_i3|m.36738	-1.46351	6.18896e-05	0.000356941	U-box domain-containing protein 62 [Apostasia shenzhenica]
TRINITY_DN46839_c0_g1_i1|m.115243	2.08852	0.00634409	0.0211563	Protein FAF-like, chloroplastic [Apostasia shenzhenica]
TRINITY_DN51646_c0_g1_i1|m.87945	-1.13085	4.46285e-10	6.20717e-09	hypothetical protein MA16_Dca000883 [Dendrobium catenatum]
TRINITY_DN56642_c0_g1_i3|m.67725	-1.04716	6.98901e-10	9.45407e-09	choline-phosphate cytidylyltransferase 2-like [Dendrobium catenatum]
TRINITY_DN63759_c1_g1_i5|m.80376	1.57329	3.58353e-17	1.10647e-15	#N/A
TRINITY_DN63013_c1_g1_i1|m.122357	-2.07624	1.13578e-23	6.28049e-22	#N/A
TRINITY_DN52598_c0_g1_i1|m.49499	1.55898	0.0103276	0.0322759	nicotianamine aminotransferase A-like [Phoenix dactylifera]
TRINITY_DN58377_c0_g2_i9|m.115363	1.98776	1.36033e-56	4.0694e-54	#N/A
TRINITY_DN50630_c0_g1_i5|m.54080	-1.13828	0.00983225	0.0309076	hippocampus abundant transcript 1 protein-like [Dendrobium catenatum]
TRINITY_DN50630_c0_g1_i4|m.54077	1.63782	0.00240188	0.00911194	hippocampus abundant transcript 1 protein-like isoform X1 [Phalaenopsis equestris]
TRINITY_DN43070_c0_g1_i1|m.30941	-1.51895	3.83833e-05	0.000230173	late embryogenesis abundant protein D-29-like [Phoenix dactylifera]
TRINITY_DN59254_c1_g2_i7|m.42252	-3.62478	7.76528e-12	1.3811e-10	small RNA degrading nuclease 3-like isoform X2 [Phalaenopsis equestris]
TRINITY_DN100518_c0_g1_i1|m.131289	-3.09266	5.80393e-09	6.8241e-08	Profilin-6 [Apostasia shenzhenica]
TRINITY_DN56064_c0_g1_i2|m.113103	1.46397	2.42776e-05	0.000152933	uncharacterized protein LOC110036648, partial [Phalaenopsis equestris]
TRINITY_DN23108_c0_g2_i1|m.125902	-7.33279	1.69504e-39	2.47448e-37	#N/A
TRINITY_DN52578_c0_g1_i2|m.49391	1.83183	0.0028439	0.0105715	probable polygalacturonase [Dendrobium catenatum]
TRINITY_DN52578_c0_g1_i2|m.49392	1.73594	0.0131281	0.0394795	unknown [Zea mays]
TRINITY_DN62689_c0_g7_i5|m.53242	1.42669	0.000270354	0.00133806	uncharacterized protein LOC110105047 isoform X1 [Dendrobium catenatum]
TRINITY_DN55771_c1_g1_i1|m.59766	-2.54176	9.65194e-06	6.63635e-05	eukaryotic translation initiation factor 1A [Ziziphus jujuba]
TRINITY_DN57494_c0_g2_i2|m.64899	4.79045	9.24846e-15	2.25925e-13	#N/A
TRINITY_DN63399_c2_g2_i2|m.63810	-1.21804	0.00636636	0.0212054	PREDICTED: protein BZR1 homolog 1-like [Musa acuminata subsp. malaccensis]
TRINITY_DN63399_c6_g1_i1|m.63829	-1.56131	0.00274951	0.0102571	protein BZR1 homolog 1-like [Dendrobium catenatum]
TRINITY_DN58410_c0_g2_i2|m.117513	-1.02992	3.21257e-07	2.87932e-06	uncharacterized protein LOC110100442 isoform X1 [Dendrobium catenatum]
TRINITY_DN55595_c0_g1_i1|m.102988	2.54286	4.29013e-06	3.15798e-05	uncharacterized protein LOC110018064 [Phalaenopsis equestris]
TRINITY_DN64550_c2_g17_i1|m.101303	4.4184	1.61631e-13	3.52803e-12	Transcription factor GTE11 [Dendrobium catenatum]
TRINITY_DN56479_c0_g2_i1|m.38531	1.20713	8.23348e-09	9.45529e-08	NPL4-like protein 2 [Dendrobium catenatum]
TRINITY_DN41794_c0_g2_i1|m.109729	1.77002	2.04296e-05	0.000130991	DnaJ protein like [Apostasia shenzhenica]
TRINITY_DN65092_c20_g2_i1|m.76108	-1.99983	0.00130213	0.00535701	hypothetical protein MA16_Dca019338 [Dendrobium catenatum]
TRINITY_DN53892_c0_g1_i1|m.93643	1.34287	2.25652e-05	0.000143524	probable arabinose 5-phosphate isomerase [Dendrobium catenatum]
TRINITY_DN43469_c0_g1_i1|m.30120	-2.45335	3.98708e-14	9.20966e-13	#N/A
TRINITY_DN46362_c0_g1_i3|m.58845	1.21937	1.80145e-09	2.29559e-08	B3 domain-containing protein Os05g0481400-like [Dendrobium catenatum]
TRINITY_DN53969_c0_g1_i1|m.89071	-1.80109	8.21765e-08	8.15419e-07	Disease resistance response protein 206 [Apostasia shenzhenica]
TRINITY_DN59046_c0_g3_i1|m.21381	1.58649	2.69124e-07	2.44084e-06	clavaminate synthase-like protein At3g21360 [Asparagus officinalis]
TRINITY_DN56699_c0_g1_i2|m.67415	2.29896	2.29429e-35	2.68373e-33	#N/A
TRINITY_DN56724_c2_g1_i2|m.114649	1.41802	8.95279e-06	6.19297e-05	uncharacterized protein LOC110112585 [Dendrobium catenatum]
TRINITY_DN46038_c0_g1_i1|m.13636	-1.72795	1.05983e-06	8.77084e-06	alcohol dehydrogenase-like 4 isoform X2 [Phalaenopsis equestris]
TRINITY_DN50238_c0_g1_i1|m.99407	-2.1374	0.00365291	0.013158	transcription factor RAX2-like [Phalaenopsis equestris]
TRINITY_DN56376_c0_g2_i1|m.45387	-1.02252	0.00190724	0.00746851	Receptor-like serine/threonine-protein kinase SD1-8 [Apostasia shenzhenica]
TRINITY_DN61735_c4_g13_i3|m.107832	-1.13431	2.13958e-10	3.13599e-09	sodium/hydrogen exchanger 6-like [Phoenix dactylifera]
TRINITY_DN58093_c1_g6_i5|m.79198	-2.53172	3.78912e-05	0.000227597	PREDICTED: probable LRR receptor-like serine/threonine-protein kinase At3g47570 [Populus euphratica]
TRINITY_DN56044_c0_g1_i1|m.113131	-1.21274	0.000289225	0.00142309	uncharacterized protein LOC110105486 [Dendrobium catenatum]
TRINITY_DN53744_c0_g1_i1|m.58128	-1.3742	3.81896e-09	4.63609e-08	uncharacterized protein LOC110092196 [Dendrobium catenatum]
TRINITY_DN58264_c0_g1_i1|m.93402	1.37211	0.00360347	0.0129978	Pentatricopeptide repeat-containing protein [Dendrobium catenatum]
TRINITY_DN56696_c0_g1_i1|m.67407	2.17931	1.58868e-16	4.60895e-15	#N/A
TRINITY_DN60933_c4_g1_i1|m.119947	2.14273	1.32249e-40	2.08041e-38	#N/A
TRINITY_DN55890_c0_g2_i4|m.14588	-2.32381	0.00418106	0.0147964	hypothetical protein CUMW_008170 [Citrus unshiu]
TRINITY_DN61580_c1_g2_i1|m.96622	-1.44587	7.06404e-10	9.53436e-09	F-box protein At3g12350 [Dendrobium catenatum]
TRINITY_DN48010_c0_g3_i1|m.81809	-1.58222	8.664e-42	1.41161e-39	#N/A
TRINITY_DN51559_c0_g3_i4|m.102124	-1.23045	1.06008e-12	2.13986e-11	PREDICTED: methyl-CpG-binding domain-containing protein 11 [Elaeis guineensis]
TRINITY_DN56797_c1_g4_i4|m.114695	7.06877	1.14761e-08	1.29109e-07	phosphoglycolate phosphatase 2 [Phalaenopsis equestris]
TRINITY_DN51969_c0_g1_i1|m.126148	-2.59247	0.0010741	0.00452242	putative tyrosine-protein phosphatase [Apostasia shenzhenica]
TRINITY_DN57485_c1_g1_i1|m.64822	1.61899	0.00452412	0.0158548	uncharacterized protein LOC110104981 [Dendrobium catenatum]
TRINITY_DN50747_c0_g1_i2|m.14350	2.22236	0.000130055	0.000692919	uncharacterized protein LOC110100785 [Dendrobium catenatum]
TRINITY_DN61654_c0_g1_i1|m.106750	1.14109	0.000791778	0.00346733	abnormal spindle-like microcephaly-associated protein homolog, partial [Phalaenopsis equestris]
TRINITY_DN57555_c0_g1_i1|m.85832	-2.86369	1.41806e-21	6.38933e-20	#N/A
TRINITY_DN53401_c0_g1_i2|m.127658	1.09743	0.0147031	0.0434076	calmodulin-binding protein 60 A-like isoform X2 [Dendrobium catenatum]
TRINITY_DN42479_c0_g1_i1|m.86759	-1.87538	0.0136808	0.0408923	protein NRT1/ PTR FAMILY 5.2-like [Dendrobium catenatum]
TRINITY_DN60895_c0_g1_i1|m.22891	-1.16195	3.32538e-14	7.73012e-13	#N/A
TRINITY_DN58370_c5_g5_i5|m.115779	-1.74514	2.47626e-06	1.90581e-05	serine/threonine-protein phosphatase 7 long form homolog isoform X2 [Dendrobium catenatum]
TRINITY_DN59060_c0_g1_i1|m.20968	-1.0121	2.62031e-11	4.3787e-10	uncharacterized protein LOC110094652 [Dendrobium catenatum]
TRINITY_DN57932_c0_g1_i3|m.104886	-1.49767	3.97875e-06	2.95019e-05	uncharacterized protein LOC110025752 isoform X2 [Phalaenopsis equestris]
TRINITY_DN54810_c0_g2_i1|m.119599	-1.09102	0.000847133	0.00367884	pathogenesis-related genes transcriptional activator PTI6-like [Dendrobium catenatum]
TRINITY_DN58714_c0_g2_i3|m.36603	-1.0167	1.35179e-11	2.33372e-10	uncharacterized protein At1g04910-like [Dendrobium catenatum]
TRINITY_DN54228_c0_g1_i2|m.122744	-1.57145	0.000841387	0.00365737	3,2-trans-enoyl-CoA isomerase, mitochondrial [Apostasia shenzhenica]
TRINITY_DN61778_c0_g1_i2|m.108003	2.93605	8.83488e-11	1.3605e-09	Thioredoxin M3, chloroplastic [Dendrobium catenatum]
TRINITY_DN61831_c0_g2_i2|m.6221	9.68656	1.17541e-15	3.17761e-14	#N/A
TRINITY_DN54558_c0_g1_i2|m.126838	1.15584	1.83034e-06	1.43966e-05	Dolichyl-diphosphooligosaccharide--protein glycosyltransferase subunit 1A [Dendrobium catenatum]
TRINITY_DN62010_c2_g4_i1|m.118383	2.04264	3.79316e-34	4.02428e-32	#N/A
TRINITY_DN56635_c0_g1_i1|m.67180	-1.68489	6.65371e-07	5.67104e-06	pentatricopeptide repeat-containing protein At1g31920 [Dendrobium catenatum]
TRINITY_DN56277_c0_g2_i1|m.106175	1.10949	0.000172517	0.000894552	protein MCM10 homolog [Dendrobium catenatum]
TRINITY_DN64649_c2_g2_i16|m.69168	3.87324	2.674e-06	2.04506e-05	DNA repair protein RAD51 homolog 2 isoform X1 [Dendrobium catenatum]
TRINITY_DN64649_c2_g2_i24|m.69179	2.13025	0.00229126	0.00875438	DNA repair protein RAD51 homolog 2 [Phalaenopsis equestris]
TRINITY_DN57284_c0_g1_i4|m.98053	-1.90539	3.01979e-10	4.31858e-09	psbP-like protein 1, chloroplastic [Dendrobium catenatum]
TRINITY_DN52263_c0_g1_i1|m.126586	1.14398	5.72717e-17	1.74473e-15	#N/A
TRINITY_DN57389_c0_g1_i2|m.13651	4.29826	0.00743505	0.0243101	uncharacterized protein LOC100382056 [Zea mays]
TRINITY_DN55764_c0_g4_i2|m.59765	1.25115	1.68586e-29	1.35522e-27	#N/A
TRINITY_DN54495_c0_g1_i2|m.33114	2.00958	5.116e-18	1.75153e-16	#N/A
TRINITY_DN59293_c0_g4_i1|m.41628	1.89875	0.000131788	0.000701536	transport and Golgi organization 2 homolog [Dendrobium catenatum]
TRINITY_DN51067_c0_g2_i2|m.75399	3.58216	3.75454e-22	1.78885e-20	#N/A
TRINITY_DN64051_c1_g2_i1|m.17261	1.82819	0.00276702	0.0103109	hypothetical protein CUMW_231240 [Citrus unshiu]
TRINITY_DN64753_c2_g5_i1|m.55337	1.59263	2.7862e-05	0.000173052	RNA polymerase beta&apos; subunit (chloroplast) [Paphiopedilum dianthum]
TRINITY_DN58026_c0_g1_i1|m.78883	-1.24255	0.000207549	0.00105615	violaxanthin de-epoxidase, chloroplastic-like [Phalaenopsis equestris]
TRINITY_DN48558_c0_g1_i1|m.115068	-1.00033	0.00319996	0.0117231	uncharacterized protein LOC110104936 isoform X2 [Dendrobium catenatum]
TRINITY_DN55508_c0_g1_i4|m.103187	-2.37828	3.33562e-30	2.88476e-28	#N/A
TRINITY_DN55777_c0_g1_i3|m.60270	-2.32467	3.68232e-15	9.41105e-14	#N/A
TRINITY_DN54563_c0_g1_i4|m.126866	1.49552	0.00124371	0.00514279	probable purine permease 11 [Dendrobium catenatum]
TRINITY_DN60308_c0_g1_i2|m.45006	1.76806	1.80748e-13	3.92187e-12	#N/A
TRINITY_DN56153_c2_g1_i5|m.72813	-1.37488	3.35369e-06	2.52052e-05	uncharacterized protein LOC110093605 [Dendrobium catenatum]
TRINITY_DN62674_c3_g2_i1|m.53146	-1.04678	7.56465e-05	0.000426671	uncharacterized protein LOC110095076 [Dendrobium catenatum]
TRINITY_DN59644_c0_g2_i19|m.11842	2.18955	0.000697983	0.00311261	PREDICTED: probable sugar phosphate/phosphate translocator At1g06470 [Vitis vinifera]
TRINITY_DN41947_c0_g1_i1|m.125847	-1.254	6.92545e-20	2.78361e-18	#N/A
TRINITY_DN54399_c0_g1_i2|m.103855	1.04659	3.43763e-05	0.000208267	protein CURVATURE THYLAKOID 1D, chloroplastic-like [Dendrobium catenatum]
TRINITY_DN54399_c0_g1_i3|m.103856	3.4444	3.55468e-06	2.65952e-05	protein CURVATURE THYLAKOID 1D, chloroplastic-like [Dendrobium catenatum]
TRINITY_DN58711_c0_g4_i1|m.37210	-1.62571	1.68454e-08	1.84068e-07	uncharacterized protein LOC110091972 isoform X2 [Dendrobium catenatum]
TRINITY_DN48956_c0_g1_i2|m.36306	1.18397	8.99142e-22	4.10189e-20	#N/A
TRINITY_DN56415_c1_g8_i1|m.38966	1.04756	2.62043e-10	3.78603e-09	PREDICTED: alpha-N-acetylglucosaminidase-like isoform X1 [Elaeis guineensis]
TRINITY_DN57282_c0_g1_i2|m.98501	6.08597	0.000438812	0.002059	uncharacterized protein LOC110104834 [Dendrobium catenatum]
TRINITY_DN62428_c0_g3_i2|m.34923	1.37328	2.27413e-05	0.000144492	LRR receptor-like serine/threonine-protein kinase GSO1 [Apostasia shenzhenica]
TRINITY_DN56012_c0_g1_i2|m.113263	-1.10051	6.6086e-13	1.35957e-11	#N/A
TRINITY_DN55974_c0_g1_i1|m.30398	8.29626	4.44915e-11	7.13428e-10	hypothetical protein NS07_v2contig00121-0001 [Nocardia seriolae]
TRINITY_DN36002_c0_g2_i1|m.52434	1.89997	0.00386854	0.0138282	protein TIFY 6b-like [Dendrobium catenatum]
TRINITY_DN63757_c6_g14_i2|m.81427	2.41698	9.74043e-06	6.69215e-05	hypothetical protein AXF42_Ash019805 [Apostasia shenzhenica]
TRINITY_DN60853_c1_g1_i1|m.21825	8.00154	2.17517e-10	3.18559e-09	unknown [Zea mays]
TRINITY_DN50561_c0_g1_i1|m.86580	-1.45986	0.000337691	0.00163453	zinc finger protein 1-like [Dendrobium catenatum]
TRINITY_DN56043_c0_g1_i1|m.112973	-1.25888	2.34444e-05	0.000148289	SNAP25 homologous protein SNAP33 [Phalaenopsis equestris]
TRINITY_DN56966_c0_g2_i3|m.62969	-2.2892	2.14221e-14	5.04402e-13	#N/A
TRINITY_DN61741_c1_g1_i1|m.107949	-1.52917	4.16374e-07	3.66736e-06	uncharacterized protein LOC110033290 isoform X1 [Phalaenopsis equestris]
TRINITY_DN58894_c0_g1_i1|m.104961	1.77843	1.15093e-08	1.29403e-07	Pentatricopeptide repeat-containing protein [Apostasia shenzhenica]
TRINITY_DN54389_c0_g1_i5|m.103531	1.26923	0.000322503	0.00156683	G-box-binding factor 4 [Apostasia shenzhenica]
TRINITY_DN53419_c0_g9_i1|m.127646	3.57428	1.58489e-10	2.3609e-09	Structural maintenance of chromosomes protein like [Actinidia chinensis var. chinensis]
TRINITY_DN59039_c0_g1_i4|m.20852	-1.47439	0.000146515	0.000771382	LRR repeats and ubiquitin-like domain-containing protein [Apostasia shenzhenica]
TRINITY_DN58348_c0_g1_i1|m.115605	-2.70995	1.99113e-08	2.15377e-07	hypothetical protein LR48_Vigan437s000300 [Vigna angularis]
TRINITY_DN54907_c0_g2_i2|m.61246	1.09506	4.67282e-06	3.42449e-05	uncharacterized protein C594.04c [Dendrobium catenatum]
TRINITY_DN65193_c43_g9_i2|m.71012	2.5263	1.21313e-06	9.88267e-06	uncharacterized protein LOC110943232 [Helianthus annuus]
TRINITY_DN53555_c0_g1_i1|m.62310	3.93421	2.52856e-09	3.14527e-08	fasciclin-like arabinogalactan protein 9 [Dendrobium catenatum]
TRINITY_DN57221_c0_g1_i4|m.97998	-1.32363	5.28291e-12	9.67897e-11	oxygen-evolving enhancer protein 2, chloroplastic-like [Ananas comosus]
TRINITY_DN61337_c2_g4_i2|m.18832	-1.17867	2.32735e-05	0.000147464	protein gar2-like [Dendrobium catenatum]
TRINITY_DN62935_c0_g2_i1|m.78230	3.17806	3.02548e-08	3.1784e-07	peroxidase 42-like [Phalaenopsis equestris]
TRINITY_DN62321_c0_g7_i1|m.9962	-6.01886	6.36471e-14	1.44998e-12	#N/A
TRINITY_DN64999_c9_g7_i2|m.39244	1.2554	0.00319289	0.0116996	PREDICTED: potassium channel AKT1-like isoform X1 [Lupinus angustifolius]
TRINITY_DN56094_c0_g1_i2|m.112998	-1.00413	0.0149064	0.0439083	3-ketoacyl-CoA synthase 11-like [Dendrobium catenatum]
TRINITY_DN56094_c0_g1_i1|m.112997	-1.0612	0.00311855	0.011464	Os11g0591300, partial [Oryza sativa Japonica Group]
TRINITY_DN58635_c0_g1_i1|m.58975	-1.21852	4.19048e-06	3.09336e-05	probable inactive shikimate kinase like 2, chloroplastic isoform X2 [Dendrobium catenatum]
TRINITY_DN53225_c0_g1_i1|m.35611	-1.16466	0.0118747	0.0363087	probable calcium-binding protein CML15 [Phalaenopsis equestris]
TRINITY_DN56665_c0_g1_i3|m.67200	-1.59382	0.00654938	0.0217613	eukaryotic translation initiation factor 3 subunit F [Dendrobium catenatum]
TRINITY_DN49646_c0_g1_i1|m.57633	-2.32101	4.39571e-05	0.00026145	protein LURP-one-related 6 [Dendrobium catenatum]
TRINITY_DN56369_c0_g1_i2|m.45621	-1.77614	1.63494e-09	2.09953e-08	probable protein phosphatase 2C 25 [Dendrobium catenatum]
TRINITY_DN63591_c2_g2_i3|m.15960	-1.04056	3.8753e-06	2.87933e-05	B2 protein-like [Phalaenopsis equestris]
TRINITY_DN54059_c0_g1_i3|m.127182	1.05909	2.23752e-11	3.76754e-10	transcription factor MYB3R-3-like [Dendrobium catenatum]
TRINITY_DN48015_c0_g2_i1|m.81789	-3.73879	1.94743e-08	2.11151e-07	pentatricopeptide repeat-containing protein At3g53170 [Dendrobium catenatum]
TRINITY_DN54688_c0_g1_i1|m.58429	9.18097	3.8527e-10	5.42051e-09	Os05g0477666, partial [Oryza sativa Japonica Group]
TRINITY_DN60254_c0_g1_i1|m.50814	4.79039	4.78436e-12	8.80091e-11	expansin 2, partial [Ziziphus jujuba]
TRINITY_DN55330_c0_g1_i2|m.49629	1.28736	3.27934e-05	0.000199938	pentatricopeptide repeat-containing protein At4g08210 [Dendrobium catenatum]
TRINITY_DN60617_c4_g2_i6|m.51412	3.87801	5.92964e-48	1.24372e-45	#N/A
TRINITY_DN64826_c0_g1_i2|m.116831	-2.62303	0.000408216	0.00192833	7-deoxyloganetin glucosyltransferase-like [Phalaenopsis equestris]
TRINITY_DN57090_c0_g2_i1|m.84946	-1.38887	5.05327e-05	0.000296884	Putative kinase-like protein TMKL1 [Apostasia shenzhenica]
TRINITY_DN61132_c1_g1_i3|m.2285	-1.5878	0.0124703	0.0378455	uncharacterized protein LOC110098168 [Dendrobium catenatum]
TRINITY_DN53678_c1_g1_i1|m.6165	-2.06844	1.93713e-07	1.80075e-06	uncharacterized protein LOC110112773 [Dendrobium catenatum]
TRINITY_DN64483_c6_g3_i1|m.82949	-2.25996	1.12139e-13	2.47737e-12	#N/A
TRINITY_DN47700_c1_g2_i4|m.97642	1.63911	1.57816e-18	5.72529e-17	#N/A
TRINITY_DN57892_c0_g2_i1|m.9126	5.84071	8.21361e-09	9.43841e-08	GDSL esterase/lipase APG [Dendrobium catenatum]
TRINITY_DN60807_c0_g1_i3|m.22405	1.24196	6.75144e-22	3.13487e-20	#N/A
TRINITY_DN53676_c0_g3_i2|m.5952	1.50771	1.86698e-06	1.46595e-05	probable inactive leucine-rich repeat receptor-like protein kinase At3g03770 [Dendrobium catenatum]
TRINITY_DN61538_c0_g2_i1|m.97196	6.24027	1.12977e-05	7.67824e-05	Os04g0407850 [Oryza sativa Japonica Group]
TRINITY_DN61538_c0_g2_i1|m.97198	5.72999	0.00806535	0.0260905	hypothetical protein HannXRQ_Chr14g0456371 [Helianthus annuus]
TRINITY_DN62753_c2_g2_i2|m.56381	1.21691	4.01499e-07	3.54969e-06	hypothetical protein AXF42_Ash021114 [Apostasia shenzhenica]
TRINITY_DN61758_c2_g4_i1|m.108121	1.37127	9.85936e-05	0.000541257	copia-type reverse transcriptase-like protein, partial [Trifolium pratense]
TRINITY_DN16331_c0_g1_i1|m.45837	-3.13519	3.32885e-06	2.50391e-05	uncharacterized protein LOC110100678 [Dendrobium catenatum]
TRINITY_DN33825_c0_g1_i2|m.123871	-2.58509	4.58425e-07	3.99491e-06	transcription factor MYB23-like [Phalaenopsis equestris]
TRINITY_DN48505_c0_g1_i1|m.115118	-1.0419	6.32065e-05	0.000363502	protein NRT1/ PTR FAMILY 6.4 [Dendrobium catenatum]
TRINITY_DN56382_c0_g1_i1|m.45661	-1.9576	0.00249636	0.00942164	hypothetical protein A7M47_18025, partial [Acinetobacter baumannii]
TRINITY_DN56084_c1_g1_i4|m.113114	1.14294	6.32838e-22	2.97629e-20	#N/A
TRINITY_DN54871_c0_g2_i2|m.119823	-3.9397	2.06872e-23	1.11686e-21	#N/A
TRINITY_DN59296_c0_g2_i8|m.41778	1.11137	1.25078e-05	8.39126e-05	ABC transporter B family member 19 [Dendrobium catenatum]
TRINITY_DN126634_c0_g1_i1|m.131817	-3.0269	0.00219436	0.00843538	unnamed protein product [Mus musculus]
TRINITY_DN60634_c0_g2_i2|m.51515	1.33672	3.7228e-18	1.29397e-16	#N/A
TRINITY_DN64895_c8_g18_i2|m.116748	1.7764	8.16745e-14	1.84227e-12	#N/A
TRINITY_DN59971_c0_g1_i4|m.31619	1.91506	1.05241e-06	8.7174e-06	PREDICTED: probable serine/threonine-protein kinase At5g41260 isoform X1 [Musa acuminata subsp. malaccensis]
TRINITY_DN57352_c0_g1_i1|m.13821	-2.93087	5.614e-12	1.0224e-10	serine/threonine-protein kinase RIPK-like [Dendrobium catenatum]
TRINITY_DN52317_c0_g2_i2|m.99352	-1.769	0.00964871	0.0304198	uncharacterized protein LOC110039604 isoform X2 [Phalaenopsis equestris]
TRINITY_DN60968_c7_g3_i2|m.120223	1.15829	2.31112e-22	1.12163e-20	#N/A
TRINITY_DN57709_c0_g1_i1|m.60969	2.4356	6.48368e-15	1.61631e-13	#N/A
TRINITY_DN53266_c0_g1_i1|m.35426	-1.0024	0.000208879	0.00106173	uncharacterized protein LOC110092605 [Dendrobium catenatum]
TRINITY_DN60206_c0_g1_i1|m.49938	-1.39206	1.34939e-13	2.96314e-12	#N/A
TRINITY_DN60206_c0_g1_i1|m.49939	-1.2802	1.86126e-06	1.46208e-05	hypothetical protein AXF42_Ash011730 [Apostasia shenzhenica]
TRINITY_DN61958_c0_g1_i2|m.91863	1.54421	0.00746616	0.02439	RING-H2 finger protein ATL16-like [Dendrobium catenatum]
TRINITY_DN30754_c0_g1_i2|m.38285	-2.56079	2.49391e-12	4.79545e-11	#N/A
TRINITY_DN19232_c0_g1_i1|m.96115	-5.46491	6.37833e-09	7.44193e-08	4-coumarate--CoA ligase 1 [Dendrobium catenatum]
TRINITY_DN64297_c3_g1_i7|m.110238	-4.974	0.00221063	0.00849155	Os02g0562000, partial [Oryza sativa Japonica Group]
TRINITY_DN64024_c0_g2_i10|m.17204	-2.00696	8.15613e-33	8.17765e-31	#N/A
TRINITY_DN51483_c0_g1_i2|m.23544	-3.52529	4.54222e-12	8.39781e-11	probable WRKY transcription factor 12 [Dendrobium catenatum]
TRINITY_DN50636_c0_g1_i1|m.54240	1.7239	0.0141448	0.0420381	pectinesterase inhibitor 9-like [Phalaenopsis equestris]
TRINITY_DN62425_c5_g1_i4|m.34723	1.27718	1.35621e-05	9.02554e-05	AAA-ATPase At3g50940-like [Dendrobium catenatum]
TRINITY_DN60794_c1_g9_i1|m.48437	-1.45819	0.000909248	0.00391227	thiosulfate sulfurtransferase 18-like isoform X3 [Phalaenopsis equestris]
TRINITY_DN53851_c1_g1_i4|m.93892	2.0128	2.95349e-24	1.72189e-22	#N/A
TRINITY_DN35138_c0_g1_i1|m.38369	-2.52806	1.44689e-07	1.3809e-06	auxin-responsive protein IAA2-like [Dendrobium catenatum]
TRINITY_DN60045_c1_g1_i3|m.37787	-2.13793	0.000812941	0.00354808	Putative ribonuclease H protein [Dendrobium catenatum]
TRINITY_DN39263_c0_g2_i1|m.88531	-3.07341	2.08914e-09	2.62915e-08	Putative Peroxidase 48 [Apostasia shenzhenica]
TRINITY_DN60723_c1_g1_i7|m.48597	1.1987	1.71712e-10	2.54129e-09	mediator of RNA polymerase II transcription subunit 9-like [Phalaenopsis equestris]
TRINITY_DN59547_c0_g1_i1|m.113647	1.27875	0.00403571	0.014358	cation/calcium exchanger 1-like [Dendrobium catenatum]
TRINITY_DN62132_c2_g5_i11|m.8530	-1.6186	4.89821e-61	1.68646e-58	#N/A
TRINITY_DN57763_c1_g5_i9|m.60794	1.00873	0.000120462	0.000647859	hypothetical protein AXF42_Ash013870 [Apostasia shenzhenica]
TRINITY_DN61666_c1_g3_i1|m.106453	-2.02448	1.20065e-05	8.10862e-05	protein DETOXIFICATION 16-like isoform X1 [Dendrobium catenatum]
TRINITY_DN64083_c0_g3_i31|m.18053	-2.10845	5.75873e-05	0.000334667	DNA mismatch repair protein MSH4 [Apostasia shenzhenica]
TRINITY_DN56102_c0_g4_i1|m.72628	-1.45269	6.67454e-17	2.01985e-15	#N/A
TRINITY_DN56102_c0_g4_i1|m.72629	-1.58335	2.45316e-10	3.56907e-09	unknown [Zea mays]
TRINITY_DN54813_c0_g1_i2|m.119744	-1.61866	0.00132501	0.00543712	homeobox-leucine zipper protein HOX11-like isoform X1 [Phalaenopsis equestris]
TRINITY_DN51380_c0_g1_i1|m.88323	1.01768	2.87598e-07	2.59678e-06	uncharacterized protein LOC110111055 [Dendrobium catenatum]
TRINITY_DN53844_c0_g1_i1|m.93654	1.47914	1.57734e-36	1.98506e-34	#N/A
TRINITY_DN54732_c2_g1_i1|m.76942	2.08559	3.24587e-12	6.11888e-11	#N/A
TRINITY_DN60583_c1_g2_i1|m.125468	1.03237	2.83796e-07	2.5688e-06	NAC domain-containing protein 68-like [Dendrobium catenatum]
TRINITY_DN34498_c0_g1_i1|m.52529	-2.5583	0.000765526	0.00336854	NAC transcription factor 32-like [Dendrobium catenatum]
TRINITY_DN60583_c1_g3_i1|m.125492	-1.18531	6.90844e-14	1.56993e-12	#N/A
TRINITY_DN54258_c0_g1_i2|m.122962	1.70118	1.44224e-15	3.8703e-14	#N/A
TRINITY_DN64830_c3_g1_i2|m.116646	1.54549	1.60353e-06	1.27722e-05	phosphoribosylaminoimidazole carboxylase catalytic subunit [Streptococcus pneumoniae]
TRINITY_DN57110_c1_g1_i1|m.99947	-5.26764	1.46062e-16	4.26453e-15	#N/A
TRINITY_DN59038_c0_g1_i1|m.21055	-1.0255	3.41334e-05	0.000207185	ribonucleases P/MRP protein subunit RPP25 [Apostasia shenzhenica]
TRINITY_DN64264_c1_g6_i1|m.110107	-10.8606	1.89507e-18	6.82074e-17	#N/A
TRINITY_DN54945_c0_g1_i2|m.61492	-3.50597	2.179e-06	1.69418e-05	cyclin-J18-like isoform X2 [Phalaenopsis equestris]
TRINITY_DN54945_c0_g1_i8|m.61502	-3.29041	0.00052192	0.00240202	cyclin-J18-like isoform X3 [Phalaenopsis equestris]
TRINITY_DN39951_c0_g2_i1|m.104214	-2.48597	0.00019519	0.0010022	uncharacterized protein LOC110030282 isoform X2 [Phalaenopsis equestris]
TRINITY_DN60984_c6_g7_i2|m.119938	2.92353	0.000231421	0.00116239	hypothetical protein MA16_Dca024254 [Dendrobium catenatum]
TRINITY_DN55768_c0_g2_i1|m.60211	-1.4329	3.78581e-05	0.000227473	oxygen-evolving enhancer protein 1, chloroplastic-like [Dendrobium catenatum]
TRINITY_DN57594_c0_g1_i3|m.86279	-1.45484	5.10721e-06	3.70857e-05	hypothetical protein AXF42_Ash002570 [Apostasia shenzhenica]
TRINITY_DN49076_c0_g1_i1|m.109584	-4.72618	1.7513e-09	2.23794e-08	amino-acid permease BAT1 homolog [Phalaenopsis equestris]
TRINITY_DN57286_c0_g1_i11|m.97979	1.30996	4.61786e-10	6.41788e-09	PREDICTED: uncharacterized protein LOC105051020 [Elaeis guineensis]
TRINITY_DN63235_c1_g3_i2|m.90045	1.25046	3.87753e-23	2.02163e-21	#N/A
TRINITY_DN64080_c3_g3_i1|m.17858	-3.0864	3.90965e-07	3.45991e-06	hypothetical protein MA16_Dca019338 [Dendrobium catenatum]
TRINITY_DN59138_c0_g1_i5|m.108776	-1.15889	0.000859948	0.00373005	C2 domain-containing protein At1g53590-like [Dendrobium catenatum]
TRINITY_DN60101_c0_g2_i5|m.28131	1.40231	8.51342e-09	9.75222e-08	uncharacterized protein LOC110021558 [Phalaenopsis equestris]
TRINITY_DN62865_c1_g3_i2|m.5057	-2.61449	0.00264185	0.00990314	probable serine/threonine-protein kinase WNK5 isoform X1 [Dendrobium catenatum]
TRINITY_DN61644_c2_g11_i1|m.107170	-1.39558	0.000239633	0.00120034	protein TIC 22-like, chloroplastic isoform X1 [Dendrobium catenatum]
TRINITY_DN61644_c2_g11_i3|m.107172	1.86058	1.07214e-18	3.95241e-17	#N/A
TRINITY_DN64432_c8_g7_i1|m.82341	-1.19767	0.00431086	0.0151891	uncharacterized protein LOC110100190, partial [Dendrobium catenatum]
TRINITY_DN40019_c0_g1_i1|m.114300	-1.69294	1.47659e-05	9.76971e-05	L-type lectin-domain containing receptor kinase IV.1-like [Dendrobium catenatum]
TRINITY_DN58329_c0_g4_i2|m.115906	8.76982	1.72259e-11	2.93774e-10	hypothetical protein PanWU01x14_044860 [Parasponia andersonii]
TRINITY_DN58126_c0_g1_i1|m.20100	1.24146	2.11454e-18	7.58076e-17	#N/A
TRINITY_DN62409_c0_g3_i1|m.34840	-1.0904	1.75159e-19	6.82972e-18	#N/A
TRINITY_DN59801_c1_g1_i1|m.123549	1.02374	8.30421e-07	6.98964e-06	RING-H2 finger protein ATL54-like [Phalaenopsis equestris]
TRINITY_DN61679_c1_g4_i1|m.107059	-1.29348	1.88763e-12	3.70781e-11	#N/A
TRINITY_DN61679_c1_g1_i1|m.107055	1.46591	8.93935e-14	2.004e-12	#N/A
TRINITY_DN63365_c0_g16_i1|m.64460	2.81458	3.5333e-10	4.98652e-09	polygalacturonase inhibitor 2-like [Phalaenopsis equestris]
TRINITY_DN54959_c0_g2_i2|m.61342	1.21398	0.0084691	0.0271702	glucan endo-1,3-beta-glucosidase 13 [Dendrobium catenatum]
TRINITY_DN62046_c0_g2_i11|m.118656	1.99112	4.22186e-06	3.11275e-05	Patellin-1 [Apostasia shenzhenica]
TRINITY_DN56534_c1_g1_i3|m.128143	2.14097	3.38722e-15	8.71792e-14	#N/A
TRINITY_DN55037_c0_g1_i3|m.46082	2.7575	2.91696e-61	1.0437e-58	#N/A
TRINITY_DN48000_c0_g1_i1|m.81744	1.1917	1.69892e-06	1.34557e-05	uncharacterized protein LOC110111696 [Dendrobium catenatum]
TRINITY_DN62648_c2_g3_i1|m.53599	1.4232	0.00180963	0.00714456	glutathione S-transferase F8, chloroplastic-like [Phalaenopsis equestris]
TRINITY_DN57454_c0_g1_i5|m.65119	-1.33425	1.01577e-09	1.34123e-08	uncharacterized protein LOC110091898 isoform X2 [Dendrobium catenatum]
TRINITY_DN65187_c31_g2_i2|m.70765	4.82025	1.43389e-64	6.2299e-62	#N/A
TRINITY_DN62117_c4_g9_i1|m.8646	-1.42036	0.00168037	0.0066936	hypothetical protein MA16_Dca003771 [Dendrobium catenatum]
TRINITY_DN59743_c0_g14_i1|m.74958	-2.88786	3.65439e-23	1.91075e-21	#N/A
TRINITY_DN64119_c5_g1_i2|m.73991	1.39432	2.15247e-09	2.7014e-08	Disease resistance response protein 206 [Apostasia shenzhenica]
TRINITY_DN55671_c0_g1_i2|m.12825	-2.17615	5.59988e-06	4.03421e-05	NAC transcription factor 29-like [Dendrobium catenatum]
TRINITY_DN57827_c0_g1_i1|m.9238	1.09316	7.7185e-05	0.00043391	synaptonemal complex protein ZEP1-like isoform X1 [Dendrobium catenatum]
TRINITY_DN56142_c0_g1_i8|m.72554	-1.45895	1.10776e-45	2.12783e-43	#N/A
TRINITY_DN55169_c0_g1_i1|m.102213	-1.69107	8.5392e-14	1.91901e-12	#N/A
TRINITY_DN53902_c0_g1_i1|m.88984	-6.22877	0.00161264	0.00645622	unknown [Zea mays]
TRINITY_DN53902_c0_g1_i1|m.88983	-2.25159	0.000461925	0.0021514	NAC domain-containing protein 67-like [Phalaenopsis equestris]
TRINITY_DN58768_c0_g1_i1|m.36906	3.00336	4.61182e-12	8.51786e-11	#N/A
TRINITY_DN106061_c0_g1_i1|m.131229	-2.39873	0.00977576	0.0307725	putative inactive leucine-rich repeat receptor-like protein kinase [Apostasia shenzhenica]
TRINITY_DN53189_c0_g1_i2|m.67969	-1.15911	2.42898e-05	0.000152933	SNF1-related protein kinase regulatory subunit beta-1 [Apostasia shenzhenica]
TRINITY_DN52894_c0_g1_i1|m.31434	-1.14419	0.00126423	0.00521583	uncharacterized protein LOC110097949 [Dendrobium catenatum]
TRINITY_DN54494_c0_g3_i1|m.33033	1.29814	2.3758e-11	3.98837e-10	LOW QUALITY PROTEIN: peptidyl-prolyl cis-trans isomerase FKBP13, chloroplastic-like [Dendrobium catenatum]
TRINITY_DN60988_c1_g1_i4|m.120892	-7.14024	1.80126e-06	1.41985e-05	F-box/LRR-repeat protein 4 [Phalaenopsis equestris]
TRINITY_DN45330_c0_g1_i2|m.114965	-1.20131	0.000976191	0.00415913	Uncharacterized protein AXF42_Ash012653 [Apostasia shenzhenica]
TRINITY_DN58029_c0_g1_i4|m.79468	1.48575	0.00040203	0.00190354	cytochrome P450 90D2-like [Dendrobium catenatum]
TRINITY_DN57254_c0_g1_i3|m.98255	1.02886	4.02857e-11	6.52292e-10	trigger factor-like protein TIG, Chloroplastic isoform X2 [Dendrobium catenatum]
TRINITY_DN52289_c0_g1_i1|m.126469	-2.27075	2.17588e-15	5.70481e-14	#N/A
TRINITY_DN55334_c0_g2_i3|m.49820	-2.73511	0.000431321	0.00202645	hypothetical protein Csa_3G405515 [Cucumis sativus]
TRINITY_DN55334_c0_g2_i1|m.49815	-2.45535	1.03506e-11	1.81613e-10	#N/A
TRINITY_DN52041_c0_g1_i1|m.23202	-2.26521	1.50175e-07	1.42872e-06	putative plastid-lipid-associated protein 11, chloroplastic [Apostasia shenzhenica]
TRINITY_DN62778_c8_g2_i5|m.56895	-1.0542	1.57443e-18	5.72316e-17	#N/A
TRINITY_DN60048_c0_g3_i8|m.38088	1.15811	0.00130226	0.00535701	cancer-related nucleoside-triphosphatase homolog [Dendrobium catenatum]
TRINITY_DN54051_c0_g1_i7|m.127139	1.41357	4.98994e-06	3.63209e-05	uncharacterized protein LOC110110061 [Dendrobium catenatum]
TRINITY_DN58336_c4_g4_i1|m.115802	-1.04024	0.00420253	0.0148508	hypothetical protein MA16_Dca007400 [Dendrobium catenatum]
TRINITY_DN56483_c0_g1_i5|m.38516	1.8892	2.09996e-09	2.64095e-08	photosynthetic NDH subunit of lumenal location 3, chloroplastic-like [Dendrobium catenatum]
TRINITY_DN51689_c0_g1_i1|m.87974	1.06236	7.63654e-06	5.34733e-05	pentatricopeptide repeat-containing protein At2g22410, mitochondrial-like [Dendrobium catenatum]
TRINITY_DN60877_c0_g4_i2|m.21966	5.08474	2.06438e-80	1.56962e-77	#N/A
TRINITY_DN10380_c0_g2_i1|m.32670	-3.16215	0.00121285	0.00503347	hypothetical protein MA16_Dca018586 [Dendrobium catenatum]
TRINITY_DN53293_c0_g1_i1|m.35388	1.70195	5.88193e-09	6.91137e-08	TPR repeat-containing thioredoxin TTL1-like [Dendrobium catenatum]
TRINITY_DN64633_c9_g1_i1|m.69568	1.79376	0.000103429	0.000565592	LOW QUALITY PROTEIN: uncharacterized protein LOC105647934, partial [Jatropha curcas]
TRINITY_DN44675_c0_g1_i1|m.124536	-2.34869	2.86177e-06	2.17772e-05	uncharacterized protein LOC110115631 [Dendrobium catenatum]
TRINITY_DN60389_c4_g1_i4|m.44559	-1.66728	1.64043e-05	0.000107485	PREDICTED: uncharacterized protein LOC105951843 [Erythranthe guttata]
TRINITY_DN53536_c0_g1_i1|m.62359	2.74779	9.27766e-21	3.97415e-19	#N/A
TRINITY_DN54237_c0_g1_i1|m.122751	2.11804	9.9693e-05	0.00054647	transcription factor TCP4-like [Dendrobium catenatum]
TRINITY_DN55590_c0_g1_i1|m.103042	1.03498	0.000338797	0.00163858	origin of replication complex subunit 2 [Dendrobium catenatum]
TRINITY_DN159_c0_g1_i1|m.29946	5.67072	4.10287e-05	0.000245151	hypothetical protein 1 [Hubei toti-like virus 2]
TRINITY_DN56834_c0_g1_i1|m.87590	2.02342	4.89688e-05	0.000288811	putative WRKY transcription factor 53 [Apostasia shenzhenica]
TRINITY_DN56834_c0_g1_i3|m.87594	1.60135	9.80428e-17	2.91382e-15	#N/A
TRINITY_DN50932_c0_g4_i2|m.33516	-4.56804	3.41284e-10	4.82772e-09	retrovirus-related Pol polyprotein from transposon TNT 1-94 [Dorcoceras hygrometricum]
TRINITY_DN64162_c2_g4_i1|m.73643	9.95249	7.6824e-35	8.54808e-33	#N/A
TRINITY_DN64162_c2_g8_i1|m.73650	-1.92495	1.41374e-31	1.32979e-29	#N/A
TRINITY_DN54526_c0_g1_i2|m.126935	-3.24086	2.35096e-130	4.76669e-127	#N/A
TRINITY_DN54526_c0_g1_i2|m.126936	-3.09045	1.73629e-64	7.36833e-62	#N/A
TRINITY_DN64867_c4_g2_i6|m.116354	-1.25723	0.000253227	0.00126219	hypothetical protein AXF42_Ash019189 [Apostasia shenzhenica]
TRINITY_DN58719_c0_g1_i2|m.36545	1.50374	7.87577e-08	7.84054e-07	PREDICTED: deSI-like protein At4g17486 isoform X2 [Elaeis guineensis]
TRINITY_DN63981_c1_g4_i1|m.46539	-3.95918	0.000118033	0.000635547	uncharacterized protein LOC110092538 [Dendrobium catenatum]
TRINITY_DN49351_c0_g1_i1|m.36464	-1.713	1.34512e-05	8.95503e-05	calmodulin-binding protein 25-like [Dendrobium catenatum]
TRINITY_DN56906_c0_g2_i1|m.62676	1.64978	0.000214311	0.00108632	Cytochrome P450 86B1 [Apostasia shenzhenica]
TRINITY_DN55772_c0_g2_i1|m.60284	1.15803	0.00231846	0.00884534	GDSL esterase/lipase At5g55050-like [Dendrobium catenatum]
TRINITY_DN62108_c2_g2_i2|m.8412	1.56204	4.15716e-10	5.80856e-09	PREDICTED: zinc finger CCCH domain-containing protein 28 [Elaeis guineensis]
TRINITY_DN65156_c30_g3_i1|m.71394	2.12649	5.35514e-13	1.10544e-11	#N/A
TRINITY_DN59925_c1_g1_i4|m.32379	-2.80831	0.00475767	0.0165242	protein TIFY 10a-like [Dendrobium catenatum]
TRINITY_DN57362_c0_g2_i1|m.14109	-2.72752	2.47667e-05	0.000155681	protein DETOXIFICATION 18-like isoform X1 [Dendrobium catenatum]
TRINITY_DN54993_c0_g3_i1|m.61235	1.43226	5.9103e-05	0.000342276	inactive LRR receptor-like serine/threonine-protein kinase BIR2 [Dendrobium catenatum]
TRINITY_DN56489_c0_g1_i3|m.38430	4.30002	0.0016882	0.00672331	uncharacterized protein LOC110102171 [Dendrobium catenatum]
TRINITY_DN57377_c0_g2_i1|m.14113	-2.40772	5.06733e-24	2.88064e-22	#N/A
TRINITY_DN61068_c6_g8_i7|m.29647	1.10056	0.00277512	0.010339	uncharacterized protein LOC110111369 isoform X1 [Dendrobium catenatum]
TRINITY_DN56411_c0_g1_i1|m.38960	2.15343	3.81062e-09	4.62957e-08	uncharacterized protein LOC110107095 [Dendrobium catenatum]
TRINITY_DN50849_c0_g2_i2|m.124244	1.18194	1.27447e-15	3.44032e-14	#N/A
TRINITY_DN61845_c0_g3_i1|m.6694	-1.20978	0.0156573	0.0457875	alpha carbonic anhydrase 7-like [Phalaenopsis equestris]
TRINITY_DN59305_c0_g1_i4|m.71637	-2.11691	4.70759e-09	5.62936e-08	uncharacterized protein LOC110037745 [Phalaenopsis equestris]
TRINITY_DN55836_c0_g2_i5|m.14618	-6.74446	1.32847e-37	1.74402e-35	#N/A
TRINITY_DN55836_c0_g2_i4|m.14616	-7.30041	8.52625e-14	1.91846e-12	#N/A
TRINITY_DN51052_c0_g1_i2|m.75538	-5.92211	9.92415e-06	6.81324e-05	PREDICTED: protein IQ-DOMAIN 31-like [Musa acuminata subsp. malaccensis]
TRINITY_DN55941_c0_g3_i1|m.30322	2.31009	1.53404e-15	4.10457e-14	#N/A
TRINITY_DN59480_c0_g1_i4|m.26040	-1.59663	8.70659e-08	8.61127e-07	protein indeterminate-domain 2-like isoform X1 [Dendrobium catenatum]
TRINITY_DN56065_c0_g1_i1|m.113018	1.37659	7.61829e-06	5.3366e-05	replication factor C subunit 1 [Phalaenopsis equestris]
TRINITY_DN61220_c4_g1_i4|m.43740	-1.18446	1.72762e-16	4.99614e-15	#N/A
TRINITY_DN64110_c3_g1_i1|m.73338	-1.39956	9.34038e-12	1.64727e-10	#N/A
TRINITY_DN52856_c0_g1_i2|m.31465	-1.08392	5.36391e-12	9.80767e-11	#N/A
TRINITY_DN57021_c0_g1_i1|m.84713	-2.66142	0.000505342	0.00233339	glutathione S-transferase U25-like [Dendrobium catenatum]
TRINITY_DN42929_c0_g4_i1|m.103964	-2.20337	2.52109e-12	4.83752e-11	#N/A
TRINITY_DN52588_c0_g1_i1|m.49435	-1.06244	5.81654e-08	5.89995e-07	probable protein phosphatase 2C 23 [Dendrobium catenatum]
TRINITY_DN56702_c0_g1_i1|m.114840	-1.73132	1.32841e-06	1.07261e-05	BTB/POZ and TAZ domain-containing protein 1-like [Dendrobium catenatum]
TRINITY_DN46159_c0_g1_i2|m.35775	-1.14395	1.95959e-05	0.000125999	BRCA1-associated RING domain protein 1-like isoform X1 [Dendrobium catenatum]
TRINITY_DN59294_c5_g5_i1|m.42124	-1.052	0.00996159	0.0312604	PHD finger protein ALFIN-LIKE 3-like isoform X3 [Phalaenopsis equestris]
TRINITY_DN54378_c0_g1_i1|m.103588	1.282	7.95278e-06	5.54345e-05	formin-like protein 1 [Dendrobium catenatum]
TRINITY_DN52918_c0_g1_i1|m.44208	1.25777	7.48019e-14	1.69143e-12	#N/A
TRINITY_DN58879_c0_g1_i3|m.105334	2.89977	2.21632e-09	2.77491e-08	F-box protein At-B [Dendrobium catenatum]
TRINITY_DN58879_c0_g1_i4|m.105335	-1.45266	7.66438e-13	1.56969e-11	#N/A
TRINITY_DN57159_c0_g1_i5|m.99986	1.31902	0.00080654	0.00352184	uncharacterized protein LOC110110115 [Dendrobium catenatum]
TRINITY_DN48359_c0_g1_i1|m.35241	-8.38338	5.24674e-11	8.31098e-10	hypothetical protein TorRG33x02_286110 [Trema orientale]
TRINITY_DN61845_c0_g2_i1|m.6691	1.84614	1.55817e-15	4.16304e-14	#N/A
TRINITY_DN61929_c1_g5_i5|m.92232	-1.45097	1.01181e-16	2.99732e-15	#N/A
TRINITY_DN62001_c3_g2_i1|m.117979	-1.95382	6.18397e-10	8.42756e-09	uncharacterized protein LOC110096511 [Dendrobium catenatum]
TRINITY_DN59253_c2_g6_i3|m.42675	1.47848	1.30746e-26	8.77151e-25	#N/A
TRINITY_DN53029_c0_g1_i2|m.68883	-1.78043	0.000908161	0.00390852	Purple acid phosphatase 17 [Apostasia shenzhenica]
TRINITY_DN57340_c0_g1_i2|m.14054	1.49272	1.21348e-07	1.16914e-06	cell number regulator 2-like [Dendrobium catenatum]
TRINITY_DN50632_c0_g1_i1|m.54233	-1.03177	9.42129e-08	9.26791e-07	uncharacterized protein LOC110111809 [Dendrobium catenatum]
TRINITY_DN49827_c0_g1_i1|m.35946	-1.50984	4.64897e-06	3.40837e-05	squamosa promoter-binding-like protein 18 isoform X1 [Dendrobium catenatum]
TRINITY_DN57255_c0_g1_i1|m.98314	1.56108	0.00113528	0.00474854	xyloglucan endotransglucosylase/hydrolase protein 9 [Dendrobium catenatum]
TRINITY_DN62551_c7_g7_i8|m.335	3.99424	5.94389e-23	3.02972e-21	#N/A
TRINITY_DN55055_c0_g2_i1|m.46152	-1.55113	3.57735e-33	3.62664e-31	#N/A
TRINITY_DN55581_c1_g2_i1|m.103332	-1.04815	1.5366e-05	0.000101337	putative serine/threonine-protein kinase [Apostasia shenzhenica]
TRINITY_DN50564_c0_g1_i1|m.86539	1.59883	9.63866e-07	8.02401e-06	pentatricopeptide repeat-containing protein At2g34400 [Dendrobium catenatum]
TRINITY_DN60177_c0_g1_i3|m.28309	1.77412	1.6207e-20	6.79874e-19	#N/A
TRINITY_DN126266_c0_g1_i1|m.131643	-2.98046	0.0021729	0.00835993	PREDICTED: uncharacterized protein LOC104596940 [Nelumbo nucifera]
TRINITY_DN57321_c0_g1_i1|m.14076	1.6002	3.2661e-08	3.41351e-07	pentatricopeptide repeat-containing protein At1g08070, chloroplastic-like [Dendrobium catenatum]
TRINITY_DN42636_c0_g1_i1|m.99061	-1.46359	0.000824824	0.00359238	uncharacterized protein LOC110102512 [Dendrobium catenatum]
TRINITY_DN61070_c1_g1_i1|m.29079	1.11066	3.56911e-17	1.10388e-15	#N/A
TRINITY_DN42237_c0_g1_i1|m.57431	-2.02813	0.000349975	0.00168639	rab9 effector protein with kelch motifs-like isoform X4 [Phalaenopsis equestris]
TRINITY_DN58803_c0_g1_i2|m.105067	1.1568	0.00172428	0.00684907	uncharacterized protein LOC110106010 [Dendrobium catenatum]
TRINITY_DN47788_c0_g1_i1|m.97560	1.05131	9.73866e-19	3.60469e-17	#N/A
TRINITY_DN60668_c0_g3_i2|m.51645	1.39692	1.10648e-26	7.47816e-25	#N/A
TRINITY_DN61093_c0_g1_i1|m.29172	-1.10322	8.60396e-16	2.3681e-14	#N/A
TRINITY_DN53581_c0_g1_i1|m.62290	3.93787	6.2746e-17	1.90832e-15	#N/A
TRINITY_DN63734_c1_g1_i5|m.80873	2.47255	5.33606e-09	6.327e-08	ribonuclease H2 subunit B isoform X1 [Phalaenopsis equestris]
TRINITY_DN63178_c1_g1_i5|m.96029	-11.8823	4.73368e-23	2.43325e-21	#N/A
TRINITY_DN56219_c0_g1_i1|m.106187	-11.7991	2.16363e-22	1.05285e-20	#N/A
TRINITY_DN52700_c0_g2_i1|m.49110	-1.19863	0.00324881	0.011883	uncharacterized protein LOC110108608 [Dendrobium catenatum]
TRINITY_DN56606_c0_g1_i9|m.67762	-5.39366	5.59761e-15	1.40117e-13	#N/A
TRINITY_DN48215_c0_g2_i1|m.9462	-1.46082	0.00608293	0.0204159	NAC domain-containing protein 86-like isoform X1 [Dendrobium catenatum]
TRINITY_DN57475_c0_g1_i9|m.64781	-1.78576	7.32193e-14	1.65976e-12	#N/A
TRINITY_DN62811_c3_g1_i11|m.5294	1.71803	0.000732715	0.00324135	uncharacterized protein LOC110106253 [Dendrobium catenatum]
TRINITY_DN65113_c23_g16_i1|m.70921	1.84421	0.00142219	0.00579029	PREDICTED: uncharacterized protein LOC109193556 [Ipomoea nil]
TRINITY_DN54339_c0_g4_i1|m.103459	1.3188	0.016679	0.0482406	putative GPI-anchored protein [Apostasia shenzhenica]
TRINITY_DN63285_c4_g3_i3|m.89215	2.7046	6.39395e-06	4.55236e-05	equilibrative nucleotide transporter 3-like [Dendrobium catenatum]
TRINITY_DN63285_c4_g3_i2|m.89212	1.50034	0.000266822	0.00132273	equilibrative nucleotide transporter 3-like [Dendrobium catenatum]
TRINITY_DN50325_c0_g2_i1|m.121218	-1.30558	9.88447e-07	8.20618e-06	CASP-like protein [Apostasia shenzhenica]
TRINITY_DN58254_c0_g1_i2|m.93103	2.23505	4.38802e-05	0.000261078	PREDICTED: membrane-anchored ubiquitin-fold protein 3-like isoform X1 [Musa acuminata subsp. malaccensis]
TRINITY_DN52791_c0_g2_i1|m.49179	-1.6433	1.77306e-09	2.26099e-08	hypothetical protein MA16_Dca026475 [Dendrobium catenatum]
TRINITY_DN63823_c1_g2_i3|m.24995	1.81729	8.57466e-38	1.14212e-35	#N/A
TRINITY_DN62391_c2_g1_i1|m.9921	-2.47709	2.25538e-11	3.7932e-10	#N/A
TRINITY_DN64381_c0_g3_i1|m.111735	1.25351	1.05694e-05	7.22362e-05	polyadenylate-binding protein 2-like [Phalaenopsis equestris]
TRINITY_DN61817_c7_g1_i2|m.7231	1.00717	0.0172097	0.0494322	uncharacterized protein LOC110038659 [Phalaenopsis equestris]
TRINITY_DN57660_c0_g1_i1|m.94404	1.08244	0.00977159	0.0307647	hypothetical protein AXF42_Ash011552 [Apostasia shenzhenica]
TRINITY_DN50337_c0_g1_i1|m.121098	-1.284	7.4366e-15	1.84129e-13	#N/A
TRINITY_DN49168_c0_g1_i1|m.99772	-2.05721	1.70857e-06	1.35204e-05	PAN domain-containing protein At5g03700 [Dendrobium catenatum]
TRINITY_DN46935_c0_g1_i1|m.35178	1.32717	7.9215e-06	5.52779e-05	PREDICTED: cytochrome c oxidase subunit 6a, mitochondrial [Elaeis guineensis]
TRINITY_DN58236_c2_g4_i3|m.92968	-2.20383	0.00376226	0.0134933	uncharacterized protein LOC110802468 [Spinacia oleracea]
TRINITY_DN56544_c0_g1_i1|m.128456	1.16099	1.83288e-07	1.71257e-06	transmembrane emp24 domain-containing protein p24delta9-like [Dendrobium catenatum]
TRINITY_DN56889_c0_g1_i2|m.87199	-3.78882	9.05016e-103	1.10098e-99	#N/A
TRINITY_DN65093_c17_g1_i3|m.75722	-1.12888	0.000530183	0.00243513	hypothetical protein AXF42_Ash001462 [Apostasia shenzhenica]
TRINITY_DN19055_c0_g1_i1|m.124431	-1.61063	0.0109156	0.0338583	uncharacterized protein LOC111366073 [Olea europaea var. sylvestris]
TRINITY_DN61198_c1_g4_i3|m.1866	3.89284	8.23936e-63	3.19897e-60	#N/A
TRINITY_DN49107_c1_g1_i3|m.99741	-2.57883	2.4623e-09	3.06913e-08	kinesin-like protein KIN-14F isoform X1 [Dendrobium catenatum]
TRINITY_DN56146_c0_g1_i1|m.73049	-1.05761	0.000345432	0.0016667	uncharacterized protein LOC110096056 [Dendrobium catenatum]
TRINITY_DN52561_c0_g1_i2|m.49430	1.08481	0.000105541	0.000576448	uncharacterized protein LOC110030094 [Phalaenopsis equestris]
TRINITY_DN59846_c0_g2_i4|m.123723	1.92631	1.6491e-09	2.11623e-08	lipid phosphate phosphatase delta [Dendrobium catenatum]
TRINITY_DN59605_c0_g3_i5|m.11686	-1.36401	1.1781e-07	1.13902e-06	Serine/threonine-protein phosphatase PP1 isozyme 2 [Apostasia shenzhenica]
TRINITY_DN50341_c0_g1_i1|m.121166	-1.18934	0.00487272	0.0168692	U-box domain-containing protein 21-like [Dendrobium catenatum]
TRINITY_DN47732_c0_g1_i2|m.97528	-2.56196	4.46053e-27	3.10671e-25	#N/A
TRINITY_DN57936_c0_g1_i1|m.104366	1.45774	0.011583	0.0355591	putative galacturonosyltransferase-like 7 [Apostasia shenzhenica]
TRINITY_DN51443_c0_g1_i1|m.23536	-1.01725	0.000178709	0.00092382	hypothetical protein AXF42_Ash013898 [Apostasia shenzhenica]
TRINITY_DN53422_c0_g1_i1|m.127597	-2.62556	2.7024e-11	4.4953e-10	#N/A
TRINITY_DN60157_c0_g1_i2|m.28095	2.27375	7.335e-22	3.38003e-20	#N/A
TRINITY_DN58681_c0_g2_i2|m.59462	2.30704	4.82341e-194	2.93392e-190	#N/A
TRINITY_DN56427_c1_g2_i2|m.38934	-1.23791	1.47055e-19	5.78333e-18	#N/A
TRINITY_DN60797_c5_g1_i4|m.48396	1.38394	3.07733e-05	0.00018882	Beta-glucosidase-like SFR2, chloroplastic [Dendrobium catenatum]
TRINITY_DN63303_c2_g17_i1|m.64434	-1.68602	0.000142119	0.000750617	PREDICTED: CDPK-related kinase 3 isoform X1 [Musa acuminata subsp. malaccensis]
TRINITY_DN61584_c0_g2_i1|m.97388	-1.72705	3.25342e-16	9.29083e-15	#N/A
TRINITY_DN61247_c1_g1_i1|m.43752	-1.17136	1.18518e-17	3.90383e-16	#N/A
TRINITY_DN62426_c0_g1_i1|m.34602	-1.00293	0.00341346	0.0124007	probable WRKY transcription factor 46 [Dendrobium catenatum]
TRINITY_DN58640_c0_g1_i3|m.59189	-1.14071	8.33759e-09	9.56883e-08	uncharacterized protein LOC110022222 [Phalaenopsis equestris]
TRINITY_DN56023_c0_g1_i1|m.113047	-1.48004	2.25376e-07	2.07372e-06	PREDICTED: lysine histidine transporter-like 8 [Musa acuminata subsp. malaccensis]
TRINITY_DN58650_c0_g1_i8|m.59436	1.04486	4.68276e-05	0.000276899	uridine kinase-like protein 4 isoform X1 [Phalaenopsis equestris]
TRINITY_DN61708_c0_g1_i8|m.108012	-1.3318	4.33586e-15	1.09586e-13	#N/A
TRINITY_DN16106_c0_g1_i1|m.15112	-3.8429	1.02462e-12	2.07287e-11	#N/A
TRINITY_DN53692_c0_g1_i1|m.6153	-2.08345	0.00415828	0.0147312	uncharacterized protein LOC110115471 [Dendrobium catenatum]
TRINITY_DN56345_c0_g1_i4|m.45331	1.65278	2.4296e-05	0.000152933	uncharacterized protein LOC110115418 [Dendrobium catenatum]
TRINITY_DN59517_c0_g5_i2|m.113624	-1.53164	3.73266e-15	9.51307e-14	#N/A
TRINITY_DN51012_c0_g1_i3|m.75437	-1.82278	0.000798036	0.00349125	methionine gamma-lyase-like [Dendrobium catenatum]
TRINITY_DN51012_c0_g1_i3|m.75438	-1.78368	0.00280819	0.0104558	hypothetical protein [Oryza sativa Japonica Group]
TRINITY_DN53399_c0_g1_i2|m.15219	-1.08385	0.000224655	0.00113303	uroporphyrinogen decarboxylase [Phalaenopsis equestris]
TRINITY_DN53399_c0_g1_i1|m.15216	-1.72633	2.59828e-08	2.7598e-07	uroporphyrinogen decarboxylase [Phalaenopsis equestris]
TRINITY_DN52536_c0_g5_i1|m.49529	-1.36585	9.03369e-06	6.24656e-05	probable lipid phosphate phosphatase beta isoform X1 [Phalaenopsis equestris]
TRINITY_DN57245_c0_g1_i4|m.98172	-3.10766	5.72992e-97	6.53497e-94	#N/A
TRINITY_DN59811_c0_g1_i1|m.123090	-1.18288	4.26806e-12	7.91499e-11	#N/A
TRINITY_DN55459_c0_g3_i1|m.85608	1.02674	6.02817e-05	0.000348108	uncharacterized protein LOC110108226 isoform X2 [Dendrobium catenatum]
TRINITY_DN52620_c0_g6_i3|m.83153	1.13489	4.74743e-11	7.57928e-10	#N/A
TRINITY_DN64343_c5_g2_i1|m.111590	1.01236	0.000155486	0.000813215	hypothetical protein MA16_Dca022361 [Dendrobium catenatum]
TRINITY_DN61209_c2_g2_i2|m.43266	2.43933	3.2236e-21	1.42778e-19	#N/A
TRINITY_DN61517_c3_g12_i1|m.97219	-1.21237	0.0159213	0.0464677	uncharacterized protein LOC112324119 [Populus trichocarpa]
TRINITY_DN63952_c1_g3_i1|m.47313	1.23596	3.46033e-11	5.66314e-10	#N/A
TRINITY_DN55559_c0_g1_i2|m.103206	4.78291	4.50461e-19	1.69835e-17	#N/A
TRINITY_DN62677_c0_g1_i3|m.53297	-1.11781	2.22324e-07	2.04794e-06	DNA repair endonuclease UVH1 [Dendrobium catenatum]
TRINITY_DN59358_c1_g9_i1|m.72189	-1.69294	2.29577e-06	1.77439e-05	receptor-like cytosolic serine/threonine-protein kinase RBK1 [Dendrobium catenatum]
TRINITY_DN63757_c5_g1_i3|m.81421	1.23076	3.21946e-14	7.51263e-13	#N/A
TRINITY_DN63725_c2_g3_i2|m.81464	1.20324	0.0106109	0.0330705	prolyl 4-hydroxylase 1 isoform X2 [Dendrobium catenatum]
TRINITY_DN33277_c0_g1_i1|m.87657	7.23158	9.5922e-09	1.08855e-07	unknown [Medicago truncatula]
TRINITY_DN52564_c0_g1_i2|m.49553	1.0098	0.00271326	0.0101396	WAT1-related protein At3g02690, chloroplastic isoform X1 [Dendrobium catenatum]
TRINITY_DN59307_c2_g1_i1|m.71945	1.33706	0.00367687	0.0132364	uncharacterized protein LOC110620936 [Manihot esculenta]
TRINITY_DN63887_c0_g2_i2|m.24417	1.18848	0.00220891	0.00848771	protein ROOT PRIMORDIUM DEFECTIVE 1 [Dendrobium catenatum]
TRINITY_DN63456_c2_g8_i2|m.26652	3.71151	2.75443e-11	4.5735e-10	#N/A
TRINITY_DN57561_c1_g1_i1|m.86380	-1.95369	0.000554092	0.0025341	auxin-responsive protein SAUR32-like [Phalaenopsis equestris]
TRINITY_DN59619_c3_g3_i2|m.12050	-1.15463	6.13282e-12	1.11244e-10	#N/A
TRINITY_DN54416_c0_g1_i2|m.33174	-5.03879	0.00113604	0.00475034	Os01g0737550, partial [Oryza sativa Japonica Group]
TRINITY_DN59494_c0_g8_i1|m.25907	1.48603	0.015827	0.0462193	gibberellin 2-beta-dioxygenase 1 [Phalaenopsis equestris]
TRINITY_DN61609_c0_g1_i3|m.106849	1.00415	0.00957521	0.0302351	oxalate--CoA ligase [Dendrobium catenatum]
TRINITY_DN34619_c0_g1_i1|m.28613	-2.92318	3.6424e-05	0.000219797	PREDICTED: uncharacterized protein LOC104097920 [Nicotiana tomentosiformis]
TRINITY_DN62115_c1_g3_i4|m.8243	1.31318	1.49105e-17	4.86737e-16	#N/A
TRINITY_DN5110_c1_g1_i1|m.109646	-2.69816	0.0159892	0.0466238	uncharacterized protein LOC110098611 [Dendrobium catenatum]
TRINITY_DN50826_c0_g1_i1|m.124197	-3.2012	0.000498698	0.00230502	uncharacterized protein LOC110113578 [Dendrobium catenatum]
TRINITY_DN58406_c0_g2_i3|m.117676	-1.23113	3.20307e-08	3.35724e-07	hypothetical protein TorRG33x02_122250 [Trema orientale]
TRINITY_DN60584_c0_g1_i1|m.124718	-1.68095	1.68513e-75	1.1389e-72	#N/A
TRINITY_DN57040_c1_g1_i1|m.85171	-1.09769	0.0041295	0.0146463	NAD(P)H dehydrogenase (quinone) FQR1-like [Dendrobium catenatum]
TRINITY_DN60775_c0_g2_i1|m.48124	-9.27039	9.43056e-15	2.30065e-13	#N/A
TRINITY_DN41542_c0_g1_i1|m.15068	-1.52921	0.000114985	0.000621519	probable trehalase [Dendrobium catenatum]
TRINITY_DN63467_c1_g1_i4|m.26727	1.22172	2.65466e-17	8.39428e-16	#N/A
TRINITY_DN57207_c0_g1_i1|m.98483	-1.6807	1.67525e-07	1.57739e-06	probable WRKY transcription factor 31 [Dendrobium catenatum]
TRINITY_DN55023_c0_g1_i1|m.45985	-2.87897	2.3107e-05	0.000146663	uncharacterized protein LOC103719958 [Phoenix dactylifera]
TRINITY_DN49422_c1_g1_i1|m.58530	1.9731	0.00483961	0.01678	hypothetical protein MA16_Dca004298 [Dendrobium catenatum]
TRINITY_DN54486_c0_g1_i1|m.33185	1.05093	0.0169567	0.0488286	abscisic acid 8&apos;-hydroxylase 1-like isoform X2 [Dendrobium catenatum]
TRINITY_DN64729_c3_g1_i3|m.55038	5.16737	2.90997e-17	9.15536e-16	#N/A
TRINITY_DN49304_c0_g1_i3|m.36460	-2.22264	1.60712e-06	1.27953e-05	CSC1-like protein RXW8 isoform X1 [Phalaenopsis equestris]
TRINITY_DN54256_c0_g1_i1|m.123015	5.79543	9.84534e-05	0.00054065	Serine/threonine-protein kinase CTR1 [Apostasia shenzhenica]
TRINITY_DN54256_c0_g1_i2|m.123018	3.12402	9.65826e-26	6.184e-24	#N/A
TRINITY_DN59007_c2_g1_i1|m.20686	-1.5408	4.20702e-18	1.45397e-16	#N/A
TRINITY_DN59007_c2_g7_i1|m.20699	2.17876	3.1853e-07	2.85769e-06	signal peptide peptidase-like 5 [Phalaenopsis equestris]
TRINITY_DN61151_c11_g2_i16|m.2195	1.14267	1.31804e-12	2.62286e-11	#N/A
TRINITY_DN61151_c11_g2_i8|m.2172	-1.87136	0.00141412	0.00576132	hypothetical protein AXF42_Ash001264 [Apostasia shenzhenica]
TRINITY_DN60989_c2_g1_i3|m.119967	1.01749	1.78006e-07	1.67005e-06	MACPF domain-containing protein At4g24290 [Dendrobium catenatum]
TRINITY_DN52233_c1_g2_i1|m.126341	-2.46877	1.22825e-35	1.44601e-33	#N/A
TRINITY_DN55116_c0_g1_i2|m.102389	-1.20472	3.18246e-18	1.11463e-16	#N/A
TRINITY_DN64737_c1_g1_i1|m.55469	-1.97575	0.000387874	0.00184321	PREDICTED: probable protein kinase At2g41970 [Elaeis guineensis]
TRINITY_DN61787_c3_g2_i2|m.108547	1.84026	5.56213e-28	4.12592e-26	#N/A
TRINITY_DN60537_c1_g2_i4|m.124739	3.70978	4.0778e-19	1.54062e-17	#N/A
TRINITY_DN60537_c1_g2_i9|m.124743	1.07108	0.000960873	0.00410248	hypothetical protein AXF42_Ash003264 [Apostasia shenzhenica]
TRINITY_DN58165_c0_g1_i2|m.20095	1.30113	2.8573e-05	0.000177207	LRR receptor-like serine/threonine-protein kinase ERECTA isoform X1 [Dendrobium catenatum]
TRINITY_DN65181_c39_g10_i2|m.71314	3.44037	5.20908e-13	1.0765e-11	#N/A
TRINITY_DN63699_c0_g2_i1|m.66097	-2.3905	4.39547e-07	3.85063e-06	Os06g0566201, partial [Oryza sativa Japonica Group]
TRINITY_DN59282_c1_g2_i4|m.42264	-1.16464	3.4711e-06	2.59912e-05	probable xyloglucan endotransglucosylase/hydrolase protein 28 [Dendrobium catenatum]
TRINITY_DN56186_c0_g2_i1|m.72776	1.48974	4.60796e-06	3.37966e-05	uncharacterized protein LOC110020298 [Phalaenopsis equestris]
TRINITY_DN57262_c0_g1_i4|m.97937	1.24411	4.03333e-05	0.000241312	uncharacterized protein LOC110113612 isoform X1 [Dendrobium catenatum]
TRINITY_DN58670_c0_g1_i1|m.59121	1.82245	8.72817e-13	1.78156e-11	#N/A
TRINITY_DN100067_c0_g1_i1|m.131854	4.54964	0.000568792	0.00259159	Uncharacterized protein TCM_011923 [Theobroma cacao]
TRINITY_DN59399_c1_g1_i4|m.72306	2.50702	0.00708788	0.0233339	uncharacterized protein LOC110098428, partial [Dendrobium catenatum]
TRINITY_DN60780_c0_g1_i2|m.47763	-1.09707	1.16924e-11	2.03203e-10	#N/A
TRINITY_DN50307_c0_g1_i2|m.121130	-2.45485	0.00433697	0.0152782	SWEETs [Cymbidium hybrid cultivar]
TRINITY_DN61227_c0_g1_i9|m.43939	1.07514	2.04457e-10	3.00639e-09	#N/A
TRINITY_DN62610_c0_g1_i1|m.53730	-1.34567	2.66281e-09	3.29703e-08	AMSH-like ubiquitin thioesterase 1 isoform X2 [Dendrobium catenatum]
TRINITY_DN58837_c2_g2_i5|m.105465	-1.39395	1.1398e-14	2.77321e-13	#N/A
TRINITY_DN60452_c0_g1_i2|m.40697	-1.27093	1.29252e-11	2.23988e-10	#N/A
TRINITY_DN56445_c0_g2_i1|m.38841	-2.61567	0.000737853	0.00325934	chlorophyll a-b binding protein CP24 10A, chloroplastic [Dendrobium catenatum]
TRINITY_DN56869_c0_g1_i2|m.87619	-2.10356	3.7405e-06	2.78712e-05	chlorophyll a-b binding protein CP29.1, chloroplastic-like [Phalaenopsis equestris]
TRINITY_DN63383_c9_g1_i2|m.64651	1.05349	7.52633e-07	6.36425e-06	uncharacterized protein LOC110030900 [Phalaenopsis equestris]
TRINITY_DN53508_c0_g1_i1|m.62526	-1.59679	2.96963e-05	0.000183383	LOW QUALITY PROTEIN: 50S ribosomal protein L4, chloroplastic [Phalaenopsis equestris]
TRINITY_DN64115_c4_g5_i1|m.73759	1.26786	0.00553309	0.0188373	uncharacterized protein LOC109842134 [Asparagus officinalis]
TRINITY_DN61546_c0_g1_i2|m.97111	-1.46567	0.000120574	0.000648185	probable purine permease 11 [Phalaenopsis equestris]
TRINITY_DN57487_c0_g1_i3|m.65014	8.26461	3.19093e-23	1.68289e-21	#N/A
TRINITY_DN64734_c6_g20_i6|m.54990	2.66446	7.31251e-12	1.30951e-10	#N/A
TRINITY_DN64734_c6_g10_i1|m.54981	4.11969	3.11977e-13	6.58146e-12	#N/A
TRINITY_DN54946_c0_g3_i1|m.61320	-1.08165	5.96264e-08	6.03808e-07	F-box/kelch-repeat protein SKIP11 [Apostasia shenzhenica]
TRINITY_DN57845_c0_g7_i2|m.9376	-3.70293	1.1291e-12	2.26914e-11	#N/A
TRINITY_DN65103_c8_g4_i1|m.71540	-2.19041	3.86679e-06	2.87535e-05	Putative disease resistance RPP13-like protein 1 [Apostasia shenzhenica]
TRINITY_DN53058_c0_g1_i1|m.68635	2.21017	3.7322e-05	0.000224473	protein ABCI12, chloroplastic isoform X1 [Dendrobium catenatum]
TRINITY_DN55553_c0_g1_i2|m.103225	4.48605	4.52704e-09	5.42769e-08	flavin-containing monooxygenase FMO GS-OX-like 4 [Dendrobium catenatum]
TRINITY_DN57781_c0_g1_i1|m.60554	-1.81948	1.58722e-05	0.000104411	rop guanine nucleotide exchange factor 7-like [Phalaenopsis equestris]
TRINITY_DN60280_c0_g2_i1|m.50746	-1.21439	3.94134e-12	7.35362e-11	#N/A
TRINITY_DN61216_c2_g2_i4|m.43307	-2.11548	6.09868e-14	1.39111e-12	#N/A
TRINITY_DN64384_c2_g2_i2|m.112626	1.03448	0.00406909	0.0144601	photosystem II Q(b) protein D1, partial (chloroplast) [Cypripedium japonicum]
TRINITY_DN56641_c0_g1_i1|m.67679	-1.03236	0.00204933	0.00794818	exonuclease DPD1, chloroplastic/mitochondrial isoform X1 [Phalaenopsis equestris]
TRINITY_DN58378_c0_g2_i1|m.115508	1.23218	1.61515e-06	1.2848e-05	protein TPX2 [Dendrobium catenatum]
TRINITY_DN63968_c3_g1_i1|m.47141	7.67713	3.0294e-18	1.06514e-16	#N/A
TRINITY_DN61209_c3_g1_i2|m.43287	-1.97311	1.41683e-08	1.57361e-07	lanatoside 15-O-acetylesterase [Paphiopedilum concolor]
TRINITY_DN61209_c3_g1_i3|m.43289	-1.78354	1.06278e-07	1.03764e-06	lanatoside 15-O-acetylesterase [Paphiopedilum concolor]
TRINITY_DN64649_c2_g2_i22|m.69176	2.02464	4.73101e-24	2.70632e-22	#N/A
TRINITY_DN60950_c0_g3_i3|m.120349	1.66797	5.55972e-05	0.00032372	hypothetical protein X777_16013, partial [Ooceraea biroi]
TRINITY_DN59026_c0_g1_i1|m.21139	1.39285	4.04135e-07	3.57126e-06	anthocyanin 3&apos;-O-beta-glucosyltransferase-like [Phoenix dactylifera]
TRINITY_DN63209_c0_g1_i2|m.90085	3.76154	0.000349467	0.00168438	hypothetical protein AXF42_Ash002127 [Apostasia shenzhenica]
TRINITY_DN63576_c2_g4_i4|m.16918	5.33691	1.47815e-52	3.74629e-50	#N/A
TRINITY_DN53908_c0_g1_i1|m.89003	2.05731	3.21757e-10	4.57276e-09	#N/A
TRINITY_DN50673_c0_g1_i1|m.54218	-2.60731	4.5239e-07	3.95175e-06	pentatricopeptide repeat-containing protein At2g36730 [Dendrobium catenatum]
TRINITY_DN55576_c0_g1_i1|m.103354	1.62258	9.87506e-11	1.51048e-09	#N/A
TRINITY_DN65067_c6_g1_i1|m.75808	-1.0885	9.07706e-11	1.39426e-09	#N/A
TRINITY_DN62330_c0_g2_i2|m.10736	1.05238	0.00777131	0.0252602	probable GPI-anchored adhesin-like protein PGA55 isoform X3 [Phalaenopsis equestris]
TRINITY_DN65123_c11_g6_i3|m.70813	-2.94199	2.49848e-20	1.03619e-18	#N/A
TRINITY_DN59044_c3_g3_i1|m.20776	1.69166	1.30371e-12	2.60002e-11	#N/A
TRINITY_DN63961_c1_g1_i1|m.47411	-1.2948	1.86954e-05	0.000120934	putative membrane protein [Apostasia shenzhenica]
TRINITY_DN61739_c0_g1_i1|m.108347	-1.38762	6.57196e-05	0.000376886	uncharacterized protein LOC110109190 [Dendrobium catenatum]
TRINITY_DN62052_c1_g2_i11|m.119375	-1.57734	7.47825e-24	4.19887e-22	#N/A
TRINITY_DN60898_c2_g5_i3|m.22322	1.32408	0.00147923	0.00599446	uncharacterized protein LOC109834550 [Asparagus officinalis]
TRINITY_DN51115_c0_g1_i1|m.5462	-2.40044	0.00131821	0.00541529	vacuolar cation/proton exchanger 1a [Dendrobium catenatum]
TRINITY_DN49495_c0_g1_i1|m.58506	-1.95295	0.000147954	0.000777837	vacuolar cation/proton exchanger 1a [Dendrobium catenatum]
TRINITY_DN53760_c0_g1_i2|m.58060	-2.05553	5.50637e-09	6.50358e-08	hypothetical protein MA16_Dca014389 [Dendrobium catenatum]
TRINITY_DN61067_c0_g3_i2|m.29728	-5.60641	0	0	#N/A
TRINITY_DN63728_c5_g2_i5|m.80244	-1.48346	7.34163e-12	1.31215e-10	#N/A
TRINITY_DN64631_c5_g3_i2|m.69894	1.11556	4.23511e-11	6.82706e-10	#N/A
TRINITY_DN51965_c0_g4_i3|m.126054	2.04629	0.000700942	0.00312428	serine carboxypeptidase-like 34 [Phalaenopsis equestris]
TRINITY_DN50380_c0_g1_i1|m.121168	1.09179	0.000131963	0.000702264	hypothetical protein MA16_Dca017256 [Dendrobium catenatum]
TRINITY_DN63411_c0_g2_i4|m.27132	1.7158	1.07771e-10	1.64157e-09	#N/A
TRINITY_DN60251_c0_g6_i2|m.50021	1.23947	4.4407e-07	3.88652e-06	thaumatin-like protein [Dendrobium catenatum]
TRINITY_DN62390_c1_g5_i2|m.9937	-13.0986	1.52332e-27	1.09439e-25	#N/A
TRINITY_DN59699_c0_g1_i2|m.11926	2.00229	0.00391192	0.0139691	hypothetical protein AXF42_Ash015400 [Apostasia shenzhenica]
TRINITY_DN61221_c0_g1_i8|m.43369	1.58683	1.59896e-07	1.51181e-06	rhodanese-like domain-containing protein 8, chloroplastic isoform X1 [Dendrobium catenatum]
TRINITY_DN57807_c0_g1_i1|m.8966	1.05911	0.000449831	0.00210421	uncharacterized protein LOC110102988 [Dendrobium catenatum]
TRINITY_DN57042_c0_g1_i1|m.84716	1.00175	4.91786e-06	3.58964e-05	probable polygalacturonase [Phalaenopsis equestris]
TRINITY_DN56260_c0_g1_i1|m.106206	-2.05849	1.65999e-17	5.38037e-16	#N/A
TRINITY_DN54344_c0_g1_i1|m.103833	-1.22857	8.18924e-09	9.41634e-08	probable folate-biopterin transporter 2 isoform X2 [Phalaenopsis equestris]
TRINITY_DN54940_c0_g1_i1|m.61519	-1.15757	1.91731e-20	7.98792e-19	#N/A
TRINITY_DN58759_c0_g2_i1|m.36605	-1.15639	1.23127e-06	1.00037e-05	Disease resistance protein RPS5 [Apostasia shenzhenica]
TRINITY_DN63590_c1_g1_i5|m.16034	1.17509	1.6866e-05	0.000109918	probable F-actin-capping protein subunit beta isoform X2 [Ananas comosus]
TRINITY_DN53929_c0_g1_i4|m.88882	4.27681	4.68965e-36	5.78222e-34	#N/A
TRINITY_DN64503_c5_g5_i2|m.100758	6.95621	1.60178e-07	1.51369e-06	unknown [Zea mays]
TRINITY_DN62005_c0_g1_i6|m.118196	-1.4335	0.00976849	0.0307602	acidic endochitinase-like [Phalaenopsis equestris]
TRINITY_DN58986_c0_g1_i1|m.91102	1.34857	6.94921e-05	0.000395907	pectin acetylesterase 11-like [Dendrobium catenatum]
TRINITY_DN61781_c0_g8_i2|m.107435	1.01833	2.68604e-06	2.05341e-05	uncharacterized protein LOC110092515 [Dendrobium catenatum]
TRINITY_DN58135_c0_g1_i2|m.20622	-1.1511	8.15453e-08	8.10037e-07	chloroplast stem-loop binding protein of 41 kDa b, chloroplastic isoform X1 [Dendrobium catenatum]
TRINITY_DN57158_c5_g3_i2|m.99926	1.37892	1.09527e-13	2.42554e-12	#N/A
TRINITY_DN60507_c2_g2_i1|m.124962	1.39076	2.0489e-07	1.89308e-06	dof zinc finger protein DOF2.4-like [Dendrobium catenatum]
TRINITY_DN50173_c0_g1_i2|m.76675	1.57403	3.3784e-05	0.000205292	ATP-citrate synthase alpha chain protein 2 isoform X1 [Phalaenopsis equestris]
TRINITY_DN56915_c0_g1_i5|m.62657	2.23032	1.49911e-24	8.9107e-23	#N/A
TRINITY_DN63954_c0_g2_i1|m.46604	1.81252	0.00705307	0.023236	protein GPR107-like [Phalaenopsis equestris]
TRINITY_DN61326_c2_g1_i2|m.19302	-1.00717	2.39813e-18	8.53042e-17	#N/A
TRINITY_DN56978_c0_g1_i5|m.62984	-1.35269	0.00462622	0.0161568	nitrate reductase [NADH]-like [Phoenix dactylifera]
TRINITY_DN60828_c0_g2_i1|m.22763	2.2839	0.015097	0.0443337	uncharacterized protein LOC110038238 [Phalaenopsis equestris]
TRINITY_DN60345_c7_g2_i8|m.44759	-1.27657	3.48237e-16	9.92911e-15	#N/A
TRINITY_DN59245_c0_g1_i3|m.41863	-1.30118	0.000737532	0.00325871	glycine-rich protein A3-like [Dendrobium catenatum]
TRINITY_DN63044_c0_g1_i3|m.121935	-14.2032	5.14207e-21	2.25018e-19	#N/A
TRINITY_DN61330_c2_g5_i1|m.18915	2.17112	2.39431e-05	0.000151129	hypothetical protein MA16_Dca026684 [Dendrobium catenatum]
TRINITY_DN55601_c0_g1_i2|m.13079	-1.08285	3.00111e-14	7.03911e-13	#N/A
TRINITY_DN54314_c0_g1_i2|m.103497	-3.93827	2.83341e-17	8.92988e-16	#N/A
TRINITY_DN15251_c0_g1_i2|m.123920	-3.04672	6.67676e-22	3.11085e-20	#N/A
TRINITY_DN63183_c1_g3_i4|m.95901	1.06116	0.000229361	0.00115364	uncharacterized protein LOC110100750 [Dendrobium catenatum]
TRINITY_DN58164_c0_g1_i1|m.20072	-1.92093	0.00034138	0.00164976	EP1-like glycoprotein 2 [Phoenix dactylifera]
TRINITY_DN63125_c3_g2_i1|m.95267	-1.47639	4.74886e-06	3.47462e-05	enolase 2-like [Phalaenopsis equestris]
TRINITY_DN64805_c7_g1_i4|m.116626	-1.00024	2.10757e-06	1.64111e-05	hypothetical protein MA16_Dca022701 [Dendrobium catenatum]
TRINITY_DN56239_c0_g1_i5|m.105749	1.11211	2.65447e-17	8.39428e-16	#N/A
TRINITY_DN54424_c0_g3_i8|m.33273	2.45963	3.99818e-15	1.01473e-13	#N/A
TRINITY_DN54424_c0_g3_i11|m.33276	1.55953	2.21655e-15	5.79929e-14	#N/A
TRINITY_DN56019_c0_g1_i1|m.113063	-1.14687	0.000826901	0.0036004	uncharacterized protein LOC110029116 [Phalaenopsis equestris]
TRINITY_DN61548_c1_g2_i12|m.97099	1.32716	0.00127117	0.00524093	conserved hypothetical protein [methanotrophic bacterial endosymbiont of Bathymodiolus sp.]
TRINITY_DN56373_c0_g1_i3|m.45742	1.54537	4.96874e-06	3.6181e-05	Pentatricopeptide repeat-containing protein [Apostasia shenzhenica]
TRINITY_DN64847_c1_g1_i6|m.116895	1.35458	0.00106831	0.00450115	polyprotein [Grapevine badnavirus 1]
TRINITY_DN63713_c4_g5_i5|m.80750	3.97016	5.03303e-63	1.99658e-60	#N/A
TRINITY_DN62166_c3_g2_i1|m.8853	3.169	2.75744e-109	3.8706e-106	#N/A
TRINITY_DN46926_c0_g2_i1|m.35195	-2.07651	3.62415e-15	9.27539e-14	#N/A
TRINITY_DN55933_c0_g2_i1|m.30609	-1.31075	1.78134e-18	6.42408e-17	#N/A
TRINITY_DN56026_c0_g1_i1|m.113217	-1.74743	7.74323e-17	2.32782e-15	#N/A
TRINITY_DN62877_c2_g4_i1|m.4026	-2.75649	3.89615e-43	6.83624e-41	#N/A
TRINITY_DN62877_c2_g7_i1|m.4031	-3.42254	3.09516e-11	5.09752e-10	#N/A
TRINITY_DN62408_c1_g5_i6|m.34184	4.11165	3.07571e-14	7.19557e-13	#N/A
TRINITY_DN27788_c0_g1_i1|m.35795	-2.37653	0.000140246	0.0007418	protein DETOXIFICATION 35-like [Dendrobium catenatum]
TRINITY_DN61381_c0_g4_i5|m.18443	3.67814	1.3692e-13	3.00037e-12	#N/A
TRINITY_DN61381_c0_g4_i6|m.18444	-1.50143	1.5037e-18	5.48791e-17	#N/A
TRINITY_DN58810_c0_g1_i1|m.105350	1.30307	1.45915e-07	1.39187e-06	protein ENHANCED DISEASE RESISTANCE 4-like [Dendrobium catenatum]
TRINITY_DN63500_c0_g1_i5|m.16839	1.00568	4.02269e-08	4.1637e-07	uncharacterized protein LOC110026778 isoform X1 [Phalaenopsis equestris]
TRINITY_DN54549_c0_g1_i1|m.126980	-2.48158	1.24046e-07	1.19262e-06	pectinesterase inhibitor-like [Dendrobium catenatum]
TRINITY_DN60471_c0_g1_i1|m.40909	1.25928	0.000129799	0.000692158	pentatricopeptide repeat-containing protein At4g21065-like [Dendrobium catenatum]
TRINITY_DN59648_c0_g3_i3|m.12072	-1.14949	0.0069754	0.0230244	isoflavone 3&apos;-hydroxylase-like [Dendrobium catenatum]
TRINITY_DN48140_c0_g1_i1|m.63125	-2.55404	2.2837e-08	2.44416e-07	ferredoxin-thioredoxin reductase, variable chain, chloroplastic-like [Phalaenopsis equestris]
TRINITY_DN58921_c0_g1_i2|m.91585	1.22755	3.70545e-08	3.85282e-07	putative pentatricopeptide repeat-containing protein At3g13770, mitochondrial [Phalaenopsis equestris]
TRINITY_DN62373_c0_g1_i5|m.9774	-4.34711	1.30064e-39	1.9296e-37	#N/A
TRINITY_DN62373_c0_g1_i4|m.9773	-5.70884	1.17435e-05	7.94861e-05	BTB/POZ and TAZ domain-containing protein 1 [Apostasia shenzhenica]
TRINITY_DN52635_c0_g1_i1|m.83266	-1.31044	0.000777965	0.00341503	uncharacterized protein LOC110095391 [Dendrobium catenatum]
TRINITY_DN43145_c0_g2_i1|m.61065	-2.05782	9.01254e-13	1.8355e-11	#N/A
TRINITY_DN58384_c0_g1_i2|m.115667	3.40555	2.37249e-30	2.07144e-28	#N/A
TRINITY_DN58384_c0_g1_i3|m.115672	1.55025	0.00444479	0.0156068	hypothetical protein AXF42_Ash019586 [Apostasia shenzhenica]
TRINITY_DN60674_c0_g3_i4|m.52024	1.0901	2.58266e-09	3.20383e-08	cyclin-H1-1 [Dendrobium catenatum]
TRINITY_DN56356_c0_g1_i2|m.45437	-4.33431	3.11415e-53	8.11815e-51	#N/A
TRINITY_DN56356_c0_g1_i1|m.45434	6.10948	0.0014269	0.00580816	PREDICTED: 18.1 kDa class I heat shock protein-like [Elaeis guineensis]
TRINITY_DN64887_c5_g1_i1|m.116399	1.59159	0.00386698	0.0138257	Retrovirus-related Pol polyprotein from transposon TNT 1-94, partial [Cajanus cajan]
TRINITY_DN57483_c0_g1_i1|m.64948	1.39049	1.7585e-22	8.603e-21	#N/A
TRINITY_DN54716_c0_g1_i1|m.76868	4.07697	0.000158055	0.000825231	hypothetical protein MA16_Dca003510 [Dendrobium catenatum]
TRINITY_DN58821_c2_g3_i3|m.105039	2.83729	2.98138e-13	6.3114e-12	#N/A
TRINITY_DN60180_c0_g1_i2|m.28561	-1.40143	0.00193842	0.00757598	hypothetical protein AXF42_Ash010024 [Apostasia shenzhenica]
TRINITY_DN76552_c0_g1_i1|m.57725	-2.37536	0.00744753	0.0243379	uncharacterized protein LOC112032953 [Quercus suber]
TRINITY_DN57388_c0_g1_i7|m.13723	-1.55863	3.22515e-14	7.51629e-13	#N/A
TRINITY_DN57411_c1_g2_i1|m.64832	-1.39907	0.000156753	0.000819138	uncharacterized protein LOC110099758 [Dendrobium catenatum]
TRINITY_DN32460_c0_g1_i1|m.124274	-1.15899	0.00690666	0.022832	AAA-ATPase At4g25835-like [Phalaenopsis equestris]
TRINITY_DN63466_c1_g1_i2|m.26432	1.61813	0.00635592	0.0211879	Fanconi anemia group D2 protein-like isoform X1 [Dendrobium catenatum]
TRINITY_DN59407_c0_g2_i1|m.25761	1.00251	2.5014e-05	0.000157127	protein CELLULOSE SYNTHASE INTERACTIVE 3-like [Phalaenopsis equestris]
TRINITY_DN51839_c0_g1_i5|m.25089	1.17287	1.09031e-20	4.63776e-19	#N/A
TRINITY_DN61749_c0_g1_i5|m.107913	5.58271	3.33138e-05	0.000202705	LOW QUALITY PROTEIN: CRM-domain containing factor CFM3, chloroplastic/mitochondrial-like [Phalaenopsis equestris]
TRINITY_DN63572_c3_g1_i1|m.15763	1.95154	0.000740166	0.0032659	DNA damage-binding protein 2 isoform X1 [Dendrobium catenatum]
TRINITY_DN57094_c0_g1_i2|m.84980	1.39306	4.44131e-09	5.3284e-08	receptor protein kinase-like protein ZAR1 [Dendrobium catenatum]
TRINITY_DN62726_c0_g1_i7|m.56090	2.421	8.72599e-09	9.95822e-08	L-ascorbate oxidase homolog [Dendrobium catenatum]
TRINITY_DN60363_c6_g1_i1|m.44503	-2.22089	3.51364e-07	3.12918e-06	hypothetical protein MA16_Dca022701 [Dendrobium catenatum]
TRINITY_DN61279_c3_g1_i8|m.43350	-2.76448	1.13866e-07	1.10464e-06	traB domain-containing protein isoform X2 [Phoenix dactylifera]
TRINITY_DN59371_c0_g1_i1|m.72469	-1.27334	6.43739e-05	0.000369633	U-box domain-containing protein 19-like [Dendrobium catenatum]
TRINITY_DN57804_c0_g1_i1|m.9301	1.17934	0.000180945	0.000933793	metacaspase-4-like [Dendrobium catenatum]
TRINITY_DN1774_c0_g1_i1|m.25320	-1.25148	3.04823e-17	9.52469e-16	#N/A
TRINITY_DN64132_c1_g6_i2|m.73289	1.89276	7.50455e-23	3.78296e-21	#N/A
TRINITY_DN57844_c0_g1_i1|m.8968	-2.68784	1.18184e-07	1.14167e-06	putative UPF0481 protein At3g02645 [Phalaenopsis equestris]
TRINITY_DN61543_c0_g1_i5|m.97331	-3.23847	0.000899593	0.00387713	alpha-L-fucosidase 2 [Phoenix dactylifera]
TRINITY_DN33265_c0_g1_i1|m.87645	-2.27532	3.70023e-05	0.000222768	cold shock domain-containing protein 4-like [Dendrobium catenatum]
TRINITY_DN60636_c0_g1_i5|m.51967	1.71182	1.20465e-08	1.34945e-07	hypothetical protein GQ55_5G180600 [Panicum hallii var. hallii]
TRINITY_DN61846_c0_g1_i1|m.6353	1.02178	6.80676e-10	9.23492e-09	#N/A
TRINITY_DN57587_c1_g2_i11|m.86119	2.68325	0.00137934	0.00564101	lipid droplet-associated hydrolase isoform X2 [Dendrobium catenatum]
TRINITY_DN59869_c1_g3_i1|m.123541	-2.23723	4.8568e-09	5.78883e-08	zinc finger CCCH domain-containing protein 20 [Phoenix dactylifera]
TRINITY_DN122800_c0_g1_i1|m.131345	-5.05062	0.000354929	0.00170531	uncharacterized protein LOC109847742 [Asparagus officinalis]
TRINITY_DN60159_c0_g3_i4|m.28419	1.1738	0.00618841	0.0207204	probable isoaspartyl peptidase/L-asparaginase 3 isoform X4 [Phalaenopsis equestris]
TRINITY_DN61724_c0_g2_i1|m.107699	-1.12706	0.000874056	0.00378495	polygalacturonate 4-alpha-galacturonosyltransferase-like [Dendrobium catenatum]
TRINITY_DN64633_c6_g2_i1|m.69565	-2.37832	6.8606e-05	0.000391576	hypothetical protein MA16_Dca028763 [Dendrobium catenatum]
TRINITY_DN51355_c0_g1_i5|m.88356	-2.04529	0.000343916	0.00165982	uncharacterized protein LOC110104509 [Dendrobium catenatum]
TRINITY_DN59463_c1_g5_i1|m.25637	-1.29841	6.67442e-06	4.73173e-05	probable E3 ubiquitin-protein ligase RHY1A isoform X1 [Dendrobium catenatum]
TRINITY_DN53625_c0_g1_i1|m.6005	1.2295	0.00782526	0.0254265	hypothetical protein MA16_Dca004433 [Dendrobium catenatum]
TRINITY_DN53901_c0_g1_i1|m.89075	2.49117	0.00991264	0.0311335	putative pentatricopeptide repeat-containing protein At5g59200, chloroplastic [Dendrobium catenatum]
TRINITY_DN55572_c0_g1_i1|m.103091	-1.0263	2.24722e-06	1.74202e-05	pentatricopeptide repeat-containing protein At3g46610-like [Dendrobium catenatum]
TRINITY_DN62265_c2_g7_i1|m.2685	-1.83805	0.000331722	0.00160948	probable cyclic nucleotide-gated ion channel 20, chloroplastic [Phalaenopsis equestris]
TRINITY_DN61610_c1_g2_i10|m.106647	1.0615	1.45523e-08	1.61037e-07	peptidyl-prolyl cis-trans isomerase CYP95 isoform X2 [Dendrobium catenatum]
TRINITY_DN61610_c1_g2_i7|m.106636	-2.31828	5.88707e-69	2.98409e-66	#N/A
TRINITY_DN63153_c1_g3_i10|m.95554	-1.17372	9.57912e-06	6.59124e-05	asparagine synthetase domain-containing protein 1 isoform X1 [Dendrobium catenatum]
TRINITY_DN55227_c0_g1_i2|m.61679	-1.81376	0.00687116	0.022727	ATP-dependent DNA helicase DDX11 [Phalaenopsis equestris]
TRINITY_DN64001_c1_g1_i2|m.17345	-2.44402	4.49411e-24	2.57888e-22	#N/A
TRINITY_DN63193_c2_g4_i1|m.95564	1.24045	3.27427e-10	4.6461e-09	#N/A
TRINITY_DN58937_c0_g1_i1|m.91562	1.82237	3.75897e-11	6.10807e-10	#N/A
TRINITY_DN57549_c0_g3_i1|m.86340	1.10089	2.41856e-22	1.17066e-20	#N/A
TRINITY_DN58046_c0_g2_i1|m.79173	-1.70509	2.80754e-08	2.96139e-07	hypothetical protein MA16_Dca025861 [Dendrobium catenatum]
TRINITY_DN64824_c1_g1_i4|m.116425	1.17239	2.02209e-06	1.58026e-05	receptor-like serine/threonine-protein kinase NCRK [Phalaenopsis equestris]
TRINITY_DN55787_c0_g1_i1|m.59818	1.19633	0.00174683	0.00692814	UNC93-like protein 1 [Dendrobium catenatum]
TRINITY_DN54231_c0_g1_i6|m.122770	-1.03959	1.17492e-06	9.60568e-06	haloacid dehalogenase-like hydrolase domain-containing protein At4g39970 [Dendrobium catenatum]
TRINITY_DN63243_c1_g4_i1|m.89447	-2.75918	0.00295981	0.0109597	endonuclease 1-like [Dendrobium catenatum]
TRINITY_DN50972_c0_g1_i1|m.33404	-2.13532	4.10903e-08	4.24824e-07	Tricetin 3&apos;,4&apos;,5&apos;-O-trimethyltransferase [Apostasia shenzhenica]
TRINITY_DN59265_c0_g1_i15|m.42230	1.18114	0.000359466	0.00172438	putative D-cysteine desulfhydrase 2, mitochondrial isoform X3 [Phoenix dactylifera]
TRINITY_DN55950_c0_g2_i1|m.30602	-2.62368	2.70277e-27	1.91907e-25	#N/A
TRINITY_DN64836_c1_g1_i1|m.115958	-1.60662	5.26307e-06	3.81416e-05	S-adenosylmethionine carrier 1, chloroplastic/mitochondrial [Phalaenopsis equestris]
TRINITY_DN64836_c1_g1_i1|m.115959	1.80433	1.74763e-09	2.23481e-08	#N/A
TRINITY_DN42283_c0_g1_i1|m.57451	-2.05588	2.60599e-17	8.28469e-16	#N/A
TRINITY_DN52354_c0_g1_i2|m.99213	-1.17995	0.00684455	0.0226554	uncharacterized protein LOC110106616 [Dendrobium catenatum]
TRINITY_DN63260_c2_g4_i7|m.89380	-1.11678	0.00101744	0.00431474	hypothetical protein AXF42_Ash019727 [Apostasia shenzhenica]
TRINITY_DN60805_c0_g1_i9|m.22315	-1.84178	1.44688e-30	1.28794e-28	#N/A
TRINITY_DN54020_c0_g1_i1|m.127361	-1.6323	6.57827e-07	5.61461e-06	ACT domain-containing protein ACR11 [Dendrobium catenatum]
TRINITY_DN54020_c0_g1_i3|m.127362	1.68093	1.67582e-08	1.83446e-07	ACT domain-containing protein DS12, chloroplastic-like [Phalaenopsis equestris]
TRINITY_DN62477_c4_g4_i5|m.34632	-1.28566	1.86826e-09	2.3708e-08	#N/A
TRINITY_DN62477_c4_g4_i2|m.34627	9.38002	5.45083e-15	1.3663e-13	#N/A
TRINITY_DN49060_c0_g1_i2|m.109497	-2.0272	2.50336e-07	2.28407e-06	pentatricopeptide repeat-containing protein At5g65560-like [Phalaenopsis equestris]
TRINITY_DN61902_c0_g1_i4|m.92198	1.06159	0.00106706	0.00449691	UDP-glycosyltransferase 88B1 isoform X1 [Dendrobium catenatum]
TRINITY_DN64491_c7_g12_i2|m.82933	1.21848	0.000574992	0.00261657	hypothetical protein MA16_Dca019338 [Dendrobium catenatum]
TRINITY_DN64723_c3_g11_i1|m.54415	1.53697	2.95613e-06	2.24577e-05	reverse transcriptase, partial [Raphanus sativus]
TRINITY_DN62165_c0_g1_i2|m.8865	1.90989	3.56151e-28	2.70794e-26	#N/A
TRINITY_DN62382_c0_g13_i2|m.10211	1.25885	0.00296319	0.0109658	hypothetical protein AXF42_Ash001280 [Apostasia shenzhenica]
TRINITY_DN52216_c0_g2_i1|m.126383	-1.91433	7.47847e-09	8.65359e-08	26S protease regulatory subunit 10B like A [Dendrobium catenatum]
TRINITY_DN55792_c0_g1_i4|m.59802	-1.66618	2.83379e-11	4.69247e-10	#N/A
TRINITY_DN60736_c0_g7_i1|m.48172	-1.50322	1.65325e-10	2.45473e-09	#N/A
TRINITY_DN64518_c3_g3_i11|m.101220	1.186	2.00734e-07	1.85939e-06	Rhodanese-like domain-containing protein 14, chloroplastic [Apostasia shenzhenica]
TRINITY_DN54975_c0_g1_i2|m.61179	-2.95281	0.000112227	0.000609499	photosystem II 10 kDa polypeptide, chloroplastic [Dendrobium catenatum]
TRINITY_DN58094_c2_g2_i6|m.79428	-1.29558	3.51109e-11	5.73594e-10	#N/A
TRINITY_DN58593_c0_g2_i6|m.129287	1.60795	0.000205187	0.00104587	protein STICHEL-like [Ananas comosus]
TRINITY_DN53693_c0_g1_i2|m.6003	-1.29031	4.98392e-16	1.39703e-14	#N/A
TRINITY_DN63222_c1_g1_i1|m.89834	1.02105	2.55786e-05	0.000160288	B3 domain-containing protein Os03g0120900-like [Dendrobium catenatum]
TRINITY_DN53736_c0_g1_i1|m.58096	-1.7397	0.000160776	0.000838479	weak chloroplast movement under blue light 1-like protein [Dendrobium officinale]
TRINITY_DN53311_c0_g2_i1|m.15327	-3.11379	4.88224e-08	4.9995e-07	uncharacterized protein At5g39865 [Dendrobium catenatum]
TRINITY_DN62435_c0_g1_i2|m.33992	-1.90545	7.92894e-18	2.67444e-16	#N/A
TRINITY_DN61386_c0_g1_i6|m.18541	-1.47321	1.59593e-06	1.27228e-05	1-phosphatidylinositol-3-phosphate 5-kinase FAB1B [Apostasia shenzhenica]
TRINITY_DN61138_c2_g1_i1|m.1261	-2.43295	0.00565839	0.0192172	uncharacterized protein LOC110032019 [Phalaenopsis equestris]
TRINITY_DN63944_c2_g6_i3|m.46592	1.18722	1.94027e-09	2.45365e-08	#N/A
TRINITY_DN62508_c1_g2_i2|m.588	-1.82556	2.08161e-09	2.62329e-08	#N/A
TRINITY_DN58808_c0_g1_i2|m.105676	-1.18296	1.80605e-12	3.55521e-11	#N/A
TRINITY_DN62594_c0_g3_i1|m.157	2.39086	1.09572e-22	5.40395e-21	#N/A
TRINITY_DN60934_c4_g8_i4|m.120122	-1.75225	3.5076e-05	0.000212153	hypothetical protein MA16_Dca011774 [Dendrobium catenatum]
TRINITY_DN58863_c2_g3_i4|m.105141	-2.14728	1.2898e-06	1.04281e-05	CBL-interacting protein kinase 24-like [Dendrobium catenatum]
TRINITY_DN58863_c2_g3_i5|m.105143	-1.34	1.19645e-16	3.51009e-15	#N/A
TRINITY_DN55754_c0_g1_i2|m.60097	2.97009	4.03169e-09	4.8819e-08	uncharacterized protein LOC110097342 [Dendrobium catenatum]
TRINITY_DN33984_c0_g1_i1|m.57751	-2.92207	1.0541e-08	1.18956e-07	shaggy-related protein kinase epsilon-like isoform X2 [Dendrobium catenatum]
TRINITY_DN59923_c0_g1_i1|m.32246	1.25452	1.51846e-07	1.44317e-06	zinc finger protein ZAT5 [Phoenix dactylifera]
TRINITY_DN60888_c2_g1_i1|m.22578	1.44642	2.38123e-05	0.000150407	two-component response regulator ORR22-like [Dendrobium catenatum]
TRINITY_DN60888_c2_g5_i5|m.22590	-1.72403	2.38248e-17	7.61392e-16	#N/A
TRINITY_DN58032_c0_g3_i6|m.79597	1.13714	1.19267e-14	2.89413e-13	#N/A
TRINITY_DN56645_c0_g1_i3|m.67583	-1.96172	1.63927e-17	5.32267e-16	#N/A
TRINITY_DN62015_c0_g1_i1|m.118326	1.87039	1.418e-18	5.18549e-17	#N/A
TRINITY_DN58883_c0_g3_i1|m.105106	-1.14273	0.00337967	0.0123025	uncharacterized protein LOC110115414 [Dendrobium catenatum]
TRINITY_DN55780_c0_g1_i1|m.60118	-1.85793	6.72095e-06	4.76102e-05	Premnaspirodiene oxygenase [Dendrobium catenatum]
TRINITY_DN59729_c0_g1_i1|m.74967	1.01208	2.55286e-05	0.00016003	subtilisin-like protease SBT1.8 [Dendrobium catenatum]
TRINITY_DN59382_c0_g1_i1|m.71903	-6.55771	6.89278e-07	5.86111e-06	hypothetical protein CR513_00420, partial [Mucuna pruriens]
TRINITY_DN61348_c1_g1_i3|m.19133	-1.53172	3.92658e-08	4.07115e-07	DNA-directed RNA polymerase III subunit RPC8 [Phalaenopsis equestris]
TRINITY_DN53201_c0_g1_i2|m.35505	-3.28824	4.56179e-14	1.04973e-12	#N/A
TRINITY_DN62995_c1_g1_i2|m.77135	1.76568	7.99788e-09	9.21372e-08	hypothetical protein MA16_Dca002304 [Dendrobium catenatum]
TRINITY_DN59727_c0_g1_i1|m.74801	1.89538	1.73557e-09	2.22146e-08	#N/A
TRINITY_DN62196_c5_g2_i3|m.8139	1.7337	2.19144e-57	6.77786e-55	#N/A
TRINITY_DN59180_c3_g3_i2|m.108830	-8.84227	3.16613e-62	1.17909e-59	#N/A
TRINITY_DN57424_c0_g1_i1|m.64839	1.40893	4.29592e-11	6.91897e-10	#N/A
TRINITY_DN58058_c0_g1_i1|m.79410	1.1978	2.92792e-08	3.0848e-07	pentatricopeptide repeat-containing protein At4g14050, mitochondrial [Dendrobium catenatum]
TRINITY_DN61117_c5_g1_i14|m.1609	1.14308	3.22886e-09	3.95704e-08	uncharacterized protein LOC110113931 isoform X1 [Dendrobium catenatum]
TRINITY_DN54845_c0_g1_i2|m.119763	1.20686	2.46888e-06	1.90093e-05	probable E3 ubiquitin-protein ligase RHY1A isoform X1 [Dendrobium catenatum]
TRINITY_DN54845_c0_g1_i1|m.119760	2.61455	1.39318e-09	1.80431e-08	#N/A
TRINITY_DN60723_c3_g4_i1|m.48611	1.61353	3.05765e-06	2.31903e-05	Zinc finger protein MAGPIE [Apostasia shenzhenica]
TRINITY_DN54415_c0_g2_i2|m.33238	2.18021	1.77175e-06	1.40021e-05	thermospermine synthase ACAULIS5-like [Dendrobium catenatum]
TRINITY_DN60381_c1_g1_i8|m.45188	1.88532	2.80179e-33	2.8723e-31	#N/A
TRINITY_DN60381_c1_g1_i3|m.45179	-1.38855	4.05016e-06	2.99949e-05	E3 ubiquitin-protein ligase RGLG2-like [Dendrobium catenatum]
TRINITY_DN59688_c0_g4_i3|m.11776	-2.96826	2.98394e-31	2.73623e-29	#N/A
TRINITY_DN57773_c0_g1_i2|m.60626	-1.388	4.24477e-13	8.81211e-12	#N/A
TRINITY_DN55509_c1_g1_i3|m.102968	2.12105	1.41126e-18	5.17121e-17	#N/A
TRINITY_DN50851_c0_g1_i1|m.124137	-1.35434	2.327e-05	0.000147464	mitochondrial import inner membrane translocase subunit TIM14-3-like isoform X1 [Phalaenopsis equestris]
TRINITY_DN57853_c0_g1_i1|m.9453	1.06032	1.49199e-08	1.64906e-07	glyoxysomal processing protease, glyoxysomal [Dendrobium catenatum]
TRINITY_DN55798_c1_g3_i3|m.60230	-1.41434	7.27835e-21	3.16227e-19	#N/A
TRINITY_DN53203_c0_g1_i1|m.35544	-1.04069	0.000853783	0.00370419	Thioredoxin H4-1 [Apostasia shenzhenica]
TRINITY_DN63903_c5_g1_i4|m.47588	5.41711	3.01815e-25	1.83584e-23	#N/A
TRINITY_DN53234_c0_g1_i10|m.35380	4.37861	2.0416e-55	5.64472e-53	#N/A
TRINITY_DN56716_c0_g2_i1|m.114746	3.5388	1.38994e-13	3.0412e-12	#N/A
TRINITY_DN51159_c0_g1_i1|m.5516	1.86513	0.00634346	0.0211563	uncharacterized protein LOC110116254 [Dendrobium catenatum]
TRINITY_DN59022_c1_g4_i16|m.20745	-1.28776	5.33829e-10	7.35748e-09	#N/A
TRINITY_DN60300_c0_g1_i9|m.44941	-1.61828	1.6447e-06	1.30716e-05	uncharacterized protein LOC110102400 isoform X1 [Dendrobium catenatum]
TRINITY_DN60225_c0_g1_i2|m.50800	-2.09651	1.99874e-12	3.91341e-11	#N/A
TRINITY_DN61483_c0_g1_i6|m.84502	1.42226	7.43649e-30	6.19639e-28	#N/A
TRINITY_DN65085_c16_g1_i1|m.76389	-1.9884	9.8414e-17	2.9201e-15	#N/A
TRINITY_DN64603_c2_g1_i9|m.69243	-1.99829	0.00129626	0.00533594	uncharacterized protein LOC110110908, partial [Dendrobium catenatum]
TRINITY_DN61021_c2_g5_i3|m.29223	-1.58652	0.00421635	0.014882	uncharacterized protein LOC111987139 [Quercus suber]
TRINITY_DN61021_c2_g5_i6|m.29232	1.65487	0.0151599	0.0445041	uncharacterized protein LOC105635514 [Jatropha curcas]
TRINITY_DN57307_c0_g1_i1|m.13961	-4.63643	1.13131e-12	2.27109e-11	#N/A
TRINITY_DN57818_c6_g1_i2|m.9281	1.67822	9.60373e-09	1.08918e-07	Retrovirus-related Pol polyprotein from transposon TNT 1-94 [Dendrobium catenatum]
TRINITY_DN59836_c0_g1_i1|m.123217	1.16309	0.000453249	0.00211748	Os05g0156401, partial [Oryza sativa Japonica Group]
TRINITY_DN56614_c1_g1_i2|m.67386	-2.19996	6.91742e-12	1.24241e-10	#N/A
TRINITY_DN57162_c0_g1_i1|m.100433	1.11179	0.00397871	0.0141831	ammonium transporter 1 member 2-like [Dendrobium catenatum]
TRINITY_DN57950_c0_g1_i1|m.104313	-3.67229	2.52792e-27	1.80194e-25	#N/A
TRINITY_DN64625_c2_g2_i2|m.69608	1.41368	1.21031e-13	2.66415e-12	#N/A
TRINITY_DN48108_c0_g1_i2|m.63157	-2.38565	2.98227e-25	1.82008e-23	#N/A
TRINITY_DN59277_c0_g1_i3|m.42413	1.27976	6.28273e-31	5.67561e-29	#N/A
TRINITY_DN58211_c1_g2_i1|m.93394	1.10216	2.34606e-05	0.00014834	non-lysosomal glucosylceramidase [Dendrobium catenatum]
TRINITY_DN114320_c0_g1_i1|m.131499	-2.22394	0.00171577	0.00682297	uncharacterized protein LOC110027457 [Phalaenopsis equestris]
TRINITY_DN62279_c0_g2_i2|m.3337	-10.1912	2.78865e-16	7.98859e-15	#N/A
TRINITY_DN62279_c0_g1_i2|m.3329	4.16873	0.0121603	0.0370268	hypothetical protein GQ55_2G000300 [Panicum hallii var. hallii]
TRINITY_DN59054_c0_g1_i1|m.21143	1.48178	0.000603682	0.00273689	uncharacterized protein LOC110104269 [Dendrobium catenatum]
TRINITY_DN52827_c1_g1_i1|m.31396	1.57576	6.95519e-22	3.22128e-20	#N/A
TRINITY_DN52827_c1_g1_i7|m.31399	1.08854	0.016601	0.0480696	NAD-dependent protein deacylase SRT2 isoform X2 [Phalaenopsis equestris]
TRINITY_DN51835_c0_g1_i1|m.25192	-1.37403	6.15603e-07	5.28885e-06	probable polyribonucleotide nucleotidyltransferase 1, chloroplastic isoform X1 [Dendrobium catenatum]
TRINITY_DN53701_c0_g1_i2|m.57877	-1.96856	2.33637e-06	1.80423e-05	uncharacterized protein LOC110107439 [Dendrobium catenatum]
TRINITY_DN64658_c3_g5_i12|m.69035	1.65873	2.22478e-06	1.72819e-05	unknown [Lotus japonicus]
TRINITY_DN52038_c0_g2_i1|m.23062	-2.39356	0.00359717	0.012985	PREDICTED: uncharacterized protein LOC109019499 [Juglans regia]
TRINITY_DN63062_c2_g1_i1|m.122327	1.82691	1.89403e-06	1.48591e-05	PREDICTED: uncharacterized protein LOC108322762 [Vigna angularis]
TRINITY_DN58771_c0_g1_i10|m.36828	-1.12881	4.62006e-12	8.52445e-11	#N/A
TRINITY_DN92081_c0_g1_i1|m.49293	-3.52776	0.000213264	0.00108191	Retrovirus-related Pol polyprotein from transposon TNT 1-94 [Dendrobium catenatum]
TRINITY_DN61912_c2_g1_i8|m.92717	2.42882	9.02379e-42	1.45722e-39	#N/A
TRINITY_DN58873_c0_g1_i2|m.105176	1.11192	1.53334e-14	3.68647e-13	#N/A
TRINITY_DN62736_c5_g2_i1|m.57033	1.79537	2.70767e-12	5.16836e-11	#N/A
TRINITY_DN60262_c0_g1_i1|m.50650	1.30437	3.737e-12	6.99387e-11	#N/A
TRINITY_DN62427_c2_g1_i5|m.33926	1.20131	8.12158e-05	0.000454888	hypothetical protein AXF42_Ash004949 [Apostasia shenzhenica]
TRINITY_DN57229_c0_g1_i1|m.98166	-1.62865	0.00185321	0.00728982	protein PLASTID MOVEMENT IMPAIRED 1-like [Phalaenopsis equestris]
TRINITY_DN17181_c0_g1_i1|m.79658	1.42978	5.17187e-10	7.1389e-09	#N/A
TRINITY_DN55961_c0_g1_i1|m.30783	-1.15023	2.20289e-11	3.72467e-10	#N/A
TRINITY_DN57127_c0_g1_i6|m.99873	1.34812	4.37032e-30	3.72661e-28	#N/A
TRINITY_DN60889_c0_g1_i3|m.22429	8.07562	6.23294e-07	5.35241e-06	unknown, partial [Medicago truncatula]
TRINITY_DN50255_c0_g1_i1|m.99454	-1.4008	0.00204316	0.00793436	RING-H2 finger protein ATL33-like isoform X1 [Dendrobium catenatum]
TRINITY_DN52313_c0_g4_i2|m.99332	-1.17244	2.61182e-18	9.23652e-17	#N/A
TRINITY_DN59713_c0_g1_i2|m.75185	1.1956	0.00041707	0.00196709	protein ABSCISIC ACID-INSENSITIVE 5-like isoform X1 [Dendrobium catenatum]
TRINITY_DN65177_c13_g7_i2|m.71379	-1.61857	0.00102354	0.00433655	PREDICTED: uncharacterized protein LOC107898077 [Gossypium hirsutum]
TRINITY_DN59014_c0_g5_i1|m.21471	-1.19187	7.70413e-09	8.89778e-08	heat stress transcription factor B-2b-like [Dendrobium catenatum]
TRINITY_DN63261_c2_g1_i12|m.89523	1.72986	5.62594e-28	4.15636e-26	#N/A
TRINITY_DN58907_c0_g1_i3|m.91638	1.33204	2.52469e-18	8.94574e-17	#N/A
TRINITY_DN63716_c3_g5_i2|m.81234	2.65034	1.18031e-32	1.17696e-30	#N/A
TRINITY_DN64961_c5_g1_i1|m.39663	4.61273	0.00199161	0.00775234	uncharacterized protein LOC110115589 [Dendrobium catenatum]
TRINITY_DN64095_c0_g7_i2|m.18142	-1.24417	1.55159e-33	1.60871e-31	#N/A
TRINITY_DN57901_c0_g1_i3|m.104499	-2.19374	1.00452e-09	1.32734e-08	#N/A
TRINITY_DN54862_c0_g1_i1|m.119873	-2.3581	7.08526e-06	4.99196e-05	5&apos;-adenylylsulfate reductase 3, chloroplastic-like isoform X2 [Phalaenopsis equestris]
TRINITY_DN56511_c0_g1_i1|m.128230	1.1542	0.000448911	0.00210098	probably inactive leucine-rich repeat receptor-like protein kinase At3g28040 [Dendrobium catenatum]
TRINITY_DN55854_c0_g1_i1|m.14552	-1.32465	0.000806437	0.00352184	E3 ubiquitin-protein ligase KEG [Apostasia shenzhenica]
TRINITY_DN64580_c2_g2_i1|m.101443	1.05271	2.04584e-17	6.58421e-16	#N/A
TRINITY_DN63786_c0_g1_i2|m.81643	-1.06803	9.96436e-09	1.12798e-07	uncharacterized protein LOC110098757 [Dendrobium catenatum]
TRINITY_DN60585_c0_g4_i1|m.125353	-2.34252	2.3053e-28	1.76013e-26	#N/A
TRINITY_DN58990_c1_g3_i2|m.91427	-2.39267	6.38259e-18	2.16486e-16	#N/A
TRINITY_DN56334_c0_g1_i2|m.45684	-6.07245	0.00525861	0.0180035	hypothetical protein BN3658_02298 [Coriobacteriaceae bacterium CHKCI002]
TRINITY_DN63720_c1_g4_i1|m.80397	-1.08731	3.33411e-17	1.03471e-15	#N/A
TRINITY_DN62031_c0_g3_i3|m.118065	1.41698	7.68492e-13	1.57213e-11	#N/A
TRINITY_DN60106_c4_g5_i6|m.27726	-1.52068	0.00595078	0.0200276	uncharacterized protein LOC109827789, partial [Asparagus officinalis]
TRINITY_DN61557_c0_g2_i2|m.96822	1.42548	2.68687e-13	5.7278e-12	#N/A
TRINITY_DN59125_c3_g6_i4|m.109438	2.98658	3.55655e-12	6.66323e-11	#N/A
TRINITY_DN64443_c3_g4_i6|m.82038	1.38379	0.00359129	0.0129667	protein THYLAKOID FORMATION1, chloroplastic-like [Phoenix dactylifera]
TRINITY_DN60849_c6_g14_i5|m.22271	-1.36017	3.05619e-05	0.000187839	uncharacterized protein LOC110023899 [Phalaenopsis equestris]
TRINITY_DN64479_c3_g5_i3|m.82261	2.24326	6.21153e-11	9.72944e-10	#N/A
TRINITY_DN54446_c0_g2_i1|m.32887	-1.65415	0.00352382	0.0127433	mitogen-activated protein kinase kinase kinase ANP1-like [Dendrobium catenatum]
TRINITY_DN56960_c0_g1_i3|m.63063	7.46873	1.80472e-08	1.96377e-07	hypothetical protein BVRB_4g075940 [Beta vulgaris subsp. vulgaris]
TRINITY_DN61499_c0_g1_i13|m.84588	-3.25494	2.17362e-07	2.00324e-06	AP2-like ethylene-responsive transcription factor ANT [Dendrobium catenatum]
TRINITY_DN64809_c1_g6_i9|m.116147	-1.31277	0.000243623	0.00121798	uncharacterized protein LOC110092876 [Dendrobium catenatum]
TRINITY_DN49323_c0_g1_i1|m.36444	-1.03966	0.00992253	0.0311539	hypothetical protein AXF42_Ash010024 [Apostasia shenzhenica]
TRINITY_DN63507_c1_g1_i1|m.16718	1.47889	1.93173e-05	0.000124427	mitochondrial uncoupling protein 5-like [Dendrobium catenatum]
TRINITY_DN61608_c5_g7_i5|m.106934	-1.22023	3.94238e-05	0.000236025	AP1-like protein [Phalaenopsis japonica]
TRINITY_DN52168_c0_g1_i2|m.98830	1.48652	1.01149e-12	2.04857e-11	#N/A
TRINITY_DN59385_c0_g5_i2|m.71667	-1.23117	0.00489382	0.0169294	pentatricopeptide repeat-containing protein At5g67570, chloroplastic isoform X1 [Phalaenopsis equestris]
TRINITY_DN60841_c4_g1_i1|m.22137	-1.41525	0.000583487	0.00265192	PREDICTED: pre-rRNA-processing protein TSR2 homolog isoform X1 [Elaeis guineensis]
TRINITY_DN64627_c4_g9_i4|m.69271	2.08651	8.78449e-06	6.08116e-05	Retrovirus-related Pol polyprotein from transposon TNT 1-94 [Cajanus cajan]
TRINITY_DN56595_c0_g1_i4|m.128434	6.36276	1.67687e-33	1.72879e-31	#N/A
TRINITY_DN56081_c1_g1_i11|m.112931	1.93391	2.07348e-10	3.04644e-09	#N/A
TRINITY_DN61396_c1_g1_i9|m.19476	1.7702	4.52998e-07	3.9541e-06	anthranilate synthase alpha subunit 1, chloroplastic-like [Dendrobium catenatum]
TRINITY_DN55729_c2_g1_i1|m.59966	-2.48962	0.000702813	0.00313032	hypothetical protein AMTR_s05090p00005430, partial [Amborella trichopoda]
TRINITY_DN59156_c0_g2_i7|m.109077	-2.35015	3.93644e-30	3.38831e-28	#N/A
TRINITY_DN59876_c0_g3_i8|m.123371	3.33543	4.64815e-07	4.04673e-06	PREDICTED: basic leucine zipper 61-like [Elaeis guineensis]
TRINITY_DN15869_c0_g1_i1|m.54330	-4.65929	5.16247e-15	1.29758e-13	#N/A
TRINITY_DN55082_c0_g1_i3|m.46106	-1.31544	0.000520355	0.00239602	uncharacterized protein LOC110114159 isoform X2 [Dendrobium catenatum]
TRINITY_DN64883_c1_g10_i2|m.116997	1.97119	0.000268723	0.00133087	Uncharacterized protein TCM_042330 [Theobroma cacao]
TRINITY_DN32582_c0_g1_i1|m.79739	6.84549	1.33685e-05	8.91297e-05	hypothetical protein MA16_Dca002088 [Dendrobium catenatum]
TRINITY_DN59898_c3_g4_i2|m.123286	4.91695	9.28094e-06	6.40539e-05	Retrotransposon, unclassified-like protein [Theobroma cacao]
TRINITY_DN63723_c2_g2_i3|m.81015	-1.0033	1.0881e-06	8.9804e-06	hypothetical protein AXF42_Ash016265 [Apostasia shenzhenica]
TRINITY_DN63152_c3_g3_i2|m.94681	6.45301	2.69226e-67	1.3278e-64	#N/A
TRINITY_DN50554_c0_g1_i2|m.86649	3.23142	5.51364e-55	1.50169e-52	#N/A
TRINITY_DN55183_c0_g7_i1|m.102455	1.96875	1.19615e-05	8.08974e-05	Retrovirus-related Pol polyprotein from transposon TNT 1-94 [Cajanus cajan]
TRINITY_DN59365_c1_g2_i1|m.72086	3.28929	2.18522e-27	1.56376e-25	#N/A
TRINITY_DN56525_c0_g1_i2|m.128545	-11.7987	8.49071e-23	4.25655e-21	#N/A
TRINITY_DN57437_c0_g1_i8|m.65158	1.80248	0.00383617	0.0137287	acidic leucine-rich nuclear phosphoprotein 32 family member B-like [Dendrobium catenatum]
TRINITY_DN64368_c1_g1_i6|m.112664	5.85382	0.00205355	0.00796285	unknown [Lotus japonicus]
TRINITY_DN47209_c0_g1_i1|m.31006	-3.37473	1.91416e-15	5.05493e-14	#N/A
TRINITY_DN57622_c0_g1_i1|m.94504	-1.33535	1.97904e-08	2.14197e-07	LRR repeats and ubiquitin-like domain-containing protein [Apostasia shenzhenica]
TRINITY_DN59271_c0_g1_i2|m.42458	1.53012	0.000355458	0.00170666	uncharacterized protein LOC110105092 [Dendrobium catenatum]
TRINITY_DN54691_c1_g1_i2|m.58296	-1.53385	6.22384e-30	5.20975e-28	#N/A
TRINITY_DN53850_c0_g1_i1|m.93662	1.32853	0.000279847	0.00138092	pentatricopeptide repeat-containing protein At3g03580-like [Dendrobium catenatum]
TRINITY_DN60105_c0_g5_i5|m.28401	-1.5337	0.000147215	0.000774622	potassium transporter 7-like [Phalaenopsis equestris]
TRINITY_DN60049_c0_g1_i10|m.38036	1.0322	5.46301e-05	0.000318394	uncharacterized protein LOC110110524 [Dendrobium catenatum]
TRINITY_DN58747_c1_g1_i1|m.37311	-1.6523	2.38407e-19	9.17817e-18	#N/A
TRINITY_DN60645_c1_g1_i17|m.52262	-1.29854	0.000148191	0.000778858	calcineurin B-like protein 9 isoform X1 [Dendrobium catenatum]
TRINITY_DN60645_c1_g1_i4|m.52249	1.64593	1.77143e-13	3.84821e-12	#N/A
TRINITY_DN60870_c1_g1_i1|m.22616	-3.00135	1.62263e-05	0.000106433	serine/threonine-protein kinase SAPK10 [Dendrobium catenatum]
TRINITY_DN42062_c0_g1_i1|m.66970	3.10001	1.23816e-05	8.32493e-05	nucleobase-ascorbate transporter 3 isoform X1 [Dendrobium catenatum]
TRINITY_DN38827_c0_g1_i1|m.87732	-2.47384	4.72786e-06	3.463e-05	F-box/LRR-repeat protein 3 [Dendrobium catenatum]
TRINITY_DN57212_c0_g1_i1|m.98159	-1.40072	3.48993e-12	6.55188e-11	#N/A
TRINITY_DN60756_c0_g1_i1|m.48253	-1.51993	0.00239309	0.00908449	uncharacterized protein LOC110097136 [Dendrobium catenatum]
TRINITY_DN63379_c0_g1_i4|m.64647	1.23096	5.44127e-20	2.21141e-18	#N/A
TRINITY_DN62551_c6_g1_i2|m.324	1.16258	6.86245e-05	0.000391576	uncharacterized protein LOC110111878 isoform X1 [Dendrobium catenatum]
TRINITY_DN64912_c4_g4_i2|m.39561	1.35328	0.0134569	0.0403088	hypothetical protein [Grapevine badnavirus 1]
TRINITY_DN60431_c1_g1_i3|m.40986	1.18281	0.00414331	0.014681	uncharacterized protein LOC110107724 [Dendrobium catenatum]
TRINITY_DN46146_c0_g2_i1|m.35701	-1.28618	2.25442e-29	1.78864e-27	#N/A
TRINITY_DN62605_c3_g6_i4|m.53573	-1.06384	9.83417e-08	9.63252e-07	uncharacterized protein LOC110096876 [Dendrobium catenatum]
TRINITY_DN62351_c2_g1_i3|m.10185	-2.02319	0.00387269	0.0138404	hypothetical protein MA16_Dca026684 [Dendrobium catenatum]
TRINITY_DN56847_c0_g1_i3|m.87136	-2.93391	5.11387e-06	3.71193e-05	protein DOWNY MILDEW RESISTANCE 6 [Phalaenopsis equestris]
TRINITY_DN59852_c0_g3_i5|m.123529	1.699	3.27266e-12	6.15665e-11	#N/A
TRINITY_DN37623_c0_g2_i1|m.36340	-3.52149	1.09482e-08	1.23476e-07	#N/A
TRINITY_DN62440_c2_g1_i2|m.34247	-1.75804	8.10899e-28	5.87194e-26	#N/A
TRINITY_DN59770_c0_g1_i10|m.74658	1.36134	0.000561401	0.00256047	hypothetical protein CUMW_124140 [Citrus unshiu]
TRINITY_DN60081_c1_g5_i3|m.37404	6.20683	0.010719	0.0333732	hypothetical protein CR513_44271, partial [Mucuna pruriens]
TRINITY_DN56426_c0_g1_i5|m.38457	-1.67752	4.05058e-10	5.67703e-09	#N/A
TRINITY_DN62675_c1_g1_i5|m.52791	1.1255	2.14972e-05	0.000137257	Pentatricopeptide repeat-containing protein [Apostasia shenzhenica]
TRINITY_DN60133_c0_g2_i4|m.28581	-2.07457	3.17589e-10	4.52057e-09	#N/A
TRINITY_DN62961_c5_g2_i1|m.77304	-3.16237	4.48817e-12	8.30631e-11	#N/A
TRINITY_DN62268_c4_g2_i5|m.3424	-4.95781	3.71563e-76	2.6078e-73	#N/A
TRINITY_DN64117_c3_g2_i2|m.73777	2.12914	6.48547e-11	1.01151e-09	#N/A
TRINITY_DN64396_c2_g1_i1|m.112574	-2.051	7.05474e-10	9.53436e-09	#N/A
TRINITY_DN61225_c1_g1_i9|m.43698	1.21849	0.00958867	0.0302514	uncharacterized protein LOC110100309 isoform X2 [Dendrobium catenatum]
TRINITY_DN53825_c1_g2_i2|m.93722	-1.18229	4.35246e-08	4.48468e-07	eukaryotic translation initiation factor 3 subunit J-like [Dendrobium catenatum]
TRINITY_DN59402_c0_g1_i1|m.26084	-1.40383	3.32229e-06	2.5e-05	protein cornichon homolog 4-like [Dendrobium catenatum]
TRINITY_DN103072_c0_g1_i1|m.132322	-3.27742	7.20615e-05	0.000409037	probable RNA-binding protein ARP1 isoform X1 [Phoenix dactylifera]
TRINITY_DN58744_c0_g1_i4|m.36942	-1.02015	8.09255e-12	1.43791e-10	#N/A
TRINITY_DN53116_c0_g1_i1|m.68138	1.07987	0.000972507	0.00414633	beta-glucuronosyltransferase GlcAT14B-like [Dendrobium catenatum]
TRINITY_DN52080_c0_g1_i3|m.23249	1.4352	9.10891e-05	0.000503238	uncharacterized protein LOC110035723 [Phalaenopsis equestris]
TRINITY_DN51511_c0_g1_i1|m.102038	-1.111	7.77948e-05	0.000437069	CBS domain-containing protein CBSCBSPB3 [Phoenix dactylifera]
TRINITY_DN62339_c1_g1_i1|m.10476	1.02636	0.0108033	0.0335555	F-box protein [Apostasia shenzhenica]
TRINITY_DN62007_c2_g5_i3|m.118977	1.45028	1.20436e-09	1.57316e-08	#N/A
TRINITY_DN47998_c0_g2_i1|m.42875	5.50874	0.000113667	0.000615483	terpene synthase 10-like [Dendrobium catenatum]
TRINITY_DN52778_c0_g1_i1|m.49233	-1.16384	0.0144592	0.0427983	hypothetical protein AXF42_Ash019862 [Apostasia shenzhenica]
TRINITY_DN62429_c0_g4_i6|m.34034	-1.63534	1.53496e-24	9.09412e-23	#N/A
TRINITY_DN61676_c3_g1_i4|m.107189	2.54133	4.91353e-10	6.81323e-09	#N/A
TRINITY_DN61676_c3_g1_i8|m.107195	2.15373	3.00656e-07	2.70665e-06	hypothetical protein AXF42_Ash005143 [Apostasia shenzhenica]
TRINITY_DN104956_c0_g1_i1|m.132364	4.39416	4.20691e-15	1.06474e-13	#N/A
TRINITY_DN60464_c0_g1_i1|m.40760	-1.3604	4.39211e-11	7.05521e-10	#N/A
TRINITY_DN55626_c0_g1_i1|m.13160	-2.29955	1.88707e-16	5.44001e-15	#N/A
TRINITY_DN63527_c0_g1_i1|m.15989	1.44907	1.10708e-06	9.11644e-06	kinesin-like protein KIN-12D [Dendrobium catenatum]
TRINITY_DN64752_c2_g2_i1|m.55345	-1.13743	3.72105e-09	4.53585e-08	#N/A
TRINITY_DN56979_c0_g1_i2|m.63046	1.09454	4.98039e-34	5.2533e-32	#N/A
TRINITY_DN61377_c3_g8_i1|m.18618	-2.59889	4.99387e-10	6.91938e-09	#N/A
TRINITY_DN62879_c0_g1_i6|m.4115	2.31406	4.46424e-50	1.01016e-47	#N/A
TRINITY_DN62879_c0_g1_i2|m.4099	-1.41519	2.23284e-11	3.76597e-10	#N/A
TRINITY_DN62879_c0_g1_i11|m.4130	2.43777	0.000604168	0.00273841	protein ROS1-like isoform X1 [Phalaenopsis equestris]
TRINITY_DN57592_c0_g1_i1|m.86124	1.86906	2.07762e-08	2.24069e-07	hypothetical protein MA16_Dca018795 [Dendrobium catenatum]
TRINITY_DN62540_c0_g4_i15|m.1227	1.01376	1.50728e-15	4.03889e-14	#N/A
TRINITY_DN53833_c0_g1_i3|m.93805	1.30497	1.71015e-20	7.15754e-19	#N/A
TRINITY_DN58068_c0_g1_i3|m.79544	-1.29486	6.79964e-19	2.54262e-17	#N/A
TRINITY_DN62235_c2_g12_i1|m.3717	-3.50358	1.12391e-10	1.7091e-09	#N/A
TRINITY_DN66058_c0_g1_i1|m.66880	-9.98236	1.97107e-150	5.99469e-147	#N/A
TRINITY_DN57762_c2_g1_i2|m.60352	1.94053	0.0133887	0.0401442	LOW QUALITY PROTEIN: protein TIFY 4B-like [Phalaenopsis equestris]
TRINITY_DN57762_c2_g1_i6|m.60361	-2.6984	5.34903e-12	9.79028e-11	#N/A
TRINITY_DN57762_c2_g2_i2|m.60363	1.05717	0.00173743	0.00689382	protein TIFY 4B-like isoform X2 [Dendrobium catenatum]
TRINITY_DN54577_c0_g1_i2|m.126836	1.00048	3.96177e-06	2.9388e-05	pentatricopeptide repeat-containing protein At3g61520, mitochondrial-like [Dendrobium catenatum]
TRINITY_DN60051_c4_g2_i8|m.37448	2.14771	8.02051e-103	1.04542e-99	#N/A
TRINITY_DN59061_c0_g1_i1|m.21308	2.3954	9.87304e-22	4.49285e-20	#N/A
TRINITY_DN56963_c0_g1_i2|m.63035	-1.60719	2.73482e-10	3.92953e-09	#N/A
TRINITY_DN59518_c2_g6_i1|m.114189	1.34662	0.00325415	0.0119001	hypothetical protein MA16_Dca019338 [Dendrobium catenatum]
TRINITY_DN65129_c2_g2_i7|m.70888	-1.09773	2.69564e-05	0.000167999	pentatricopeptide repeat-containing protein At4g21190 [Dendrobium catenatum]
TRINITY_DN56777_c0_g1_i6|m.114775	-2.11206	0.0152972	0.0448856	hypothetical protein CQW23_18806 [Capsicum baccatum]
TRINITY_DN59336_c0_g2_i1|m.71595	4.46029	1.80498e-07	1.68996e-06	PREDICTED: uncharacterized protein LOC109015425, partial [Juglans regia]
TRINITY_DN63832_c1_g1_i3|m.24383	1.23056	0.000723256	0.00320728	Pentatricopeptide repeat-containing protein [Dendrobium catenatum]
TRINITY_DN60769_c0_g1_i1|m.47767	1.34854	0.00118301	0.00492192	uncharacterized protein LOC110100310 [Dendrobium catenatum]
TRINITY_DN61088_c3_g3_i2|m.29193	1.90695	0.000526983	0.00242165	Peroxisomal fatty acid beta-oxidation multifunctional protein [Dendrobium catenatum]
TRINITY_DN48985_c0_g4_i1|m.36246	2.12598	3.5404e-29	2.77276e-27	#N/A
TRINITY_DN64502_c1_g4_i1|m.101515	-1.76467	0.0024393	0.00922687	uncharacterized protein LOC109793653 [Cajanus cajan]
TRINITY_DN60639_c4_g2_i8|m.51785	1.13511	9.05419e-18	3.01498e-16	#N/A
TRINITY_DN56644_c0_g1_i1|m.67554	-1.0169	6.74202e-07	5.74094e-06	transcription factor bHLH13-like [Dendrobium catenatum]
TRINITY_DN63352_c1_g1_i8|m.63668	1.36265	7.3424e-21	3.18252e-19	#N/A
TRINITY_DN61787_c1_g1_i1|m.108511	-2.48485	4.67749e-43	8.12903e-41	#N/A
TRINITY_DN60710_c4_g5_i7|m.48650	2.24797	7.27104e-06	5.11298e-05	NTP_transferase domain-containing protein [Cephalotus follicularis]
TRINITY_DN58641_c0_g4_i1|m.58861	-1.13972	0.000203477	0.00103949	uncharacterized protein LOC110113292 isoform X3 [Dendrobium catenatum]
TRINITY_DN56111_c0_g3_i1|m.72749	2.36839	0.000198621	0.00101753	uncharacterized protein LOC109827789, partial [Asparagus officinalis]
TRINITY_DN61884_c0_g1_i6|m.6928	-1.51914	1.36963e-13	3.00037e-12	#N/A
TRINITY_DN63256_c1_g3_i4|m.89807	-3.75129	2.63898e-20	1.09197e-18	#N/A
TRINITY_DN52593_c0_g1_i2|m.49399	5.17001	0.000611906	0.00276799	alpha-ketoglutarate-dependent dioxygenase alkB homolog 6 isoform X2 [Phalaenopsis equestris]
TRINITY_DN63688_c3_g3_i10|m.65858	-2.23143	3.38087e-63	1.37098e-60	#N/A
TRINITY_DN57073_c0_g1_i2|m.84729	-1.48967	0.000235238	0.00117961	Cis-zeatin O-glucosyltransferase 2 [Apostasia shenzhenica]
TRINITY_DN62123_c1_g2_i1|m.7815	3.37312	0.00116244	0.0048465	2-oxoglutarate-dependent dioxygenase AOP3-like [Dendrobium catenatum]
TRINITY_DN62198_c0_g4_i1|m.8573	3.42456	1.56743e-39	2.30664e-37	#N/A
TRINITY_DN62678_c0_g1_i2|m.53666	-1.19401	2.69495e-05	0.000167999	protein phosphatase 2C 37-like [Phalaenopsis equestris]
TRINITY_DN64830_c3_g1_i9|m.116660	2.27837	2.34106e-12	4.5206e-11	#N/A
TRINITY_DN58902_c0_g1_i1|m.91654	1.57591	2.79463e-16	7.99315e-15	#N/A
TRINITY_DN62682_c4_g1_i1|m.53014	1.22022	4.40212e-07	3.8546e-06	1-deoxy-D-xylulose-5-phosphate reductoisomerase [Dendrobium officinale]
TRINITY_DN63947_c3_g1_i2|m.46927	-1.1122	7.48997e-05	0.000422756	AP2-like ethylene-responsive transcription factor At1g16060 [Phalaenopsis equestris]
TRINITY_DN60975_c0_g1_i6|m.120395	1.48514	6.88725e-27	4.74258e-25	#N/A
TRINITY_DN59301_c0_g1_i4|m.72384	-2.37044	3.65223e-13	7.63412e-12	#N/A
TRINITY_DN63573_c0_g7_i3|m.16420	1.10209	3.21031e-07	2.87871e-06	hypothetical protein AXF42_Ash002241 [Apostasia shenzhenica]
TRINITY_DN59901_c0_g3_i5|m.32613	2.2356	4.55809e-08	4.69126e-07	peptidyl-tRNA hydrolase, mitochondrial isoform X1 [Dendrobium catenatum]
TRINITY_DN56495_c0_g1_i5|m.38607	-1.6772	1.15261e-08	1.29513e-07	#N/A
TRINITY_DN46571_c0_g1_i2|m.57253	-1.76534	3.36796e-14	7.81915e-13	#N/A
TRINITY_DN41575_c0_g1_i1|m.15028	-3.04759	0.00132247	0.00543116	LIM1 [Phalaenopsis aphrodite subsp. formosana]
TRINITY_DN52379_c0_g1_i2|m.99256	-2.91396	3.76015e-15	9.56976e-14	#N/A
TRINITY_DN62462_c1_g4_i9|m.34175	2.47822	5.37388e-42	8.91478e-40	#N/A
TRINITY_DN63126_c3_g1_i11|m.95075	-1.65803	0.00010708	0.000584326	putative UDP-3-O-acylglucosamine N-acyltransferase 2, mitochondrial [Apostasia shenzhenica]
TRINITY_DN59009_c0_g3_i2|m.20962	-1.24051	6.14734e-05	0.000354653	cytokinin oxidase [Dendrobium hybrid cultivar]
TRINITY_DN59377_c0_g2_i3|m.71949	1.50922	3.66964e-05	0.000221221	uncharacterized protein LOC110025008 [Phalaenopsis equestris]
TRINITY_DN60198_c1_g5_i1|m.28157	-1.53556	1.09486e-09	1.43631e-08	#N/A
TRINITY_DN60198_c1_g8_i1|m.28160	-1.24883	0.00204455	0.00793637	uncharacterized protein LOC110103577 [Dendrobium catenatum]
TRINITY_DN63264_c0_g1_i2|m.89744	1.35322	5.15529e-05	0.000302682	uncharacterized protein LOC110106694 [Dendrobium catenatum]
TRINITY_DN64477_c2_g7_i1|m.81864	-1.31407	0.000167139	0.000869177	cinnamoyl-CoA reductase 1 isoform X1 [Populus trichocarpa]
TRINITY_DN63285_c3_g2_i2|m.89209	1.39319	0.000581421	0.00264385	probable esterase KAI2 [Dendrobium catenatum]
TRINITY_DN53766_c0_g1_i1|m.57983	1.04873	4.99369e-15	1.25689e-13	#N/A
TRINITY_DN61782_c3_g8_i2|m.108084	-15.7334	4.71084e-37	6.0967e-35	#N/A
TRINITY_DN61782_c3_g8_i2|m.108083	15.6228	4.27172e-38	5.81719e-36	#N/A
TRINITY_DN50226_c0_g4_i1|m.99458	4.87661	8.89638e-10	1.18411e-08	#N/A
TRINITY_DN63217_c1_g4_i3|m.89815	-2.25892	1.57469e-38	2.17689e-36	#N/A
TRINITY_DN58345_c0_g1_i4|m.115499	1.44144	4.32212e-07	3.79365e-06	kinesin-like protein KIN-13A [Dendrobium catenatum]
TRINITY_DN62617_c0_g3_i6|m.53404	1.97788	3.53612e-05	0.000213666	uncharacterized protein LOC110103409 [Dendrobium catenatum]
TRINITY_DN53362_c1_g1_i1|m.15479	-2.44288	2.02015e-08	2.18258e-07	#N/A
TRINITY_DN63269_c0_g5_i3|m.89758	-1.63674	2.64884e-25	1.62202e-23	#N/A
TRINITY_DN57034_c0_g1_i6|m.85182	-1.7015	6.901e-13	1.41813e-11	#N/A
TRINITY_DN60841_c4_g4_i3|m.22149	1.09461	4.16417e-07	3.66736e-06	transcription factor BIM2-like isoform X3 [Dendrobium catenatum]
TRINITY_DN60841_c4_g4_i8|m.22158	1.13425	3.49294e-07	3.11227e-06	transcription factor BIM2-like isoform X1 [Dendrobium catenatum]
TRINITY_DN61521_c3_g4_i1|m.96984	-1.70302	2.77929e-20	1.14484e-18	#N/A
TRINITY_DN61259_c1_g1_i6|m.43571	1.59087	8.805e-08	8.69917e-07	CIN [Cymbidium faberi]
TRINITY_DN63788_c3_g2_i3|m.80615	4.2828	2.2601e-40	3.52498e-38	#N/A
TRINITY_DN64846_c2_g3_i3|m.116177	1.26238	0.012107	0.0369015	ATP synthase CF0 B subunit (chloroplast) [Paphiopedilum dianthum]
TRINITY_DN59843_c0_g1_i2|m.123267	1.11063	1.2808e-22	6.28281e-21	#N/A
[truncated: 1,288 more rows]
