# Supplementary material for: Comparative transcriptome analysis identified important genes and regulatory pathways for flower color variation in Paphiopedilum hirsutissimum
Source: BMC Plant Biol. 2021 Oct 27;21:495. doi: 10.1186/s12870-021-03256-3 (PMC8549352; doi:10.1186/s12870-021-03256-3)
Supplement: Supplementary file 3 — Additional file 3: Table S3: DEGs between normal and albino petals. [file 12870_2021_3256_MOESM3_ESM.xlsx]

## Sheet: Sheet1
Gene_ID	log2 Fold Change	pvalue	padj	NR_annotation
TRINITY_DN42534_c0_g3_i1|m.57303	2.57334	0.00137201	0.00501527	PREDICTED: uncharacterized protein LOC108986198 [Juglans regia]
TRINITY_DN118899_c0_g1_i1|m.131105	-3.68939	3.11682e-05	0.000176161	hypothetical protein AXF42_Ash003097 [Apostasia shenzhenica]
TRINITY_DN4632_c0_g1_i1|m.93943	-3.47973	0.00271869	0.00902012	Ubiquitin carboxyl-terminal hydrolase 20 [Apostasia shenzhenica]
TRINITY_DN100683_c0_g1_i1|m.129758	-3.92085	0.0142301	0.0370225	#N/A
TRINITY_DN63238_c0_g1_i2|m.89940	2.1218	0.000964989	0.00370306	hypothetical protein AXF42_Ash015212 [Apostasia shenzhenica]
TRINITY_DN62438_c0_g3_i3|m.34834	2.85174	0.00188413	0.0065969	Dolichyl-diphosphooligosaccharide--protein glycosyltransferase subunit STT3B [Apostasia shenzhenica]
TRINITY_DN5459_c0_g1_i1|m.79832	9.22916	3.92098e-80	2.37125e-77	40S ribosomal protein S25 [Phalaenopsis equestris]
TRINITY_DN68410_c0_g1_i1|m.64756	-4.57499	9.68621e-05	0.000488011	uncharacterized protein LOC110102267 [Dendrobium catenatum]
TRINITY_DN98864_c0_g1_i1|m.40174	2.02566	0.000604028	0.00246646	LOW QUALITY PROTEIN: ABC transporter G family member 44-like [Phalaenopsis equestris]
TRINITY_DN48948_c0_g1_i1|m.36200	6.27884	1.93029e-05	0.000113564	basic blue protein isoform X1 [Vigna radiata var. radiata]
TRINITY_DN102263_c0_g1_i1|m.132400	1.89696	2.35686e-07	2.00265e-06	#N/A
TRINITY_DN43303_c0_g1_i1|m.87013	2.79685	0.011867	0.03176	protein NRT1/ PTR FAMILY 8.1-like [Sesamum indicum]
TRINITY_DN41536_c0_g1_i1|m.15041	4.0317	0.00412209	0.0128865	hypothetical protein AXF42_Ash012617 [Apostasia shenzhenica]
TRINITY_DN54819_c0_g2_i1|m.119552	3.45873	2.91903e-05	0.000166052	probable CCR4-associated factor 1 homolog 11 [Glycine max]
TRINITY_DN64030_c2_g1_i13|m.18172	4.07609	5.97768e-05	0.000317774	hypothetical protein F511_17825 [Dorcoceras hygrometricum]
TRINITY_DN54363_c0_g2_i1|m.103425	5.9484	0.000457868	0.00194091	cytochrome P450 78A5-like [Dendrobium catenatum]
TRINITY_DN58880_c0_g1_i3|m.105113	6.28749	2.01869e-06	1.44978e-05	Os01g0866133 [Oryza sativa Japonica Group]
TRINITY_DN39234_c0_g1_i1|m.88528	4.5968	7.06599e-06	4.54098e-05	ribonuclease 1-like [Dendrobium catenatum]
TRINITY_DN56019_c0_g2_i3|m.113070	4.03055	0.0103332	0.0282104	hypothetical protein AXF42_Ash008465 [Apostasia shenzhenica]
TRINITY_DN59858_c0_g3_i1|m.123295	3.23928	0.000534758	0.00221863	PREDICTED: uncharacterized protein LOC109342419, partial [Lupinus angustifolius]
TRINITY_DN55424_c2_g1_i1|m.85638	3.86759	0.00657837	0.0192382	PREDICTED: LOW QUALITY PROTEIN: F-box/FBD/LRR-repeat protein At1g16930-like [Tarenaya hassleriana]
TRINITY_DN61818_c5_g2_i7|m.7013	4.62029	6.71299e-05	0.000352704	hypothetical protein VITISV_031733 [Vitis vinifera]
TRINITY_DN102556_c0_g1_i1|m.130237	5.02587	0.00291781	0.00956675	#N/A
TRINITY_DN115941_c0_g1_i1|m.130523	-2.42789	0.000131269	0.000638788	probable serine/threonine-protein kinase At1g54610 isoform X2 [Dendrobium catenatum]
TRINITY_DN62403_c0_g1_i4|m.35019	2.94578	0.00490365	0.0149436	histone deacetylase, partial [Trifolium pratense]
TRINITY_DN14470_c0_g1_i1|m.78408	-3.85829	0.00168227	0.00598208	zinc finger protein ZAT4-like [Phalaenopsis equestris]
TRINITY_DN42816_c1_g1_i1|m.55766	5.29397	0.000177971	0.000839501	low affinity sulfate transporter 3-like [Dendrobium catenatum]
TRINITY_DN43368_c0_g1_i1|m.87017	3.82441	0.0132156	0.0347646	putative receptor-like protein kinase [Apostasia shenzhenica]
TRINITY_DN29491_c0_g1_i1|m.30833	4.73632	8.80243e-10	1.08411e-08	LOW QUALITY PROTEIN: serine/threonine-protein phosphatase 2A 65 kDa regulatory subunit A beta isoform-like [Asparagus officinalis]
TRINITY_DN57682_c3_g2_i1|m.94409	3.57088	0.0119267	0.0319149	hypothetical protein AXF42_Ash010562 [Apostasia shenzhenica]
TRINITY_DN64230_c0_g4_i6|m.110742	3.03753	0.00860421	0.0242411	PREDICTED: protein PGR-like [Elaeis guineensis]
TRINITY_DN47258_c0_g2_i1|m.30972	2.32248	0.00191098	0.00667758	protein TPX2 [Phalaenopsis equestris]
TRINITY_DN60676_c6_g10_i1|m.51489	9.97508	2.24882e-51	4.4818e-49	nuclear transport factor 2-like [Phalaenopsis equestris]
TRINITY_DN44583_c0_g1_i1|m.36328	6.38856	8.78743e-07	6.76235e-06	hypothetical protein AXF42_Ash014744 [Apostasia shenzhenica]
TRINITY_DN41749_c0_g1_i1|m.109700	-1.08068	0.0173149	0.0435118	Ethylene-responsive transcription factor ERF008 [Apostasia shenzhenica]
TRINITY_DN61294_c1_g3_i1|m.43851	1.74459	0.00576962	0.0171592	uncharacterized protein LOC113002384, partial [Glycine max]
TRINITY_DN64314_c2_g6_i1|m.112481	2.45508	0.00803928	0.0229108	PREDICTED: uncharacterized protein LOC104879574 isoform X2 [Vitis vinifera]
TRINITY_DN11249_c0_g1_i1|m.45814	4.45681	0.00115897	0.00434479	uncharacterized protein LOC110096658 [Dendrobium catenatum]
TRINITY_DN14392_c0_g1_i1|m.85775	3.77121	0.0161474	0.0410484	uncharacterized protein LOC110027254 [Phalaenopsis equestris]
TRINITY_DN111044_c0_g1_i1|m.130167	4.28428	0.00987265	0.0271305	#N/A
TRINITY_DN62951_c5_g9_i1|m.77599	2.81429	9.88804e-05	0.00049718	hypothetical protein VITISV_041073 [Vitis vinifera]
TRINITY_DN62453_c5_g7_i7|m.33877	9.26822	1.42834e-14	3.02906e-13	alcohol-forming fatty acyl-CoA reductase-like [Dendrobium catenatum]
TRINITY_DN110670_c0_g1_i1|m.131834	2.5344	0.0130806	0.0344714	#N/A
TRINITY_DN73140_c0_g1_i1|m.55502	-1.79177	0.0181675	0.045233	Protein fizzy-like 2 [Apostasia shenzhenica]
TRINITY_DN19832_c0_g1_i1|m.67873	4.28813	2.65263e-09	3.04463e-08	uncharacterized protein LOC110112529 isoform X1 [Dendrobium catenatum]
TRINITY_DN2794_c0_g1_i1|m.121026	2.08058	0.00184504	0.00648202	hypothetical protein HMPREF9553_00243, partial [Escherichia coli MS 200-1]
TRINITY_DN55167_c4_g3_i1|m.102285	5.64231	3.12256e-05	0.000176372	uncharacterized protein LOC18046468 isoform X1 [Citrus clementina]
TRINITY_DN53656_c0_g2_i1|m.5972	3.55856	0.000217426	0.00100084	conserved hypothetical protein ycf2 (chloroplast) [Paphiopedilum armeniacum]
TRINITY_DN35529_c0_g2_i1|m.99671	3.29587	0.00898288	0.0250943	hypothetical protein VITISV_000584 [Vitis vinifera]
TRINITY_DN42812_c0_g1_i1|m.55749	-3.44594	8.34816e-11	1.19324e-09	squamosa promoter-binding-like protein 10 [Dendrobium catenatum]
TRINITY_DN48313_c0_g1_i1|m.35279	3.37067	0.0065919	0.0192626	Uncharacterized protein AXF42_Ash021672 [Apostasia shenzhenica]
TRINITY_DN59745_c0_g1_i1|m.75005	4.9541	0.0013874	0.00506499	uncharacterized protein LOC109713018 [Ananas comosus]
TRINITY_DN75978_c0_g1_i1|m.55580	-3.72149	0.0101487	0.027789	Leucine-rich repeat receptor-like protein kinase TDR [Apostasia shenzhenica]
TRINITY_DN55483_c0_g1_i1|m.85413	5.56823	8.66523e-07	6.70065e-06	beta-hexosaminidase 3 [Dendrobium catenatum]
TRINITY_DN43177_c0_g1_i1|m.61113	2.12742	0.0169519	0.0427588	WAT1-related protein At5g07050-like [Dendrobium catenatum]
TRINITY_DN63870_c1_g1_i15|m.24407	3.56865	0.000217374	0.00100084	uncharacterized protein LOC110108160 [Dendrobium catenatum]
TRINITY_DN58928_c0_g1_i1|m.91535	1.57364	0.00503917	0.0152875	probable LRR receptor-like serine/threonine-protein kinase IRK [Dendrobium catenatum]
TRINITY_DN52180_c0_g1_i1|m.98676	4.15068	0.000103665	0.000519156	uncharacterized protein LOC110035944 [Phalaenopsis equestris]
TRINITY_DN101849_c0_g1_i1|m.132213	2.0497	0.0155586	0.0397997	#N/A
TRINITY_DN22043_c0_g1_i1|m.87762	2.78976	0.0105379	0.0286667	uncharacterized protein LOC112177999 [Rosa chinensis]
TRINITY_DN39720_c0_g1_i1|m.105714	2.507	0.00564729	0.0168611	dof zinc finger protein DOF5.7-like [Dendrobium catenatum]
TRINITY_DN64348_c0_g2_i1|m.112553	2.5257	0.0146281	0.037878	Uncharacterized protein TCM_016755 [Theobroma cacao]
TRINITY_DN117729_c0_g1_i1|m.129699	-2.2735	0.016309	0.0413694	#N/A
TRINITY_DN39321_c0_g1_i1|m.104153	-1.18973	0.000369635	0.001611	CASP-like protein 1C1 isoform X1 [Dendrobium catenatum]
TRINITY_DN45759_c0_g1_i1|m.86482	4.82557	0.000940329	0.00361658	uncharacterized protein LOC110038538 [Phalaenopsis equestris]
TRINITY_DN41854_c0_g1_i1|m.80000	2.01234	0.00537884	0.0161697	protein RALF-like 33 [Dendrobium catenatum]
TRINITY_DN64126_c0_g1_i5|m.74049	2.63834	3.50608e-06	2.39726e-05	lysine-specific demethylase JMJ705-like [Dendrobium catenatum]
TRINITY_DN23711_c0_g1_i1|m.79821	1.2249	0.000182001	0.000855977	uncharacterized protein LOC110021963 [Phalaenopsis equestris]
TRINITY_DN99035_c0_g1_i1|m.55809	-3.43545	0.0103406	0.0282174	NAC domain-containing protein 92-like [Dendrobium catenatum]
TRINITY_DN19218_c0_g2_i1|m.96112	5.07143	0.000179285	0.000844563	Uncharacterized protein AXF42_Ash016954 [Apostasia shenzhenica]
TRINITY_DN54222_c0_g1_i1|m.122832	5.37476	5.71901e-12	9.26131e-11	citrate-binding protein-like [Dendrobium catenatum]
TRINITY_DN40868_c0_g1_i2|m.88085	-1.04951	0.00401208	0.0126213	60S acidic ribosomal protein P3-like [Phalaenopsis equestris]
TRINITY_DN62003_c5_g1_i4|m.119100	2.35622	0.0144337	0.0374732	glucan endo-1,3-beta-glucosidase 1-like [Phalaenopsis equestris]
TRINITY_DN3124_c0_g1_i1|m.63360	-1.94921	0.000269306	0.00121292	Coat Protein [Arhar cryptic virus-I]
TRINITY_DN53621_c0_g1_i1|m.6057	5.98993	7.32115e-27	4.55313e-25	subtilisin-like protease SBT1.8 [Dendrobium catenatum]
TRINITY_DN49316_c0_g2_i3|m.36416	2.61277	0.000240464	0.00109539	putative SWI/SNF-related matrix-associated actin-dependent regulator of chromatin subfamily A member 3-like 3 [Dendrobium catenatum]
TRINITY_DN18189_c0_g1_i1|m.128127	-3.3299	0.017194	0.0432575	laccase-7-like [Dendrobium catenatum]
TRINITY_DN56763_c0_g1_i2|m.114374	2.63454	6.44673e-06	4.19061e-05	probable LRR receptor-like serine/threonine-protein kinase At4g20940 isoform X2 [Dendrobium catenatum]
TRINITY_DN62029_c4_g18_i1|m.118134	4.82366	9.13112e-09	9.72323e-08	hypothetical protein CTI12_AA024020 [Artemisia annua]
TRINITY_DN21771_c0_g1_i1|m.73123	5.09513	5.606e-06	3.67819e-05	cytochrome P450 85A1-like [Dendrobium catenatum]
TRINITY_DN109062_c0_g1_i1|m.129799	-4.38537	0.00098806	0.00378271	#N/A
TRINITY_DN49385_c0_g1_i8|m.36511	1.08572	0.00515704	0.0155723	pentatricopeptide repeat-containing protein At4g21065-like [Phalaenopsis equestris]
TRINITY_DN63781_c5_g1_i1|m.80776	2.49941	0.0180137	0.0449266	hypothetical protein CRG98_038960 [Punica granatum]
TRINITY_DN49945_c1_g7_i1|m.33610	5.07961	0.00021987	0.00101103	Retrovirus-related Pol polyprotein from transposon TNT 1-94 [Cajanus cajan]
TRINITY_DN78193_c0_g1_i1|m.70409	-4.90438	0.00269319	0.00895076	Protein MKS1 [Apostasia shenzhenica]
TRINITY_DN40882_c1_g1_i1|m.88074	4.15487	0.00452729	0.013969	hypothetical protein MA16_Dca013180 [Dendrobium catenatum]
TRINITY_DN119875_c0_g1_i1|m.131011	-3.10423	7.80919e-05	0.000402225	#N/A
TRINITY_DN57924_c0_g1_i1|m.104599	2.37449	1.19422e-05	7.31804e-05	cysteine-rich repeat secretory protein 12-like [Dendrobium catenatum]
TRINITY_DN52554_c0_g2_i3|m.49448	3.19304	1.17178e-07	1.04531e-06	Retrovirus-related Pol polyprotein from transposon TNT 1-94 [Dendrobium catenatum]
TRINITY_DN64831_c2_g1_i6|m.116370	2.01521	1.73405e-07	1.5033e-06	PREDICTED: uncharacterized protein LOC109123752 [Vitis vinifera]
TRINITY_DN45078_c0_g1_i1|m.57480	2.72587	0.00444872	0.013758	probable calcium-binding protein CML18 [Dendrobium catenatum]
TRINITY_DN53154_c0_g1_i2|m.67933	2.44811	0.000995848	0.00380671	uncharacterized protein LOC110031923 [Phalaenopsis equestris]
TRINITY_DN57063_c0_g1_i1|m.85260	3.4668	0.0157352	0.0401772	hypothetical protein AXF42_Ash010562 [Apostasia shenzhenica]
TRINITY_DN64587_c3_g1_i1|m.100610	4.56331	1.19947e-10	1.67487e-09	basic 7S globulin-like [Dendrobium catenatum]
TRINITY_DN98764_c0_g1_i1|m.59677	-2.52404	0.000688953	0.0027659	PREDICTED: S-norcoclaurine synthase 2-like [Elaeis guineensis]
TRINITY_DN56135_c0_g1_i1|m.72479	2.61461	0.0190743	0.0471362	bidirectional sugar transporter SWEET14-like [Dendrobium catenatum]
TRINITY_DN42442_c1_g1_i1|m.86711	3.95493	0.00690828	0.0200459	putative polyprotein [Pelargonium vein banding virus]
TRINITY_DN53335_c0_g1_i2|m.15162	5.97951	1.02271e-09	1.25254e-08	protein YLS3-like [Dendrobium catenatum]
TRINITY_DN4888_c0_g1_i1|m.5877	2.20129	0.0126686	0.033547	uncharacterized protein LOC110093082 [Dendrobium catenatum]
TRINITY_DN65012_c1_g4_i2|m.75989	5.93448	3.36201e-06	2.30684e-05	uncharacterized protein LOC110800445 [Spinacia oleracea]
TRINITY_DN11231_c0_g1_i1|m.45822	-2.63062	0.0147551	0.0381337	#N/A
TRINITY_DN62274_c1_g1_i1|m.3756	2.30107	0.00810161	0.0230697	uncharacterized protein LOC105158536 [Sesamum indicum]
TRINITY_DN53943_c0_g2_i1|m.89029	2.02946	0.0051736	0.0156197	GDSL esterase/lipase 7 [Dendrobium catenatum]
TRINITY_DN46609_c0_g1_i1|m.104064	-1.74946	0.000157225	0.000752978	DNA-directed RNA polymerases II, IV and V subunit 9A [Dendrobium catenatum]
TRINITY_DN108762_c0_g1_i1|m.131534	-1.64313	0.00835924	0.0236573	#N/A
TRINITY_DN61629_c2_g2_i1|m.106360	-1.64889	0.00202101	0.00701037	Coat Protein [Arhar cryptic virus-I]
TRINITY_DN35533_c0_g1_i1|m.99670	-4.22773	0.0140544	0.0366305	PREDICTED: E3 ubiquitin-protein ligase ORTHRUS 2-like isoform X1 [Gossypium hirsutum]
TRINITY_DN63333_c0_g1_i1|m.64656	2.45546	0.00339763	0.0109055	hypothetical protein VITISV_036155 [Vitis vinifera]
TRINITY_DN80450_c0_g1_i1|m.68260	-4.16682	3.17256e-05	0.000179023	uncharacterized protein LOC110096595 isoform X2 [Dendrobium catenatum]
TRINITY_DN64833_c4_g4_i1|m.116317	3.20731	1.09634e-05	6.77026e-05	hypothetical protein GOBAR_AA36262 [Gossypium barbadense]
TRINITY_DN53787_c0_g1_i1|m.58029	3.62851	0.0158728	0.0404618	Glutathione S-transferase F11 [Apostasia shenzhenica]
TRINITY_DN50608_c0_g1_i1|m.54226	2.56042	0.000571608	0.00235626	leucine-rich repeat receptor-like protein kinase PXC1 [Dendrobium catenatum]
TRINITY_DN54531_c0_g1_i4|m.126915	1.90443	0.000761481	0.00301328	Protein cup-shaped cotyledon 2 [Apostasia shenzhenica]
TRINITY_DN56788_c1_g3_i1|m.114369	3.99121	1.86315e-11	2.86129e-10	probable carboxylesterase 2 [Dendrobium catenatum]
TRINITY_DN58140_c1_g4_i2|m.20141	-6.71917	7.64812e-06	4.86517e-05	hypothetical protein ACMD2_20344 [Ananas comosus]
TRINITY_DN53893_c0_g1_i1|m.93738	3.52312	0.000522578	0.00217706	65-kDa microtubule-associated protein 3-like [Dendrobium catenatum]
TRINITY_DN80660_c0_g1_i1|m.88581	-5.74757	0.000505443	0.00211562	aspartic proteinase CDR1-like [Dendrobium catenatum]
TRINITY_DN46468_c0_g1_i1|m.68502	2.40945	0.00157572	0.0056571	Retrovirus-related Pol polyprotein from transposon TNT 1-94 [Dendrobium catenatum]
TRINITY_DN82219_c0_g1_i1|m.55858	-3.96564	0.0113323	0.0305224	cytochrome P450 94C1 [Dendrobium catenatum]
TRINITY_DN53270_c0_g1_i1|m.35565	5.1498	5.86301e-05	0.000312635	uncharacterized protein LOC111011432 [Momordica charantia]
TRINITY_DN50045_c0_g1_i1|m.30319	2.56015	0.000221979	0.0010202	GDSL esterase/lipase At5g55050-like [Dendrobium catenatum]
TRINITY_DN69238_c0_g1_i1|m.84700	-4.05337	2.34917e-05	0.000135793	Integrase [Actinidia chinensis var. chinensis]
TRINITY_DN63041_c7_g12_i1|m.122304	4.16753	8.25515e-12	1.30667e-10	uncharacterized protein LOC109838346 [Asparagus officinalis]
TRINITY_DN62300_c1_g4_i1|m.9836	3.52419	0.00023468	0.0010735	polyprotein [Hibiscus bacilliform virus GD1]
TRINITY_DN35968_c0_g1_i1|m.99012	-3.98237	0.00340589	0.0109252	ZF-HD homeobox protein [Apostasia shenzhenica]
TRINITY_DN119017_c0_g1_i1|m.131274	-4.45573	0.000326311	0.00143987	#N/A
TRINITY_DN29310_c0_g1_i1|m.78656	-2.41199	7.70475e-12	1.22286e-10	Putative disease resistance RPP13-like protein 1 [Apostasia shenzhenica]
TRINITY_DN29031_c0_g1_i1|m.35667	-1.33305	0.00818732	0.0232759	uncharacterized protein LOC110095904 isoform X2 [Dendrobium catenatum]
TRINITY_DN48209_c0_g2_i2|m.9511	1.27874	0.0178721	0.0446415	ethylene-responsive transcription factor ERF110-like [Dendrobium catenatum]
TRINITY_DN58983_c1_g4_i1|m.91095	-3.47832	0.0163781	0.0415146	hypothetical protein GQ55_9G521600 [Panicum hallii var. hallii]
TRINITY_DN53800_c0_g3_i6|m.93794	4.02903	2.12581e-10	2.88787e-09	Granule-bound starch synthase 1, chloroplastic/amyloplastic [Apostasia shenzhenica]
TRINITY_DN14102_c0_g2_i1|m.58648	-1.92955	0.000909439	0.00351703	#N/A
TRINITY_DN63766_c4_g2_i3|m.80471	2.00293	0.0161857	0.041134	hypothetical protein VITISV_024166 [Vitis vinifera]
TRINITY_DN56322_c0_g1_i5|m.45651	4.62791	2.73536e-13	5.14178e-12	Auxin response factor 17 [Apostasia shenzhenica]
TRINITY_DN62464_c3_g11_i1|m.34970	1.66048	6.81991e-07	5.35876e-06	hypothetical protein MA16_Dca022701 [Dendrobium catenatum]
TRINITY_DN80333_c0_g1_i1|m.13521	-4.63379	0.00275952	0.00913313	GDSL esterase/lipase [Apostasia shenzhenica]
TRINITY_DN81749_c0_g1_i1|m.81831	-3.90522	0.00151127	0.00544915	3-oxo-Delta(4,5)-steroid 5-beta-reductase-like [Asparagus officinalis]
TRINITY_DN54595_c0_g1_i3|m.126715	3.29497	7.28387e-05	0.000379064	HVA22-like protein f [Dendrobium catenatum]
TRINITY_DN62886_c1_g2_i2|m.4412	1.6637	0.00201902	0.00700487	Aldehyde dehydrogenase family 2 member B7, mitochondrial [Dendrobium catenatum]
TRINITY_DN56969_c0_g1_i1|m.62999	3.9642	7.37141e-05	0.000382711	uncharacterized protein LOC110025022 isoform X1 [Phalaenopsis equestris]
TRINITY_DN64778_c14_g17_i2|m.54744	2.24732	0.000918116	0.0035459	serine/threonine protein kinase [Rosa rugosa]
TRINITY_DN54536_c0_g1_i1|m.126876	1.91526	0.0023782	0.00806591	polyprotein [Grapevine badnavirus 1]
TRINITY_DN51994_c0_g1_i1|m.126088	2.63504	0.000440776	0.00188177	WEB family protein [Dendrobium catenatum]
TRINITY_DN52162_c0_g1_i2|m.98837	2.19046	7.55013e-07	5.8974e-06	sister chromatid cohesion protein DCC1 [Dendrobium catenatum]
TRINITY_DN79620_c0_g1_i1|m.45813	2.52216	0.000782896	0.00308272	Hydroquinone glucosyltransferase [Dendrobium catenatum]
TRINITY_DN62784_c7_g11_i1|m.56287	2.39687	1.06273e-09	1.29612e-08	hypothetical protein MA16_Dca003771 [Dendrobium catenatum]
TRINITY_DN64572_c9_g7_i5|m.101198	2.73168	5.84623e-09	6.38426e-08	hypothetical protein AXF42_Ash012617 [Apostasia shenzhenica]
TRINITY_DN4494_c0_g1_i1|m.55719	-5.05077	0.000264681	0.00119454	dehydration-responsive element-binding protein 1G-like [Dendrobium catenatum]
TRINITY_DN17062_c0_g1_i1|m.128671	-1.01371	0.0197002	0.0484372	#N/A
TRINITY_DN48136_c0_g1_i1|m.63210	3.94726	0.00973956	0.026813	Translocase of chloroplast 159, chloroplastic [Apostasia shenzhenica]
TRINITY_DN39097_c0_g2_i1|m.98920	-2.81748	0.00882613	0.0247273	mitogen-activated protein kinase kinase kinase 2-like [Dendrobium catenatum]
TRINITY_DN104145_c0_g1_i1|m.131076	-4.49539	0.0102555	0.0280331	#N/A
TRINITY_DN42691_c0_g1_i1|m.99069	3.01362	4.91902e-08	4.68094e-07	ORF1+2p [Allium cepa amalgavirus 1]
TRINITY_DN42691_c0_g1_i2|m.99073	1.20956	8.98846e-08	8.20185e-07	ORF1+2p [Allium cepa amalgavirus 2]
TRINITY_DN31158_c0_g1_i1|m.33299	-1.53004	0.00011227	0.000557315	polygalacturonate 4-alpha-galacturonosyltransferase-like isoform X2 [Phalaenopsis equestris]
TRINITY_DN56538_c0_g1_i1|m.128255	1.85838	0.00664335	0.0193951	hypothetical protein GOBAR_DD04975 [Gossypium barbadense]
TRINITY_DN15484_c0_g1_i1|m.52313	3.75961	0.00765478	0.021929	#N/A
TRINITY_DN63535_c1_g5_i3|m.15864	3.91387	2.90043e-05	0.000165101	TPR and ankyrin repeat-containing protein 1-like, partial [Ananas comosus]
TRINITY_DN32201_c0_g1_i2|m.57532	-3.1486	0.00541559	0.016269	histone H2A.6 [Citrus clementina]
TRINITY_DN52608_c0_g1_i1|m.83246	3.28811	2.73389e-11	4.11561e-10	putative lipid-transfer protein DIR1 [Dendrobium catenatum]
TRINITY_DN129405_c0_g1_i1|m.130912	-3.51835	0.0016449	0.00586822	#N/A
TRINITY_DN62938_c5_g9_i5|m.77654	2.4527	0.00207485	0.00717021	putative mitochondrial protein [Dendrobium catenatum]
TRINITY_DN51153_c0_g1_i1|m.5625	-1.01031	0.000182993	0.000859732	PTI1-like tyrosine-protein kinase At3g15890 [Dendrobium catenatum]
TRINITY_DN51169_c0_g1_i2|m.5480	1.9196	0.0123738	0.0328806	uncharacterized protein LOC103711744, partial [Phoenix dactylifera]
TRINITY_DN20777_c0_g1_i1|m.70350	-3.93554	1.53772e-13	2.95384e-12	#N/A
TRINITY_DN51282_c1_g2_i1|m.19782	-4.30153	1.39388e-16	3.69272e-15	uncharacterized protein LOC110097094 [Dendrobium catenatum]
TRINITY_DN67852_c0_g1_i1|m.88568	7.02516	1.34924e-05	8.1879e-05	cysteine-rich repeat secretory protein 55-like [Dendrobium catenatum]
TRINITY_DN61655_c1_g1_i2|m.106588	5.87426	4.23516e-06	2.85459e-05	phospholipase D alpha 1-like isoform X1 [Dendrobium catenatum]
TRINITY_DN56748_c0_g8_i1|m.114921	2.14011	0.000388322	0.00168366	putative mitochondrial protein [Dendrobium catenatum]
TRINITY_DN42018_c0_g1_i1|m.66978	-1.00595	0.000658528	0.00265867	transcription and mRNA export factor SUS1 [Dendrobium catenatum]
TRINITY_DN53803_c1_g1_i3|m.93783	1.25998	0.00237586	0.00805955	Cytokinin riboside 5&apos;-monophosphate phosphoribohydrolase LOG8 [Dendrobium catenatum]
TRINITY_DN66856_c0_g1_i1|m.45869	-6.00645	3.37904e-07	2.79272e-06	PREDICTED: uncharacterized protein LOC103972236 [Musa acuminata subsp. malaccensis]
TRINITY_DN78601_c0_g1_i1|m.78469	-7.34357	1.02782e-05	6.38308e-05	Bcccg2 [Botrytis cinerea B05.10]
TRINITY_DN84798_c0_g1_i1|m.124363	-6.03937	0.000106506	0.000531408	protein TPRXL [Dendrobium officinale]
TRINITY_DN62594_c0_g1_i1|m.145	3.14795	8.5567e-15	1.85497e-13	BURP domain-containing protein 12-like [Dendrobium catenatum]
TRINITY_DN69755_c0_g1_i1|m.99366	-2.70913	0.0112228	0.0302854	B3 domain-containing protein At2g36080-like [Dendrobium catenatum]
TRINITY_DN50782_c0_g1_i1|m.14211	2.15364	5.66008e-15	1.25813e-13	4-coumarate--CoA ligase-like 6 [Phalaenopsis equestris]
TRINITY_DN56551_c2_g1_i1|m.128341	2.32048	9.93189e-05	0.000498813	PREDICTED: uncharacterized protein LOC104594433 [Nelumbo nucifera]
TRINITY_DN53115_c0_g1_i1|m.68090	2.1456	0.000557676	0.00230184	PREDICTED: uncharacterized protein LOC105055177 [Elaeis guineensis]
TRINITY_DN54445_c0_g3_i2|m.33125	2.17042	3.1379e-08	3.07616e-07	peptidyl-prolyl cis-trans isomerase FKBP16-4, chloroplastic-like isoform X1 [Phalaenopsis equestris]
TRINITY_DN61347_c1_g1_i11|m.18574	5.19196	1.43973e-18	4.5909e-17	Alpha-terpineol synthase, chloroplastic [Apostasia shenzhenica]
TRINITY_DN44904_c0_g1_i1|m.61625	1.31842	0.00468696	0.0143882	uncharacterized protein LOC109713336 [Ananas comosus]
TRINITY_DN65107_c4_g12_i2|m.70501	3.82628	6.52909e-08	6.07788e-07	photosystem II protein D2 [Nuphar advena]
TRINITY_DN69296_c0_g1_i1|m.84692	-3.86162	0.00262654	0.00876081	L-gulonolactone oxidase 2-like [Phalaenopsis equestris]
TRINITY_DN52267_c0_g3_i1|m.126502	2.86128	9.37536e-16	2.28686e-14	L10-interacting MYB domain-containing protein-like [Dendrobium catenatum]
TRINITY_DN86324_c0_g1_i1|m.114277	-5.10444	8.00613e-09	8.59837e-08	RING-H2 finger protein ATL3-like [Dendrobium catenatum]
TRINITY_DN23698_c0_g1_i1|m.68341	-4.60311	0.00530508	0.0159699	#N/A
TRINITY_DN30028_c0_g1_i2|m.42765	-1.02346	0.00957798	0.0264617	#N/A
TRINITY_DN53950_c0_g1_i4|m.88979	2.48985	0.00024629	0.00111845	formimidoyltransferase-cyclodeaminase isoform X1 [Dendrobium catenatum]
TRINITY_DN48643_c0_g1_i1|m.36079	2.31393	0.0138788	0.0362299	putative coat protein [Melon partitivirus]
TRINITY_DN56707_c0_g1_i1|m.114942	2.12708	1.02891e-07	9.26332e-07	uncharacterized protein LOC110109240 [Dendrobium catenatum]
TRINITY_DN61866_c3_g1_i1|m.6564	-9.11901	9.20174e-143	2.30543e-139	thioredoxin H1-like [Phalaenopsis equestris]
TRINITY_DN50846_c0_g1_i1|m.124125	1.12011	0.00592172	0.0175728	limonoid UDP-glucosyltransferase-like [Phalaenopsis equestris]
TRINITY_DN65128_c14_g1_i1|m.70418	1.74544	0.000204665	0.000949579	hypothetical protein CTI12_AA024020 [Artemisia annua]
TRINITY_DN53705_c0_g1_i1|m.58100	8.82743	5.52597e-13	1.00326e-11	hypothetical protein 10.t00029 [Asparagus officinalis]
TRINITY_DN36468_c0_g2_i1|m.115131	3.63359	0.0128661	0.0340185	basic blue protein-like [Dendrobium catenatum]
TRINITY_DN59489_c6_g11_i4|m.25536	2.88692	5.03737e-05	0.000272839	PREDICTED: uncharacterized protein LOC109019499 [Juglans regia]
TRINITY_DN51334_c0_g1_i3|m.88386	1.49636	0.000494281	0.00207534	hypothetical protein AXF42_Ash002372 [Apostasia shenzhenica]
TRINITY_DN64743_c1_g3_i1|m.55406	2.92747	0.00114055	0.00428825	uncharacterized protein LOC110101628 [Dendrobium catenatum]
TRINITY_DN31530_c0_g1_i1|m.12118	-3.27656	0.00018638	0.000872594	#N/A
TRINITY_DN68707_c0_g1_i1|m.79934	-3.25825	0.000340084	0.00149483	heavy metal-associated isoprenylated plant protein 27-like [Dendrobium catenatum]
TRINITY_DN65023_c11_g29_i1|m.75794	-1.8687	0.00108245	0.00409432	uncharacterized protein LOC110105293 [Dendrobium catenatum]
TRINITY_DN56613_c0_g1_i1|m.67317	2.48105	8.72214e-06	5.49457e-05	uncharacterized protein LOC103717503 [Phoenix dactylifera]
TRINITY_DN31549_c0_g1_i1|m.12116	-2.6183	8.59893e-05	0.000437378	#N/A
TRINITY_DN62104_c0_g1_i1|m.7789	4.73009	0.000349093	0.00152945	uncharacterized protein LOC110105688, partial [Dendrobium catenatum]
TRINITY_DN57904_c0_g2_i1|m.104469	1.79063	0.00451925	0.0139466	transcription factor MYC2-like [Dendrobium catenatum]
TRINITY_DN14600_c0_g2_i1|m.99584	-1.93805	0.00677587	0.019727	#N/A
TRINITY_DN43915_c0_g2_i1|m.88060	-2.88632	0.00076496	0.00302568	Scarecrow-like protein 3 [Apostasia shenzhenica]
TRINITY_DN69348_c0_g1_i1|m.86709	-7.78818	5.69849e-09	6.23456e-08	NAC domain protein [Cymbidium hybrid cultivar]
TRINITY_DN48909_c0_g1_i2|m.36204	5.47156	0.00572263	0.0170425	uncharacterized protein LOC110742254 [Papio anubis]
TRINITY_DN56265_c1_g3_i1|m.105763	4.32761	0.00023935	0.00109145	hypothetical protein MA16_Dca020860 [Dendrobium catenatum]
TRINITY_DN2824_c0_g1_i1|m.33340	-1.96237	0.00503142	0.0152693	#N/A
TRINITY_DN64872_c4_g11_i2|m.117083	-3.08248	6.42484e-09	6.97702e-08	Receptor-like serine/threonine-protein kinase [Apostasia shenzhenica]
TRINITY_DN58788_c3_g2_i1|m.37158	2.46712	0.00069876	0.00280047	putative zinc finger, CCHC-type [Helianthus annuus]
TRINITY_DN62424_c0_g6_i1|m.35034	2.39738	1.77155e-07	1.5343e-06	hypothetical protein VITISV_039388 [Vitis vinifera]
TRINITY_DN70419_c0_g1_i1|m.127839	-1.7481	0.014692	0.0380042	U-box domain-containing protein 29 [Apostasia shenzhenica]
TRINITY_DN62059_c0_g1_i1|m.118303	2.95599	1.66046e-07	1.44737e-06	RNA polymerase beta subunit (chloroplast) [Paphiopedilum dianthum]
TRINITY_DN48543_c1_g2_i1|m.115028	6.52416	3.60929e-07	2.97182e-06	polygalacturonase At1g48100 isoform X1 [Phalaenopsis equestris]
TRINITY_DN44594_c0_g1_i2|m.36319	-2.30536	8.48807e-05	0.000432492	caffeoylshikimate esterase-like [Dendrobium catenatum]
TRINITY_DN47894_c0_g1_i1|m.88731	-2.71403	3.66024e-09	4.12554e-08	RNA dependent RNA polymerase [Arhar cryptic virus-I]
TRINITY_DN19617_c0_g1_i1|m.86786	-6.35733	1.372e-05	8.31159e-05	#N/A
TRINITY_DN65178_c19_g21_i1|m.70877	2.54937	1.04756e-09	1.28028e-08	Retrovirus-related Pol polyprotein from transposon TNT 1-94 [Apostasia shenzhenica]
TRINITY_DN77950_c0_g1_i1|m.74598	-3.52747	1.02782e-11	1.61089e-10	hypothetical protein AXF42_Ash001876 [Apostasia shenzhenica]
TRINITY_DN11650_c0_g1_i1|m.5853	-3.0549	6.05676e-05	0.000321014	#N/A
TRINITY_DN63951_c4_g14_i1|m.47287	2.92215	5.95161e-12	9.61135e-11	succinate-semialdehyde dehydrogenase, mitochondrial isoform X2 [Dendrobium catenatum]
TRINITY_DN61957_c1_g3_i5|m.92537	1.30116	0.0153559	0.039396	uncharacterized protein LOC111366879 [Olea europaea var. sylvestris]
TRINITY_DN9303_c0_g2_i1|m.52341	-4.25494	0.00271162	0.00900349	DeSI-like protein [Dendrobium catenatum]
TRINITY_DN43488_c0_g1_i1|m.30117	-1.88423	2.39951e-06	1.69279e-05	uncharacterized protein LOC110106881 [Dendrobium catenatum]
TRINITY_DN10399_c0_g1_i1|m.32663	-2.33075	0.000315307	0.00139643	#N/A
TRINITY_DN48035_c0_g1_i1|m.81821	3.06521	0.0155404	0.0397784	P3b [Jujube mosaic-associated virus]
TRINITY_DN59427_c0_g24_i1|m.25740	3.89044	8.89224e-23	3.98854e-21	hypothetical protein MA16_Dca003771 [Dendrobium catenatum]
TRINITY_DN113700_c0_g1_i1|m.131314	-2.4496	0.00130668	0.00481744	#N/A
TRINITY_DN59432_c0_g2_i1|m.26053	1.16467	0.0185542	0.046013	subtilisin-like protease SBT1.5 [Dendrobium catenatum]
TRINITY_DN62126_c0_g1_i1|m.8217	1.94701	9.91686e-05	0.000498201	uncharacterized protein LOC110105001 [Dendrobium catenatum]
TRINITY_DN2576_c0_g2_i1|m.42815	3.07628	3.99315e-06	2.70707e-05	#N/A
TRINITY_DN8754_c0_g2_i1|m.38391	-2.88484	0.00126375	0.00468089	uncharacterized protein At1g15400-like [Phalaenopsis equestris]
TRINITY_DN64928_c2_g3_i3|m.39681	2.65651	0.00950443	0.0262791	CSC1-like protein RXW8 [Phalaenopsis equestris]
TRINITY_DN47852_c0_g1_i1|m.88673	-1.38874	1.79392e-06	1.30276e-05	Zinc finger CCCH domain-containing protein 2 [Apostasia shenzhenica]
TRINITY_DN109711_c0_g1_i1|m.131030	-4.13137	2.70492e-05	0.00015513	#N/A
TRINITY_DN55269_c0_g1_i1|m.61709	3.41872	0.00402105	0.0126427	hypothetical protein AXF42_Ash015681 [Apostasia shenzhenica]
TRINITY_DN52572_c0_g1_i1|m.49383	1.51451	0.00113577	0.00427173	LOW QUALITY PROTEIN: probable isoaspartyl peptidase/L-asparaginase 2 [Phoenix dactylifera]
TRINITY_DN32756_c0_g1_i1|m.28724	1.93746	0.00210823	0.00726693	#N/A
TRINITY_DN69878_c0_g1_i1|m.80062	-7.90919	1.6643e-09	1.9682e-08	probable calcium-binding protein CML31 [Phalaenopsis equestris]
TRINITY_DN64549_c0_g3_i8|m.100595	3.08585	7.76114e-07	6.03882e-06	uncharacterized protein LOC111366073 [Olea europaea var. sylvestris]
TRINITY_DN50516_c0_g1_i1|m.86577	-1.33489	0.0175042	0.043868	Syntaxin-121 [Apostasia shenzhenica]
TRINITY_DN55196_c0_g1_i1|m.102393	2.70904	0.0155975	0.0398759	hypothetical protein MA16_Dca011384 [Dendrobium catenatum]
TRINITY_DN48135_c0_g1_i7|m.63144	-1.82912	1.95284e-05	0.000114775	uncharacterized protein LOC110096336 [Dendrobium catenatum]
TRINITY_DN14393_c0_g1_i1|m.85764	-2.19695	0.00648912	0.0190091	#N/A
TRINITY_DN42655_c0_g2_i1|m.99037	-2.32366	8.52858e-06	5.38812e-05	B3 domain-containing protein Os03g0622200-like [Dendrobium catenatum]
TRINITY_DN62281_c0_g2_i2|m.2727	2.28661	0.00925374	0.0256995	Cysteine-rich RLK (receptor-like protein kinase) 8 [Dorcoceras hygrometricum]
TRINITY_DN59629_c2_g7_i1|m.11429	-1.32267	0.00865846	0.0243665	uncharacterized protein LOC110224828 [Arabidopsis lyrata subsp. lyrata]
TRINITY_DN116036_c0_g1_i1|m.132414	-3.84337	0.000270534	0.00121813	#N/A
TRINITY_DN45007_c0_g2_i1|m.57504	2.31934	0.000668017	0.00269326	calcium-dependent protein kinase 2-like [Dendrobium catenatum]
TRINITY_DN53795_c0_g3_i2|m.58020	1.78012	0.00080299	0.0031463	protein trichome birefringence-like 34 [Asparagus officinalis]
TRINITY_DN37815_c0_g1_i1|m.74587	-1.46323	0.00924454	0.0256819	Putative pentatricopeptide repeat-containing protein [Apostasia shenzhenica]
TRINITY_DN61204_c0_g2_i1|m.43881	1.43569	8.27968e-09	8.87044e-08	PREDICTED: basic leucine zipper 61-like [Elaeis guineensis]
TRINITY_DN64577_c2_g2_i3|m.101242	3.07717	0.00164339	0.00586406	putative mitochondrial protein [Apostasia shenzhenica]
TRINITY_DN69122_c0_g1_i1|m.42714	-3.85261	0.00811167	0.0230945	hypothetical protein AXF42_Ash020966 [Apostasia shenzhenica]
TRINITY_DN42994_c0_g1_i1|m.103939	-1.84228	1.69273e-05	0.000100532	uncharacterized protein LOC110098409 [Dendrobium catenatum]
TRINITY_DN64891_c4_g8_i6|m.116329	3.23278	7.36436e-24	3.51924e-22	probable kinetochore protein NUF2 [Dendrobium catenatum]
TRINITY_DN21425_c0_g2_i1|m.62218	-2.27749	0.0200922	0.0491804	#N/A
TRINITY_DN53694_c0_g1_i2|m.5940	-1.20132	0.000119388	0.000587166	uncharacterized protein At5g41620 [Dendrobium catenatum]
TRINITY_DN45622_c0_g1_i1|m.112756	-1.01609	0.0028913	0.00949404	hypothetical protein AXF42_Ash007199 [Apostasia shenzhenica]
TRINITY_DN34010_c0_g1_i5|m.78697	5.82292	0.00295853	0.00967461	#N/A
TRINITY_DN64893_c6_g5_i1|m.116304	4.54592	9.10779e-38	9.98327e-36	Retrovirus-related Pol polyprotein from transposon TNT 1-94 [Dendrobium catenatum]
TRINITY_DN57101_c0_g1_i4|m.100004	2.60817	8.15338e-15	1.77412e-13	cyclin-D3-3-like [Dendrobium catenatum]
TRINITY_DN48092_c0_g1_i1|m.81805	1.5647	0.0198988	0.0488228	peroxidase P7-like [Phalaenopsis equestris]
TRINITY_DN60689_c0_g3_i9|m.52197	-2.61348	9.55306e-54	2.12078e-51	40S ribosomal protein S15-like [Phoenix dactylifera]
TRINITY_DN65030_c8_g6_i7|m.76160	2.15549	0.00153873	0.0055402	hypothetical protein F511_19492 [Dorcoceras hygrometricum]
TRINITY_DN64871_c2_g2_i2|m.117074	1.54157	0.00588979	0.017481	PREDICTED: uncharacterized protein LOC109123734 [Vitis vinifera]
TRINITY_DN46049_c0_g1_i2|m.13555	3.65004	3.75048e-17	1.06606e-15	protein ECERIFERUM 1-like isoform X1 [Asparagus officinalis]
TRINITY_DN100836_c0_g1_i1|m.131747	-5.05141	1.96306e-07	1.68848e-06	#N/A
TRINITY_DN17643_c0_g2_i1|m.85734	-3.79621	0.012569	0.0333286	#N/A
TRINITY_DN64963_c1_g1_i3|m.39938	4.4426	0.000693487	0.00278315	RNA-directed DNA polymerase like [Apostasia shenzhenica]
TRINITY_DN41957_c0_g1_i1|m.125796	-1.34228	0.00141175	0.00514211	uncharacterized protein At4g30180 [Phalaenopsis equestris]
TRINITY_DN61932_c1_g2_i5|m.92014	3.01185	4.62437e-05	0.000251636	lysine-specific demethylase JMJ25-like [Papaver somniferum]
TRINITY_DN52193_c0_g1_i1|m.98826	-1.19858	0.00248455	0.00837157	uncharacterized protein LOC110110170 [Dendrobium catenatum]
TRINITY_DN17032_c0_g2_i1|m.128681	-2.71976	1.88324e-05	0.000110945	#N/A
TRINITY_DN47515_c0_g2_i1|m.67114	-1.05677	0.0117445	0.0314994	uncharacterized protein LOC110115219 [Dendrobium catenatum]
TRINITY_DN32482_c0_g2_i1|m.124296	-1.91212	5.41586e-05	0.00029127	#N/A
TRINITY_DN65634_c0_g1_i1|m.32777	-2.42337	0.00632813	0.0186119	U-box domain-containing protein 2 [Apostasia shenzhenica]
TRINITY_DN96069_c0_g1_i1|m.19941	-3.86804	0.00427694	0.0132948	hypothetical protein MA16_Dca006853 [Dendrobium catenatum]
TRINITY_DN30413_c0_g2_i1|m.84664	-4.80951	3.78274e-08	3.65116e-07	#N/A
TRINITY_DN60018_c0_g1_i2|m.37867	1.00498	6.84974e-09	7.41548e-08	preprotein translocase subunit SCY1, chloroplastic [Phalaenopsis equestris]
TRINITY_DN59221_c0_g1_i7|m.41927	2.99216	0.00939007	0.0260368	PREDICTED: uncharacterized protein LOC104439476 [Eucalyptus grandis]
TRINITY_DN64841_c7_g8_i4|m.116805	1.37004	0.00996677	0.0273463	hypothetical protein KK1_018014, partial [Cajanus cajan]
TRINITY_DN30794_c0_g1_i1|m.38297	-2.96736	1.03116e-05	6.39932e-05	#N/A
TRINITY_DN16336_c0_g2_i1|m.45851	-1.07541	0.0060538	0.0179011	#N/A
TRINITY_DN16336_c0_g2_i1|m.45853	-4.72102	0.0191447	0.0472657	#N/A
TRINITY_DN54725_c0_g1_i1|m.76684	-1.7621	0.00174862	0.00618668	4-coumarate--CoA ligase-like 7 [Dendrobium catenatum]
TRINITY_DN60881_c0_g1_i1|m.21890	1.61239	0.00143858	0.00522466	uncharacterized protein LOC110115596 [Dendrobium catenatum]
TRINITY_DN56775_c1_g2_i2|m.114712	3.59666	1.75239e-09	2.06541e-08	gibberellin 2-beta-dioxygenase-like [Dendrobium catenatum]
TRINITY_DN62936_c0_g2_i3|m.77353	-4.93995	0.0190912	0.04717	hypothetical protein ACMD2_22992, partial [Ananas comosus]
TRINITY_DN62810_c1_g1_i1|m.4373	2.48514	0.000197729	0.000921054	hypothetical protein MA16_Dca002514 [Dendrobium catenatum]
TRINITY_DN53032_c0_g1_i2|m.68859	-1.11918	1.82937e-06	1.32631e-05	protein ORANGE-LIKE, chloroplastic-like [Dendrobium catenatum]
TRINITY_DN58037_c0_g7_i1|m.78831	-1.92345	0.00438482	0.0135819	hypothetical protein VITISV_005765 [Vitis vinifera]
TRINITY_DN44514_c0_g1_i1|m.36312	1.71868	0.0119898	0.0320318	histone-lysine N-methyltransferase ASHR3 isoform X1 [Dendrobium catenatum]
TRINITY_DN122997_c0_g1_i1|m.132208	-2.23172	0.0189854	0.0469386	#N/A
TRINITY_DN52695_c0_g1_i1|m.83199	1.05494	0.0152058	0.0391007	potassium channel AKT2 [Dendrobium catenatum]
TRINITY_DN36276_c0_g1_i1|m.106337	-1.07643	0.000360958	0.00157632	#N/A
TRINITY_DN34347_c0_g2_i1|m.62576	3.41381	0.00116657	0.00436791	#N/A
TRINITY_DN56368_c1_g1_i1|m.45614	7.33477	1.72386e-17	5.08329e-16	Electron transfer flavoprotein subunit beta, mitochondrial [Apostasia shenzhenica]
TRINITY_DN41019_c0_g1_i1|m.44076	3.63804	0.00524199	0.0157935	AGL6-1 [Cymbidium sinense]
TRINITY_DN54363_c1_g2_i2|m.103428	-4.49951	0.000359226	0.00156953	cytochrome P450 78A5-like [Phalaenopsis equestris]
TRINITY_DN64567_c3_g3_i3|m.101313	1.34919	0.0114872	0.0308803	hypothetical protein AXF42_Ash019596 [Apostasia shenzhenica]
TRINITY_DN63701_c2_g2_i6|m.81095	3.20163	4.93295e-05	0.000267597	Putative ribonuclease H protein [Dendrobium catenatum]
TRINITY_DN82776_c0_g1_i1|m.99618	2.13881	9.15354e-08	8.33082e-07	formin-like protein 16 [Dendrobium catenatum]
TRINITY_DN120467_c0_g1_i1|m.130132	-5.31671	7.17504e-05	0.000374224	#N/A
TRINITY_DN92894_c0_g1_i1|m.62154	-3.9359	0.0198075	0.0486328	pollen receptor-like kinase 3 [Dendrobium catenatum]
TRINITY_DN51415_c0_g1_i1|m.23606	1.0093	0.0197001	0.0484372	protein trichome birefringence-like 37 [Dendrobium catenatum]
TRINITY_DN63040_c1_g3_i1|m.122676	1.50703	0.000823325	0.00321807	ATP synthase subunit beta, mitochondrial-like [Dendrobium catenatum]
TRINITY_DN80513_c0_g1_i1|m.30809	-6.88563	2.04865e-06	1.4695e-05	pectinesterase inhibitor 11-like [Dendrobium catenatum]
TRINITY_DN79999_c0_g1_i1|m.48998	-3.84025	0.000737071	0.00293123	proliferation cell factor-like protein 2 [Hypoxis decumbens]
TRINITY_DN26827_c0_g1_i1|m.96089	-6.11287	0.000224192	0.00102929	#N/A
TRINITY_DN43440_c0_g1_i1|m.30097	1.27113	1.90139e-05	0.000111965	uncharacterized protein LOC110116633 [Dendrobium catenatum]
TRINITY_DN50058_c1_g2_i1|m.30196	1.03409	1.23327e-06	9.23139e-06	cyclin-P4-1-like [Dendrobium catenatum]
TRINITY_DN50543_c0_g1_i1|m.86606	1.11673	0.0164685	0.0417016	PREDICTED: protein FANTASTIC FOUR 1-like [Elaeis guineensis]
TRINITY_DN46375_c0_g1_i1|m.58795	-2.1356	6.06004e-17	1.687e-15	probable calcium-binding protein CML29 [Phalaenopsis equestris]
TRINITY_DN55497_c0_g4_i1|m.85397	-2.79118	0.00301386	0.00983571	uncharacterized protein LOC110095327 [Dendrobium catenatum]
TRINITY_DN55497_c0_g4_i1|m.85399	-2.18439	0.00177269	0.00626171	hypothetical protein C2845_PM08G25420 [Panicum miliaceum]
TRINITY_DN64647_c6_g1_i8|m.69735	1.55183	7.62934e-06	4.85675e-05	uncharacterized protein LOC111371849 [Olea europaea var. sylvestris]
TRINITY_DN61402_c2_g2_i1|m.83468	-6.12992	2.53337e-06	1.7765e-05	protein SHI RELATED SEQUENCE 1-like [Dendrobium catenatum]
TRINITY_DN48668_c0_g1_i1|m.36062	2.15553	0.000122032	0.000598489	pectin acetylesterase 12-like [Dendrobium catenatum]
TRINITY_DN53910_c0_g1_i1|m.89002	1.90726	4.72543e-07	3.81559e-06	proline-rich receptor-like protein kinase PERK1 [Dendrobium catenatum]
TRINITY_DN54713_c0_g1_i3|m.76824	-2.25761	0.00170573	0.00605447	bidirectional sugar transporter SWEET2a-like isoform X1 [Dendrobium catenatum]
TRINITY_DN63862_c1_g6_i2|m.23866	2.42525	0.000182996	0.000859732	two-component response regulator ARR18-like isoform X3 [Phalaenopsis equestris]
TRINITY_DN16543_c0_g1_i1|m.73105	-2.8528	0.00509151	0.0154276	#N/A
TRINITY_DN15640_c0_g1_i1|m.78745	-4.07959	0.0158845	0.0404798	#N/A
TRINITY_DN47706_c0_g1_i1|m.97614	2.68288	0.00184142	0.00647321	putative GATA transcription factor 22 [Dendrobium catenatum]
TRINITY_DN65492_c0_g1_i2|m.18302	5.41515	1.65562e-06	1.21389e-05	reticulon-like protein B9 [Dendrobium catenatum]
TRINITY_DN51242_c0_g1_i5|m.19776	4.15622	0.0160187	0.0407922	putative cytochrome c oxidase subunit 5b-like [Phalaenopsis equestris]
TRINITY_DN45712_c0_g1_i1|m.86508	3.19917	0.000443673	0.00189076	Putative disease resistance RPP13-like protein 1 [Apostasia shenzhenica]
TRINITY_DN65113_c22_g1_i1|m.70912	2.83965	0.000497148	0.00208588	Retrovirus-related Pol polyprotein from transposon 17.6 [Cajanus cajan]
TRINITY_DN40090_c0_g1_i1|m.114297	-2.28242	1.28921e-05	7.8535e-05	#N/A
TRINITY_DN40596_c0_g2_i1|m.70342	3.1593	0.000181013	0.000851786	#N/A
TRINITY_DN42425_c0_g1_i1|m.86762	1.46926	0.0116758	0.0313295	probable inactive leucine-rich repeat receptor kinase XIAO [Dendrobium catenatum]
TRINITY_DN51356_c0_g1_i1|m.88357	2.14557	0.000580975	0.00238622	uncharacterized protein LOC110109597 [Dendrobium catenatum]
TRINITY_DN64822_c4_g3_i2|m.116280	-1.99204	5.81244e-05	0.000310221	Putative ribonuclease H protein [Dendrobium catenatum]
TRINITY_DN105589_c0_g1_i1|m.131328	-3.88488	0.00290627	0.00953614	#N/A
TRINITY_DN22841_c0_g1_i1|m.114984	-3.2155	5.69879e-13	1.03356e-11	#N/A
TRINITY_DN48234_c0_g1_i1|m.9550	2.78387	0.0163702	0.0415124	PREDICTED: uncharacterized protein LOC108992633 [Juglans regia]
TRINITY_DN65170_c106_g11_i1|m.70476	5.61723	1.52996e-83	1.07329e-80	Retrovirus-related Pol polyprotein from transposon TNT 1-94 [Cajanus cajan]
TRINITY_DN60958_c0_g1_i3|m.119902	1.29322	4.61326e-18	1.42443e-16	uncharacterized protein At1g01500-like isoform X2 [Phalaenopsis equestris]
TRINITY_DN42063_c0_g1_i1|m.66907	-2.71745	1.02718e-19	3.60293e-18	#N/A
TRINITY_DN101095_c0_g1_i1|m.131170	-2.08884	0.00853261	0.0240742	#N/A
TRINITY_DN46572_c0_g1_i1|m.57217	-2.2183	2.74836e-11	4.13385e-10	cellulose synthase-like protein D2 [Dendrobium catenatum]
TRINITY_DN50339_c0_g3_i1|m.121145	-1.59986	0.0117771	0.0315724	E3 ubiquitin-protein ligase RHA1B [Apostasia shenzhenica]
TRINITY_DN57999_c0_g1_i4|m.104308	5.28055	1.48103e-06	1.09411e-05	P3b [Jujube mosaic-associated virus]
TRINITY_DN39964_c0_g1_i1|m.104205	2.01788	0.0125581	0.0333206	#N/A
TRINITY_DN51712_c0_g2_i1|m.40524	-1.36033	0.00247604	0.0083509	hypothetical protein AXF42_Ash008983 [Apostasia shenzhenica]
TRINITY_DN63222_c0_g10_i1|m.89823	-5.19651	1.84007e-21	7.35104e-20	Lipid transfer-like protein VAS [Apostasia shenzhenica]
TRINITY_DN51944_c0_g1_i1|m.126271	-1.32887	1.10717e-06	8.33729e-06	7-deoxyloganetin glucosyltransferase-like [Phalaenopsis equestris]
TRINITY_DN50033_c0_g1_i2|m.30201	1.06208	0.00410127	0.0128328	beta-ketoacyl-ACP synthase I [Cocos nucifera]
TRINITY_DN63031_c0_g1_i1|m.121764	-1.26438	0.00309614	0.0100593	Branched-chain-amino-acid aminotransferase 5, chloroplastic [Apostasia shenzhenica]
TRINITY_DN58090_c0_g1_i1|m.79128	3.4874	1.84507e-23	8.65209e-22	protein STRUBBELIG-RECEPTOR FAMILY 6-like isoform X1 [Dendrobium catenatum]
TRINITY_DN115286_c0_g1_i1|m.130618	-3.69759	0.00478916	0.0146481	#N/A
TRINITY_DN64088_c2_g7_i1|m.17131	1.03637	0.000584498	0.00239788	zinc finger CCCH domain-containing protein 13 [Dendrobium catenatum]
TRINITY_DN47361_c0_g1_i2|m.40276	-1.53226	1.48787e-11	2.30515e-10	high-affinity nitrate transporter-activating protein 2.1-like isoform X1 [Dendrobium catenatum]
TRINITY_DN72362_c1_g1_i1|m.40248	-1.94995	0.00259339	0.00868059	uncharacterized protein LOC110099154 [Dendrobium catenatum]
TRINITY_DN58040_c3_g1_i1|m.79165	-1.36071	0.00169136	0.00600832	uncharacterized protein LOC110115570 [Dendrobium catenatum]
TRINITY_DN64361_c1_g2_i2|m.112372	3.99823	0.00431592	0.0133945	uncharacterized protein LOC112093396, partial [Morus notabilis]
TRINITY_DN64470_c2_g1_i1|m.83068	1.87496	0.000326275	0.00143987	uncharacterized protein LOC110107307 [Dendrobium catenatum]
TRINITY_DN51321_c0_g1_i2|m.88228	1.18751	0.0051158	0.0154798	hypothetical protein AXF42_Ash010325 [Apostasia shenzhenica]
TRINITY_DN46322_c0_g1_i1|m.58828	-2.49027	5.17622e-07	4.15662e-06	pathogenesis-related protein 1A-like [Dendrobium catenatum]
TRINITY_DN64823_c1_g5_i1|m.116867	2.0734	0.0193288	0.047691	uncharacterized protein LOC110021822 [Phalaenopsis equestris]
TRINITY_DN3032_c0_g2_i1|m.74616	-3.86685	6.96128e-14	1.37951e-12	#N/A
TRINITY_DN10250_c0_g1_i1|m.88486	4.64399	0.00595214	0.0176392	#N/A
TRINITY_DN59007_c1_g2_i1|m.20680	1.66206	1.10975e-07	9.95026e-07	hypothetical protein AXF42_Ash010588 [Apostasia shenzhenica]
TRINITY_DN46212_c0_g2_i1|m.123999	-1.43171	7.6258e-06	4.85626e-05	uncharacterized protein LOC110104400 [Dendrobium catenatum]
TRINITY_DN14883_c0_g1_i3|m.83123	1.41098	0.000166454	0.000789632	#N/A
TRINITY_DN51078_c0_g1_i2|m.75425	1.3939	0.0178035	0.04451	putative leucine-rich repeat-containing protein DDB_G0290503 isoform X1 [Dendrobium catenatum]
TRINITY_DN63408_c1_g2_i1|m.26740	2.33487	1.0259e-10	1.44632e-09	DELLA protein GAI [Apostasia shenzhenica]
TRINITY_DN60082_c0_g5_i1|m.37887	-1.47174	0.000536496	0.00222489	probable calcium-binding protein CML36, partial [Dendrobium catenatum]
TRINITY_DN52079_c0_g1_i1|m.23104	1.30532	3.09297e-05	0.000174982	Fructose-bisphosphate aldolase, chloroplastic [Apostasia shenzhenica]
TRINITY_DN57750_c0_g1_i1|m.60516	-1.34706	0.00135039	0.00494635	hypothetical protein AXF42_Ash003480 [Apostasia shenzhenica]
TRINITY_DN33040_c0_g1_i1|m.79762	-1.79084	0.0038068	0.0120556	#N/A
TRINITY_DN55052_c0_g1_i1|m.46101	-3.01774	0.00163027	0.00582789	Growth-regulating factor 4 [Apostasia shenzhenica]
TRINITY_DN50194_c0_g1_i1|m.76546	-1.36959	1.1788e-10	1.64862e-09	uncharacterized protein LOC110098063 [Dendrobium catenatum]
TRINITY_DN32153_c0_g1_i1|m.125641	-5.87773	3.43722e-05	0.000192717	#N/A
TRINITY_DN56455_c0_g2_i1|m.38528	1.45234	0.00179666	0.00633873	Aspartic proteinase nepenthesin-2 [Apostasia shenzhenica]
TRINITY_DN66111_c0_g1_i1|m.124421	-4.57796	0.000683719	0.00274772	Reticuline oxidase [Apostasia shenzhenica]
TRINITY_DN64468_c4_g13_i1|m.82189	4.52651	0.000777335	0.00306702	copia-type reverse transcriptase-like protein, partial [Trifolium pratense]
TRINITY_DN49122_c0_g1_i2|m.99781	-2.42861	0.0135361	0.035464	hypothetical protein [Oryza sativa Japonica Group]
TRINITY_DN49122_c0_g1_i2|m.99780	-1.97644	0.000454249	0.00192756	MADS-box transcription factor 50-like isoform X1 [Phalaenopsis equestris]
TRINITY_DN56402_c0_g1_i1|m.38840	-1.98303	3.66951e-19	1.23051e-17	uncharacterized protein LOC110110220 [Dendrobium catenatum]
TRINITY_DN49120_c0_g1_i1|m.99803	1.15259	0.00130506	0.00481248	uncharacterized protein LOC110037958 [Phalaenopsis equestris]
TRINITY_DN52968_c0_g2_i1|m.44242	-1.13325	0.000119062	0.000585727	receptor protein kinase-like protein ZAR1 [Dendrobium catenatum]
TRINITY_DN64259_c2_g11_i1|m.110810	1.56685	0.0112551	0.0303587	probable inactive nicotinamidase At3g16190 isoform X4 [Dendrobium catenatum]
TRINITY_DN54811_c0_g1_i1|m.119618	3.39978	3.13646e-08	3.07616e-07	Putative clathrin assembly protein [Apostasia shenzhenica]
TRINITY_DN14576_c0_g1_i2|m.13436	2.44	4.67915e-06	3.12501e-05	#N/A
TRINITY_DN73068_c0_g1_i1|m.87687	-1.21847	0.0134611	0.0353202	putative serine/threonine-protein kinase NAK [Apostasia shenzhenica]
TRINITY_DN65103_c10_g1_i1|m.71546	1.74032	5.79914e-05	0.000309605	Putative disease resistance RPP13-like protein 1 [Apostasia shenzhenica]
TRINITY_DN16378_c0_g1_i1|m.45857	-3.94679	4.12886e-06	2.78937e-05	#N/A
TRINITY_DN49766_c0_g1_i2|m.25348	-1.16487	3.22394e-06	2.22167e-05	Vacuolar protein sorting-associated protein 32 like 1 [Apostasia shenzhenica]
TRINITY_DN65114_c12_g12_i2|m.70661	3.39146	9.09552e-08	8.28692e-07	PREDICTED: uncharacterized protein LOC109012381 [Juglans regia]
TRINITY_DN50669_c0_g1_i1|m.54202	-4.43265	3.59166e-11	5.32465e-10	AP2/ERF and B3 domain-containing protein Os05g0549800-like [Dendrobium catenatum]
TRINITY_DN34081_c0_g1_i1|m.78660	-2.65816	0.000162338	0.000773664	#N/A
TRINITY_DN48557_c0_g1_i2|m.115105	-1.19198	0.00517603	0.0156243	uncharacterized protein LOC110095435 [Dendrobium catenatum]
TRINITY_DN56424_c0_g1_i1|m.38491	2.99454	6.60297e-11	9.53111e-10	uncharacterized transmembrane protein DDB_G0289901-like [Phalaenopsis equestris]
TRINITY_DN57971_c0_g1_i1|m.104352	-2.80312	9.81296e-13	1.73313e-11	uncharacterized protein LOC110098869 [Dendrobium catenatum]
TRINITY_DN15275_c0_g2_i1|m.123904	-1.79264	0.000852762	0.00332055	#N/A
TRINITY_DN52575_c0_g2_i1|m.49411	-1.79285	3.96392e-05	0.000219373	probable serine/threonine-protein kinase BSK3 [Dendrobium catenatum]
TRINITY_DN58350_c1_g3_i1|m.115389	1.04004	1.79164e-21	7.17392e-20	putative E3 ubiquitin-protein ligase RHA2B [Dendrobium catenatum]
TRINITY_DN61616_c2_g1_i1|m.106896	3.82469	0.0118354	0.0317088	retrotransposon protein, putative, Ty3-gypsy subclass [Oryza sativa Japonica Group]
TRINITY_DN69345_c0_g1_i1|m.86705	-2.64441	0.00703203	0.0203679	PREDICTED: protein LAZY 1-like [Elaeis guineensis]
TRINITY_DN55030_c0_g1_i3|m.46051	2.2698	2.43243e-12	4.13773e-11	uncharacterized protein LOC110091895 isoform X1 [Dendrobium catenatum]
TRINITY_DN55860_c1_g1_i1|m.14633	1.34108	0.000861198	0.00335116	Steroid 5-alpha-reductase DET2 [Apostasia shenzhenica]
TRINITY_DN56007_c0_g1_i2|m.113130	-1.76525	0.00824739	0.023405	PREDICTED: acid phosphatase 1 [Elaeis guineensis]
TRINITY_DN62423_c1_g1_i2|m.34893	-4.99448	9.77795e-17	2.64638e-15	auxin efflux carrier component 5 [Phoenix dactylifera]
TRINITY_DN38007_c0_g1_i1|m.78591	-1.89877	0.00428982	0.0133206	#N/A
TRINITY_DN51422_c0_g1_i1|m.23570	-2.22694	1.17154e-05	7.19663e-05	uncharacterized protein LOC110096874 [Dendrobium catenatum]
TRINITY_DN111660_c0_g1_i1|m.131452	-1.58144	4.4462e-05	0.000242996	#N/A
TRINITY_DN59129_c0_g1_i4|m.109388	3.91826	9.71942e-11	1.37578e-09	hypothetical protein KK1_047378, partial [Cajanus cajan]
TRINITY_DN51998_c0_g1_i1|m.126235	-1.13642	2.41977e-05	0.000139553	hypothetical protein AXF42_Ash019504 [Apostasia shenzhenica]
TRINITY_DN71049_c0_g1_i1|m.57378	-5.29785	0.000406693	0.00175377	RING-H2 zinc finger protein RHA1a [Apostasia shenzhenica]
TRINITY_DN64288_c2_g1_i4|m.110718	2.30114	0.0110064	0.0297841	cysteine-rich receptor-like protein kinase 7 [Dendrobium catenatum]
TRINITY_DN64933_c12_g17_i1|m.39260	2.17393	3.60657e-05	0.000201568	uncharacterized protein LOC111394033 [Olea europaea var. sylvestris]
TRINITY_DN53595_c0_g1_i3|m.62394	-1.24231	0.00191972	0.00670144	uncharacterized protein At4g29660 [Dendrobium catenatum]
TRINITY_DN113015_c0_g1_i1|m.130606	-4.21051	0.00326166	0.0105191	#N/A
TRINITY_DN96737_c0_g1_i1|m.23841	-3.94688	0.00819396	0.0232835	transcription repressor OFP7-like [Dendrobium catenatum]
TRINITY_DN108161_c0_g1_i1|m.130857	-3.17858	0.000526239	0.00219064	#N/A
TRINITY_DN43940_c0_g1_i1|m.88025	-1.11442	2.64738e-10	3.5467e-09	#N/A
TRINITY_DN50575_c0_g1_i2|m.86671	-4.22895	8.01153e-06	5.07976e-05	Polyadenylate-binding protein-interacting protein 2 [Apostasia shenzhenica]
TRINITY_DN43948_c0_g1_i3|m.88047	-4.36313	0.00120366	0.0044886	#N/A
TRINITY_DN37709_c1_g2_i1|m.88147	6.40759	1.27429e-20	4.78943e-19	#N/A
TRINITY_DN8168_c0_g2_i1|m.8928	-2.10429	0.00729538	0.0210438	uncharacterized protein LOC110039501 [Phalaenopsis equestris]
TRINITY_DN37056_c0_g1_i1|m.3827	-3.00462	0.000595453	0.00243562	#N/A
TRINITY_DN26961_c0_g1_i1|m.67091	-3.91622	0.00483099	0.0147632	#N/A
TRINITY_DN58245_c0_g1_i1|m.93285	1.0146	0.00826621	0.0234432	uncharacterized protein LOC110116280 [Dendrobium catenatum]
TRINITY_DN105815_c0_g1_i1|m.130443	-4.24241	2.21299e-19	7.55086e-18	#N/A
TRINITY_DN58293_c0_g1_i1|m.93512	2.14697	1.02328e-12	1.80183e-11	DNA-damage-repair/toleration protein DRT100 [Dendrobium catenatum]
TRINITY_DN32143_c0_g1_i1|m.125619	-1.19646	2.53361e-11	3.83056e-10	#N/A
TRINITY_DN45663_c0_g1_i1|m.112763	-3.67167	4.96738e-12	8.08144e-11	protein MKS1 [Dendrobium catenatum]
TRINITY_DN56873_c0_g1_i1|m.87503	3.68783	4.89832e-16	1.23252e-14	protein RESTRICTED TEV MOVEMENT 2-like isoform X2 [Dendrobium catenatum]
TRINITY_DN39404_c0_g1_i1|m.35330	-2.4034	0.000161185	0.000769006	#N/A
TRINITY_DN59915_c4_g5_i1|m.31688	-12.1642	1.04777e-10	1.47361e-09	Os05g0574550 [Oryza sativa Japonica Group]
TRINITY_DN63978_c4_g8_i1|m.46397	1.4919	2.3924e-07	2.02891e-06	Putative ribonuclease H protein [Dendrobium catenatum]
TRINITY_DN50897_c0_g1_i3|m.124219	1.0763	0.000459435	0.00194627	PREDICTED: transcription factor MYB1R1 [Elaeis guineensis]
TRINITY_DN52274_c0_g1_i5|m.126627	1.9805	4.60567e-05	0.000250696	kinesin-like protein KIN-UA isoform X4 [Dendrobium catenatum]
TRINITY_DN52616_c0_g1_i1|m.83223	-2.35202	0.000110743	0.00054989	LOW QUALITY PROTEIN: kinesin-like protein KIN-4C [Phalaenopsis equestris]
TRINITY_DN59197_c0_g3_i2|m.109353	-2.72172	0.00266668	0.0088778	uncharacterized protein LOC107405525 [Ziziphus jujuba]
TRINITY_DN55763_c0_g2_i1|m.60313	-3.30278	4.40677e-19	1.46931e-17	glucuronoxylan 4-O-methyltransferase 3-like [Dendrobium catenatum]
TRINITY_DN61568_c5_g3_i1|m.97020	1.27944	3.34513e-06	2.29616e-05	kinesin-like protein KIN-14I [Dendrobium catenatum]
TRINITY_DN31665_c0_g2_i1|m.78354	-3.10583	0.006262	0.0184452	#N/A
TRINITY_DN43107_c0_g1_i1|m.61068	2.48201	0.00685214	0.0199093	#N/A
TRINITY_DN59623_c1_g10_i7|m.11586	2.6271	5.21497e-18	1.60456e-16	Bifunctional L-3-cyanoalanine synthase/cysteine synthase C1, mitochondrial [Apostasia shenzhenica]
TRINITY_DN61367_c2_g5_i2|m.19419	2.94166	7.39876e-05	0.000384017	hypothetical protein VITISV_000022 [Vitis vinifera]
TRINITY_DN61433_c1_g1_i3|m.83454	1.10554	0.00179105	0.00632021	probable serine/threonine-protein kinase PBL28 isoform X2 [Asparagus officinalis]
TRINITY_DN61038_c0_g2_i5|m.28965	1.73421	1.66287e-38	1.90611e-36	hypothetical protein AXF42_Ash013615 [Apostasia shenzhenica]
TRINITY_DN68049_c0_g1_i1|m.99127	-1.68923	1.05399e-06	7.97449e-06	protein PIN-LIKES 3-like isoform X1 [Dendrobium catenatum]
TRINITY_DN55485_c0_g1_i1|m.85309	2.89995	1.78515e-09	2.09698e-08	uncharacterized protein LOC110096047 isoform X1 [Dendrobium catenatum]
TRINITY_DN64179_c0_g1_i4|m.74486	-1.0745	9.7077e-05	0.000488954	uncharacterized protein LOC110108940 [Dendrobium catenatum]
TRINITY_DN52486_c0_g1_i5|m.31183	-1.39698	6.54688e-26	3.80196e-24	piriformospora indica-insensitive protein 2-like [Dendrobium catenatum]
TRINITY_DN52226_c0_g1_i2|m.126376	-1.71665	0.00748037	0.0214856	PREDICTED: uncharacterized protein LOC103974994 isoform X2 [Musa acuminata subsp. malaccensis]
TRINITY_DN50736_c0_g1_i3|m.14311	-2.70917	7.83075e-08	7.19789e-07	probable xyloglucan endotransglucosylase/hydrolase protein 32 [Dendrobium catenatum]
TRINITY_DN55587_c0_g1_i3|m.103139	-1.51193	0.000579154	0.00238096	probable xyloglucan endotransglucosylase/hydrolase protein 27 [Dendrobium catenatum]
TRINITY_DN52219_c0_g1_i1|m.126527	-1.20311	1.84698e-05	0.000108882	succinate dehydrogenase assembly factor 4, mitochondrial-like [Phalaenopsis equestris]
TRINITY_DN59665_c0_g1_i2|m.11090	1.8596	7.26434e-06	4.64462e-05	BEL1-like homeodomain protein 11 [Dendrobium catenatum]
TRINITY_DN45210_c0_g1_i1|m.68559	-1.36922	4.24892e-05	0.000233086	#N/A
TRINITY_DN119638_c0_g1_i1|m.131627	-4.48868	9.21352e-10	1.13315e-08	#N/A
TRINITY_DN52105_c0_g2_i1|m.98780	-1.88997	8.37513e-05	0.000427483	repressor of RNA polymerase III transcription MAF1 homolog [Phalaenopsis equestris]
TRINITY_DN57263_c6_g6_i2|m.98001	1.3589	0.0147591	0.0381383	Gag-pol polyprotein, putative [Asparagus officinalis]
TRINITY_DN53900_c0_g1_i1|m.88890	3.03258	3.81223e-06	2.59445e-05	long chain acyl-CoA synthetase 2 [Dendrobium catenatum]
TRINITY_DN61794_c10_g2_i2|m.108202	-2.09448	0.00730798	0.0210767	uncharacterized protein LOC110098245 [Dendrobium catenatum]
TRINITY_DN57326_c0_g1_i3|m.13981	4.37584	2.25531e-12	3.84389e-11	chaperone protein dnaJ 10 isoform X1 [Dendrobium catenatum]
TRINITY_DN51880_c0_g1_i4|m.25122	-1.26287	8.74516e-07	6.74201e-06	putative G-type lectin S-receptor-like serine/threonine-protein kinase At1g61610 isoform X2 [Dendrobium catenatum]
TRINITY_DN55875_c0_g3_i4|m.14477	3.85833	1.05e-25	5.97884e-24	Ubiquitin-conjugating enzyme E2 5 [Apostasia shenzhenica]
TRINITY_DN65163_c16_g2_i2|m.70857	3.43909	3.38063e-08	3.29752e-07	uncharacterized protein LOC109838502 [Asparagus officinalis]
TRINITY_DN45885_c0_g1_i2|m.23362	3.73535	0.00359049	0.0114325	#N/A
TRINITY_DN41139_c0_g2_i1|m.125962	-2.90783	5.23735e-07	4.20186e-06	#N/A
TRINITY_DN51719_c0_g2_i4|m.40406	1.48749	0.00908138	0.0253049	GDSL esterase/lipase [Apostasia shenzhenica]
TRINITY_DN51764_c0_g2_i1|m.40489	-1.23939	8.71246e-07	6.72235e-06	dormancy-associated protein homolog 3 isoform X1 [Dendrobium catenatum]
TRINITY_DN63968_c3_g4_i5|m.47161	1.37158	0.00642277	0.018846	putative pentatricopeptide repeat-containing protein At1g02420 [Dendrobium catenatum]
TRINITY_DN51783_c0_g1_i1|m.40475	1.00287	1.53507e-05	9.20095e-05	CASP-like protein 2D1 [Dendrobium catenatum]
TRINITY_DN3161_c0_g2_i1|m.63355	-4.30467	0.000708633	0.00283356	#N/A
TRINITY_DN62486_c0_g1_i1|m.34191	-2.85487	2.75882e-64	9.30467e-62	nucleobase-ascorbate transporter 12-like [Dendrobium catenatum]
TRINITY_DN66565_c0_g2_i1|m.121228	-3.81842	2.22043e-11	3.3833e-10	uncharacterized protein LOC110096610 [Dendrobium catenatum]
TRINITY_DN54284_c0_g1_i4|m.122787	1.41527	0.000795667	0.00312249	uncharacterized protein C24B11.05 [Dendrobium catenatum]
TRINITY_DN50641_c0_g1_i3|m.54119	-1.97123	7.14935e-17	1.96837e-15	uncharacterized protein LOC110032225 [Phalaenopsis equestris]
TRINITY_DN126545_c0_g1_i1|m.130989	-6.77792	2.98267e-15	6.89198e-14	#N/A
TRINITY_DN63915_c1_g1_i2|m.46953	4.31738	3.27795e-06	2.25437e-05	Uncharacterized protein TCM_036737 [Theobroma cacao]
TRINITY_DN56077_c1_g2_i1|m.113246	-2.7126	1.01904e-12	1.79729e-11	subtilisin-like protease SBT1.7 [Dendrobium catenatum]
TRINITY_DN58867_c3_g4_i2|m.105563	2.50419	0.00679661	0.0197742	hypothetical protein VITISV_016137 [Vitis vinifera]
TRINITY_DN46190_c0_g1_i1|m.35760	-5.21327	2.28038e-06	1.61655e-05	#N/A
TRINITY_DN58175_c0_g2_i4|m.20386	-1.53335	0.000186367	0.000872594	cinnamoyl-CoA reductase 2 [Phalaenopsis equestris]
TRINITY_DN45914_c0_g1_i1|m.33826	-1.30115	0.000512431	0.00214028	#N/A
TRINITY_DN34772_c0_g2_i1|m.97678	-3.92494	0.000838427	0.00327418	#N/A
TRINITY_DN99051_c0_g1_i1|m.55801	1.42314	0.000670434	0.00270052	PREDICTED: somatic embryogenesis receptor kinase 1-like, partial [Musa acuminata subsp. malaccensis]
TRINITY_DN45602_c0_g1_i1|m.112750	-3.54496	0.00870447	0.0244607	#N/A
TRINITY_DN55170_c0_g1_i7|m.102343	2.44649	2.5516e-07	2.15144e-06	probable thimet oligopeptidase isoform X2 [Phalaenopsis equestris]
TRINITY_DN57502_c1_g4_i3|m.85840	1.88884	1.56067e-06	1.14859e-05	LOW QUALITY PROTEIN: flagellar radial spoke protein 5 [Quercus suber]
TRINITY_DN45456_c0_g1_i1|m.129603	-4.34286	0.000250211	0.00113449	#N/A
TRINITY_DN49598_c1_g1_i1|m.5700	-1.93468	0.0133866	0.0351722	replication protein A 70 kDa DNA-binding subunit B [Dendrobium catenatum]
TRINITY_DN51756_c0_g1_i1|m.40322	4.24225	1.6789e-05	9.99812e-05	Putative DNA-binding protein ESCAROLA [Apostasia shenzhenica]
TRINITY_DN32472_c0_g1_i2|m.124282	-3.27131	0.000396283	0.00171436	#N/A
TRINITY_DN68272_c0_g1_i1|m.38316	-3.58477	6.23625e-11	9.05391e-10	LOW QUALITY PROTEIN: LOB domain-containing protein 15-like [Phalaenopsis equestris]
TRINITY_DN56214_c1_g1_i1|m.106139	1.05755	3.5601e-05	0.000199097	uncharacterized protein LOC110093737 [Dendrobium catenatum]
TRINITY_DN106078_c0_g1_i1|m.131226	-2.2983	0.00295898	0.00967461	#N/A
TRINITY_DN51133_c0_g2_i1|m.5614	-1.09358	0.000256047	0.00115855	unknown [Lotus japonicus]
TRINITY_DN55652_c0_g2_i1|m.12903	-1.04684	0.000320487	0.00141722	CBS domain-containing protein CBSX1, chloroplastic-like [Dendrobium catenatum]
TRINITY_DN39912_c0_g1_i1|m.104215	-2.24011	0.000457312	0.00193915	#N/A
TRINITY_DN65028_c1_g1_i2|m.76297	4.28561	0.00219601	0.0075325	putative respiratory burst oxidase homolog protein H isoform X1 [Dendrobium catenatum]
TRINITY_DN56299_c0_g1_i2|m.106074	1.04897	0.00348212	0.0111461	probable RNA helicase SDE3 [Dendrobium catenatum]
TRINITY_DN47775_c0_g1_i1|m.97625	5.35586	2.71462e-05	0.000155636	calcium-dependent protein kinase 29-like isoform X1 [Phalaenopsis equestris]
TRINITY_DN27618_c0_g3_i1|m.49600	-2.12971	0.000898141	0.00347717	#N/A
TRINITY_DN59676_c0_g1_i1|m.11599	1.4133	2.84671e-40	3.51588e-38	beta-glucosidase-like SFR2, chloroplastic [Dendrobium catenatum]
TRINITY_DN65176_c10_g6_i2|m.70508	2.10006	9.56331e-08	8.65882e-07	uncharacterized protein LOC110691307 [Chenopodium quinoa]
TRINITY_DN55810_c1_g1_i1|m.14886	5.57577	6.34025e-07	5.0201e-06	PREDICTED: uncharacterized protein LOC104884263 [Beta vulgaris subsp. vulgaris]
TRINITY_DN53926_c0_g1_i1|m.88989	1.10149	0.0106795	0.0289934	uncharacterized protein LOC110095118 [Dendrobium catenatum]
TRINITY_DN54769_c0_g1_i1|m.76709	1.04571	0.0177747	0.0444444	hypothetical protein AXF42_Ash003807 [Apostasia shenzhenica]
TRINITY_DN64293_c0_g5_i1|m.110443	-3.619	1.08201e-05	6.68652e-05	uncharacterized protein LOC110094729 [Dendrobium catenatum]
TRINITY_DN45095_c0_g1_i1|m.57469	2.65472	1.84893e-06	1.33883e-05	#N/A
TRINITY_DN1888_c0_g1_i1|m.97750	-1.42768	0.000346981	0.00152134	#N/A
TRINITY_DN63334_c0_g2_i1|m.64119	-1.23748	0.0023047	0.00785004	Heavy metal-associated isoprenylated plant protein 26 [Apostasia shenzhenica]
TRINITY_DN54099_c0_g2_i1|m.127457	2.26319	3.66344e-08	3.54381e-07	uncharacterized protein LOC110092270 [Dendrobium catenatum]
TRINITY_DN41752_c0_g1_i1|m.109688	1.06074	2.71902e-06	1.89758e-05	#N/A
TRINITY_DN51218_c0_g2_i1|m.19751	-1.56525	0.00360626	0.0114723	zinc finger CCCH domain-containing protein 2-like [Phalaenopsis equestris]
TRINITY_DN56943_c0_g2_i3|m.62868	1.75489	0.000619982	0.00252455	RHOMBOID-like protein 2 [Dendrobium catenatum]
TRINITY_DN47409_c0_g2_i1|m.127901	-2.72769	0.000490623	0.00206295	#N/A
TRINITY_DN57005_c0_g1_i2|m.84885	-2.23112	3.85861e-07	3.15931e-06	heat stress transcription factor C-1b-like [Asparagus officinalis]
TRINITY_DN47798_c0_g1_i1|m.97610	-1.16921	3.77898e-07	3.09845e-06	protein EMSY-LIKE 3-like isoform X2 [Dendrobium catenatum]
TRINITY_DN42758_c0_g1_i1|m.28663	-2.18449	0.000178294	0.000840794	#N/A
TRINITY_DN70722_c0_g1_i1|m.112769	-6.17642	5.91038e-05	0.000314873	expansin-like B1 [Dendrobium catenatum]
TRINITY_DN54121_c0_g1_i1|m.12513	-1.596	0.00155129	0.00558084	Fasciclin-like arabinogalactan protein 8 [Apostasia shenzhenica]
TRINITY_DN64273_c1_g1_i4|m.110834	2.36653	0.00136388	0.0049916	uncharacterized protein LOC112008611 [Quercus suber]
TRINITY_DN44546_c0_g1_i1|m.36317	-2.33229	2.34409e-05	0.000135589	#N/A
TRINITY_DN49624_c1_g1_i2|m.57709	-1.50889	7.53879e-23	3.43417e-21	NADH dehydrogenase [ubiquinone] iron-sulfur protein 6, mitochondrial-like [Dendrobium catenatum]
TRINITY_DN15856_c0_g1_i1|m.54333	-1.53106	0.0162654	0.0412814	#N/A
TRINITY_DN47189_c0_g1_i1|m.98582	1.88234	0.000136558	0.000661953	#N/A
TRINITY_DN58546_c0_g1_i1|m.129301	1.46253	6.85278e-05	0.000359402	cytochrome P450 86A2-like [Phalaenopsis equestris]
TRINITY_DN49679_c1_g1_i1|m.57578	1.77821	0.000182597	0.000858317	PREDICTED: uncharacterized protein LOC109123752 [Vitis vinifera]
TRINITY_DN47110_c0_g1_i1|m.98574	-1.37083	0.00191933	0.00670143	#N/A
TRINITY_DN61564_c5_g1_i5|m.96543	1.64487	3.93835e-11	5.81404e-10	probable sugar phosphate/phosphate translocator At1g06470 [Dendrobium catenatum]
TRINITY_DN50955_c0_g2_i4|m.33484	-2.0397	1.15123e-19	4.00601e-18	F-box protein At1g61340-like [Dendrobium catenatum]
TRINITY_DN52919_c0_g2_i1|m.44177	-2.39505	2.70103e-10	3.60781e-09	uncharacterized protein LOC110099022 [Dendrobium catenatum]
TRINITY_DN55912_c0_g1_i2|m.30595	-8.0008	7.79047e-11	1.11625e-09	uncharacterized protein LOC110115867 [Dendrobium catenatum]
TRINITY_DN17199_c0_g1_i1|m.79675	-2.17391	0.00905474	0.0252467	#N/A
TRINITY_DN54206_c0_g1_i2|m.122781	2.09781	8.64805e-17	2.35512e-15	uncharacterized protein LOC110105974 isoform X2 [Dendrobium catenatum]
TRINITY_DN58596_c1_g1_i1|m.129298	-1.26355	0.00596022	0.0176601	hypothetical protein AXF42_Ash015695 [Apostasia shenzhenica]
TRINITY_DN55461_c0_g1_i1|m.85660	-1.2553	0.000637819	0.00258757	hypothetical protein AXF42_Ash018625 [Apostasia shenzhenica]
TRINITY_DN30882_c0_g1_i1|m.36005	-4.54037	6.76682e-17	1.87483e-15	#N/A
TRINITY_DN51761_c0_g2_i1|m.40503	2.15822	0.0144526	0.0375066	hypothetical protein VITISV_013438 [Vitis vinifera]
TRINITY_DN54087_c0_g1_i1|m.127287	1.39464	0.00722359	0.0208697	cationic peroxidase 1-like [Dendrobium catenatum]
TRINITY_DN46783_c0_g1_i1|m.102709	-4.84038	4.29923e-09	4.79034e-08	#N/A
TRINITY_DN64117_c2_g4_i2|m.73774	1.52928	0.00401763	0.0126342	cyclin-U1-1 [Dendrobium catenatum]
TRINITY_DN55866_c0_g2_i1|m.14824	-1.97619	0.0187367	0.0463999	putative E3 ubiquitin-protein ligase XBAT35 [Phalaenopsis equestris]
TRINITY_DN53743_c0_g2_i1|m.58082	-3.94118	0.000113053	0.00056058	PI-PLC X domain-containing protein At5g67130-like [Phalaenopsis equestris]
TRINITY_DN50287_c0_g1_i1|m.99478	-1.43261	0.000705731	0.00282325	PREDICTED: zinc finger protein ZAT5-like [Elaeis guineensis]
TRINITY_DN62853_c0_g5_i1|m.5203	-1.16805	0.00232157	0.00789829	hypothetical protein AXF42_Ash001982 [Apostasia shenzhenica]
TRINITY_DN48051_c0_g1_i1|m.81735	-1.08607	0.00138016	0.00504317	#N/A
TRINITY_DN57699_c2_g1_i1|m.94277	-2.41707	1.12436e-05	6.93111e-05	uncharacterized protein LOC110020946 [Phalaenopsis equestris]
TRINITY_DN48742_c0_g1_i3|m.127985	-2.13559	0.000310299	0.00137703	uncharacterized protein At1g15400-like [Phalaenopsis equestris]
TRINITY_DN55460_c0_g1_i1|m.85481	1.80696	0.00208065	0.00718598	putative mannan synthase 11 [Apostasia shenzhenica]
TRINITY_DN19705_c0_g2_i1|m.112777	-4.35755	0.00694083	0.0201337	#N/A
TRINITY_DN63201_c3_g1_i1|m.90483	-1.03102	0.000435818	0.00186333	choline-phosphate cytidylyltransferase 2 isoform X1 [Dendrobium catenatum]
TRINITY_DN50910_c0_g1_i1|m.33375	-1.49051	0.00998784	0.0273912	hypothetical protein MA16_Dca008447 [Dendrobium catenatum]
TRINITY_DN52229_c0_g3_i2|m.126592	2.09768	2.89731e-14	5.97097e-13	titin homolog [Dendrobium catenatum]
TRINITY_DN51726_c1_g1_i1|m.40458	-1.9544	2.95918e-10	3.93764e-09	probable inorganic phosphate transporter 1-4 [Dendrobium catenatum]
TRINITY_DN58823_c0_g1_i1|m.104964	-1.15109	3.6392e-07	2.99363e-06	zinc finger A20 and AN1 domain-containing stress-associated protein 5-like [Dendrobium catenatum]
TRINITY_DN36459_c0_g3_i1|m.115140	-2.46519	0.00989278	0.0271687	#N/A
TRINITY_DN44404_c0_g1_i1|m.55634	-2.56144	0.00055793	0.00230235	#N/A
TRINITY_DN62072_c5_g4_i9|m.118440	2.79897	6.99461e-24	3.36698e-22	probable DNA primase large subunit isoform X1 [Dendrobium catenatum]
TRINITY_DN54003_c0_g1_i1|m.127373	1.43212	5.79526e-13	1.04889e-11	2-methylene-furan-3-one reductase-like [Phalaenopsis equestris]
TRINITY_DN49457_c0_g2_i1|m.58507	1.28191	0.00146639	0.00530733	uncharacterized protein LOC110094968 [Dendrobium catenatum]
TRINITY_DN42631_c0_g1_i1|m.99078	-1.13136	7.31392e-05	0.000380329	#N/A
TRINITY_DN42440_c0_g2_i1|m.86770	2.10215	1.17574e-07	1.04793e-06	#N/A
TRINITY_DN42896_c0_g2_i1|m.55764	3.24779	1.52306e-06	1.12186e-05	#N/A
TRINITY_DN41859_c0_g2_i1|m.79966	-2.60478	0.00789701	0.0225456	#N/A
TRINITY_DN48088_c0_g1_i1|m.81739	2.13778	1.72668e-06	1.25915e-05	#N/A
TRINITY_DN33407_c0_g1_i1|m.68365	2.25081	0.00230068	0.00783787	#N/A
TRINITY_DN50947_c0_g1_i2|m.33379	1.86258	0.000123292	0.000603995	Histidine-containing phosphotransfer protein 1 [Dendrobium catenatum]
TRINITY_DN63250_c0_g5_i2|m.89482	1.6652	2.8326e-36	2.80667e-34	differentially expressed in FDCP 6 homolog [Dendrobium catenatum]
TRINITY_DN27640_c0_g2_i1|m.49596	-2.05071	0.000734397	0.00292193	#N/A
TRINITY_DN40915_c0_g1_i1|m.54311	-1.25053	1.99532e-05	0.000116958	#N/A
TRINITY_DN59678_c0_g1_i1|m.12095	-3.22622	1.25378e-52	2.71467e-50	hypothetical protein AXF42_Ash007365 [Apostasia shenzhenica]
TRINITY_DN63870_c1_g1_i1|m.24391	3.9583	0.00815089	0.0231874	Uncharacterized protein TCM_033752 [Theobroma cacao]
TRINITY_DN50463_c0_g1_i1|m.125685	2.25817	6.47149e-06	4.20515e-05	uncharacterized protein LOC110103572 [Dendrobium catenatum]
TRINITY_DN49976_c0_g1_i2|m.33571	-2.24244	2.74567e-14	5.6718e-13	DNA excision repair protein ERCC-1 isoform X1 [Phalaenopsis equestris]
TRINITY_DN2290_c0_g1_i1|m.61155	-1.58828	0.00598644	0.0177289	#N/A
TRINITY_DN52372_c0_g1_i4|m.99209	-1.43007	0.010408	0.0283529	PREDICTED: transcription factor AS1-like [Elaeis guineensis]
TRINITY_DN59044_c2_g1_i1|m.20757	1.19392	0.00431933	0.0134028	putative E3 ubiquitin-protein ligase LIN-1 [Dendrobium catenatum]
TRINITY_DN60722_c0_g7_i4|m.48513	3.43586	5.25694e-07	4.21372e-06	uncharacterized protein K02A2.6-like [Ricinus communis]
TRINITY_DN37875_c0_g1_i1|m.74585	-3.77792	0.000520308	0.00216904	#N/A
TRINITY_DN48485_c1_g3_i1|m.48957	-2.5648	1.98264e-13	3.77541e-12	#N/A
TRINITY_DN60229_c6_g7_i1|m.50810	2.98167	0.000573523	0.00236158	Endonuclease [Actinidia chinensis var. chinensis]
TRINITY_DN2905_c0_g1_i1|m.19715	-1.62425	0.000978834	0.0037523	#N/A
TRINITY_DN63836_c0_g4_i3|m.24947	1.62789	5.86314e-10	7.42438e-09	ATP synthase delta chain, chloroplastic-like [Dendrobium catenatum]
TRINITY_DN16482_c0_g1_i1|m.102655	-3.72451	3.65678e-06	2.49446e-05	#N/A
TRINITY_DN24183_c0_g1_i1|m.97791	-4.8443	1.50269e-05	9.02231e-05	#N/A
TRINITY_DN49227_c0_g1_i1|m.86956	-1.79521	0.000295883	0.0013194	exocyst complex component EXO70B1-like [Dendrobium catenatum]
TRINITY_DN53702_c0_g2_i1|m.58117	-1.49887	6.80497e-05	0.000357215	EID1-like F-box protein 3 [Apostasia shenzhenica]
TRINITY_DN50400_c0_g1_i1|m.125714	1.0491	3.44573e-07	2.84382e-06	uncharacterized protein LOC110100514 [Dendrobium catenatum]
TRINITY_DN59429_c3_g8_i1|m.25763	3.03873	3.46429e-72	1.64207e-69	hypothetical protein AXF42_Ash008867 [Apostasia shenzhenica]
TRINITY_DN53061_c0_g1_i2|m.68866	-1.55524	6.35118e-12	1.02066e-10	uncharacterized protein LOC110105210 [Dendrobium catenatum]
TRINITY_DN53816_c0_g1_i2|m.93640	1.04422	0.00425635	0.0132378	bidirectional sugar transporter SWEET14-like [Dendrobium catenatum]
TRINITY_DN59483_c0_g4_i1|m.26118	-1.38073	1.43938e-06	1.06559e-05	hypothetical protein AS28_08317, partial [Pygoscelis adeliae]
TRINITY_DN38965_c0_g1_i1|m.43043	-3.3696	0.00222563	0.00762067	#N/A
TRINITY_DN60650_c0_g3_i1|m.51092	1.865	0.000283273	0.0012693	denticleless protein homolog B [Dendrobium catenatum]
TRINITY_DN61232_c3_g8_i3|m.43095	3.29996	3.76917e-08	3.64008e-07	hypothetical protein MA16_Dca012599 [Dendrobium catenatum]
TRINITY_DN50034_c0_g1_i1|m.30135	-1.59299	8.44214e-06	5.33735e-05	alcohol dehydrogenase 1 [Phalaenopsis equestris]
TRINITY_DN64757_c1_g12_i1|m.54795	4.70885	2.76239e-46	4.36457e-44	replication factor C subunit 1 [Phalaenopsis equestris]
TRINITY_DN49687_c0_g1_i1|m.57613	1.22849	6.47424e-16	1.61286e-14	transcription factor HY5-like [Quercus suber]
TRINITY_DN15098_c0_g1_i1|m.79703	-3.75078	4.5779e-06	3.06206e-05	#N/A
TRINITY_DN58176_c0_g1_i1|m.20277	2.37792	0.0182858	0.0454595	Transketolase, chloroplastic [Apostasia shenzhenica]
TRINITY_DN57724_c0_g2_i1|m.60334	1.75979	6.53253e-33	5.53466e-31	early nodulin-like protein 2 [Phalaenopsis equestris]
TRINITY_DN52089_c1_g1_i3|m.23123	-2.01769	1.28615e-05	7.83923e-05	putative BTB/POZ domain-containing protein At3g08660 [Dendrobium catenatum]
TRINITY_DN49084_c0_g1_i1|m.109465	-9.45348	4.47709e-12	7.35199e-11	glycine-rich protein 2-like [Dendrobium catenatum]
TRINITY_DN55719_c0_g1_i1|m.59685	3.12915	7.22979e-06	4.62759e-05	uncharacterized protein LOC109705200 [Ananas comosus]
TRINITY_DN50359_c0_g1_i1|m.121132	1.96675	0.000693949	0.00278432	PREDICTED: peroxiredoxin Q, chloroplastic [Musa acuminata subsp. malaccensis]
TRINITY_DN58965_c0_g2_i1|m.90678	1.17244	1.6487e-06	1.20932e-05	probable inactive receptor kinase At5g10020 [Dendrobium catenatum]
TRINITY_DN24888_c0_g1_i1|m.78421	-2.45769	0.000888152	0.0034423	#N/A
TRINITY_DN65428_c0_g1_i1|m.18310	-4.65095	1.18429e-08	1.24223e-07	cytochrome P450 714B3-like [Phalaenopsis equestris]
TRINITY_DN55080_c0_g1_i2|m.46127	-1.26346	0.00119453	0.00445927	CASP-like protein 4A3 [Phalaenopsis equestris]
TRINITY_DN64487_c1_g2_i2|m.82941	1.17157	2.57573e-07	2.17074e-06	AMP deaminase [Apostasia shenzhenica]
TRINITY_DN53644_c0_g1_i3|m.6092	2.85484	0.00199807	0.00694042	WAT1-related protein At3g30340-like [Dendrobium catenatum]
TRINITY_DN61331_c5_g9_i3|m.19416	-2.89399	0.00419264	0.0130698	subtilisin-like protease SBT3.5 isoform X1 [Dendrobium catenatum]
TRINITY_DN42516_c0_g1_i1|m.57337	-2.15991	8.66264e-22	3.57472e-20	#N/A
TRINITY_DN59773_c0_g1_i1|m.75361	1.12073	0.00194723	0.00678276	homeobox-leucine zipper protein ATHB-13-like [Dendrobium catenatum]
TRINITY_DN55010_c0_g2_i1|m.46062	-1.0282	1.13409e-07	1.01478e-06	universal stress protein PHOS32 [Dendrobium catenatum]
TRINITY_DN56997_c0_g1_i1|m.62822	-2.53423	4.07768e-56	9.40977e-54	small nuclear ribonucleoprotein SmD1a-like, partial [Phoenix dactylifera]
TRINITY_DN42192_c0_g1_i2|m.58672	2.77221	3.78166e-28	2.50275e-26	#N/A
TRINITY_DN51111_c0_g2_i1|m.5541	1.08957	1.97792e-12	3.39753e-11	methionine aminopeptidase 1D, chloroplastic/mitochondrial isoform X1 [Phoenix dactylifera]
TRINITY_DN80405_c0_g1_i1|m.68253	-4.46781	0.00167127	0.00595022	uncharacterized protein LOC110017817 isoform X2 [Phalaenopsis equestris]
TRINITY_DN41870_c0_g3_i1|m.80024	-3.28105	2.23343e-05	0.000129917	#N/A
TRINITY_DN65075_c3_g1_i1|m.76286	-2.09199	2.66946e-09	3.06193e-08	pleiotropic drug resistance protein 2-like isoform X2 [Dendrobium catenatum]
TRINITY_DN59972_c8_g8_i6|m.31839	1.15059	0.0121323	0.0323368	BAG family molecular chaperone regulator 3 [Apostasia shenzhenica]
TRINITY_DN43722_c0_g1_i1|m.3872	-3.61405	1.24847e-07	1.10864e-06	#N/A
TRINITY_DN60318_c1_g1_i1|m.45067	1.40455	0.000315943	0.00139854	(+)-neomenthol dehydrogenase-like isoform X2 [Dendrobium catenatum]
TRINITY_DN51173_c0_g1_i1|m.5600	-2.27371	0.000198182	0.000922677	myb-related protein 308-like [Dendrobium catenatum]
TRINITY_DN64501_c4_g1_i1|m.101802	-3.24686	2.44141e-25	1.35071e-23	phosphatidate cytidylyltransferase 4, chloroplastic-like [Phalaenopsis equestris]
TRINITY_DN64038_c1_g6_i12|m.17513	2.34016	0.00122027	0.00454281	exportin-7 isoform X1 [Ziziphus jujuba]
TRINITY_DN57874_c1_g1_i1|m.9379	2.43601	0.0103885	0.028318	PREDICTED: uncharacterized mitochondrial protein AtMg00810-like [Gossypium arboreum]
TRINITY_DN41167_c0_g1_i1|m.125959	-2.20339	7.17045e-07	5.61659e-06	#N/A
TRINITY_DN34808_c0_g1_i2|m.102876	-1.38236	6.03232e-05	0.000319856	#N/A
TRINITY_DN53167_c0_g2_i1|m.68042	-1.93709	0.0078628	0.0224589	uncharacterized protein LOC110102985 [Dendrobium catenatum]
TRINITY_DN52660_c0_g1_i1|m.83302	1.26518	0.00314582	0.0101882	unknown [Zea mays]
TRINITY_DN45934_c0_g1_i2|m.33849	-1.39946	0.00212443	0.00730983	#N/A
TRINITY_DN57614_c0_g1_i2|m.94147	1.77097	5.00014e-06	3.31666e-05	UPF0503 protein At3g09070, chloroplastic-like [Phalaenopsis equestris]
TRINITY_DN42503_c0_g2_i1|m.57340	-3.20094	2.88488e-05	0.000164376	#N/A
TRINITY_DN30895_c0_g1_i1|m.35972	-5.86932	2.86987e-13	5.36015e-12	#N/A
TRINITY_DN39804_c0_g2_i1|m.62206	1.4837	0.000798001	0.00313025	#N/A
TRINITY_DN52779_c0_g1_i1|m.49033	-2.4362	3.39102e-07	2.80131e-06	protein LURP-one-related 15-like [Phoenix dactylifera]
TRINITY_DN50740_c0_g1_i4|m.14294	1.76703	0.00467694	0.01436	uncharacterized protein LOC110096809 isoform X1 [Dendrobium catenatum]
TRINITY_DN47807_c0_g1_i1|m.88721	-1.14916	2.81826e-06	1.96137e-05	#N/A
TRINITY_DN65077_c8_g5_i1|m.75862	1.39321	1.88838e-14	3.96154e-13	probable ATP-dependent DNA helicase CHR12 [Phalaenopsis equestris]
TRINITY_DN46189_c0_g12_i1|m.35716	1.44438	0.000120989	0.000593874	#N/A
TRINITY_DN58408_c0_g1_i2|m.117802	1.20404	0.000400516	0.00173011	pentatricopeptide repeat-containing protein At1g80550, mitochondrial [Dendrobium catenatum]
TRINITY_DN56946_c0_g12_i2|m.62709	-1.37046	0.000755426	0.00299405	PREDICTED: receptor kinase-like protein Xa21 [Musa acuminata subsp. malaccensis]
TRINITY_DN62751_c0_g3_i1|m.56939	5.09335	4.62624e-34	4.22759e-32	PREDICTED: uncharacterized protein LOC104224244 [Nicotiana sylvestris]
TRINITY_DN48655_c0_g1_i2|m.36158	-1.40158	1.89958e-15	4.49592e-14	#N/A
TRINITY_DN58497_c0_g1_i1|m.117601	1.95289	0.00534032	0.0160622	hypothetical protein VITISV_034188 [Vitis vinifera]
TRINITY_DN56263_c0_g1_i2|m.106081	-2.53952	0.0158467	0.0404011	uncharacterized protein LOC110097228 isoform X3 [Dendrobium catenatum]
TRINITY_DN64595_c4_g7_i6|m.100871	2.89136	3.71368e-08	3.59044e-07	uncharacterized protein LOC110101440 [Dendrobium catenatum]
TRINITY_DN40979_c0_g2_i1|m.54308	-1.76672	1.20712e-09	1.46004e-08	#N/A
TRINITY_DN55063_c0_g2_i1|m.46076	1.43647	1.31017e-06	9.7653e-06	uncharacterized protein LOC110109016 [Dendrobium catenatum]
TRINITY_DN52203_c0_g2_i3|m.126335	-1.8327	2.73506e-09	3.129e-08	cadmium-induced protein AS8 isoform X1 [Dendrobium catenatum]
TRINITY_DN39732_c0_g1_i1|m.105711	3.77843	0.00436421	0.0135276	#N/A
TRINITY_DN53754_c0_g1_i1|m.57848	-1.59635	0.000446617	0.00190162	uncharacterized protein LOC110097424 [Dendrobium catenatum]
TRINITY_DN52059_c0_g1_i1|m.23063	1.70271	5.93126e-05	0.000315793	dirigent protein 22-like [Phalaenopsis equestris]
TRINITY_DN49142_c0_g1_i2|m.99769	-1.885	0.00176661	0.00624402	#N/A
TRINITY_DN62403_c0_g1_i4|m.35020	2.49992	0.00241209	0.00816191	PREDICTED: uncharacterized protein LOC109007390 [Juglans regia]
TRINITY_DN61398_c1_g5_i1|m.19110	1.32135	0.00199017	0.00691844	Putative ribonuclease H protein [Apostasia shenzhenica]
TRINITY_DN57091_c0_g1_i1|m.85084	1.23636	8.28667e-06	5.24852e-05	two-component response regulator ORR24-like isoform X1 [Dendrobium catenatum]
TRINITY_DN46080_c0_g1_i1|m.13646	-2.36752	6.31321e-25	3.34505e-23	#N/A
TRINITY_DN46080_c0_g1_i1|m.13647	5.10845	1.51825e-08	1.56722e-07	#N/A
TRINITY_DN65316_c0_g1_i1|m.62087	3.63235	0.00904411	0.0252323	Pectate lyase [Apostasia shenzhenica]
TRINITY_DN40876_c0_g1_i2|m.88081	1.00752	1.90908e-08	1.94546e-07	#N/A
TRINITY_DN59938_c0_g2_i1|m.31847	1.42469	6.49953e-47	1.04577e-44	phosphoglucomutase, chloroplastic [Dendrobium catenatum]
TRINITY_DN64533_c8_g2_i1|m.101684	2.19848	0.0061728	0.0182223	Endonuclease [Actinidia chinensis var. chinensis]
TRINITY_DN60517_c0_g1_i4|m.125391	1.54139	0.000105105	0.000525466	photosystem II CP43 chlorophyll apoprotein (chloroplast) [Paphiopedilum dianthum]
TRINITY_DN60517_c0_g1_i1|m.125383	3.53036	3.11405e-07	2.5908e-06	PsbD (chloroplast) [Populus wilsonii]
TRINITY_DN71203_c0_g1_i1|m.32767	-2.99353	0.000521632	0.00217405	hydroquinone glucosyltransferase-like [Phalaenopsis equestris]
TRINITY_DN54860_c0_g1_i4|m.119691	-1.15363	0.00311464	0.0101026	sugar carrier protein C-like [Dendrobium catenatum]
TRINITY_DN56925_c0_g1_i2|m.63080	7.55767	6.48765e-08	6.04893e-07	Protodermal factor 1 [Apostasia shenzhenica]
TRINITY_DN99945_c0_g1_i1|m.68249	-2.81624	0.00306799	0.00998633	Putative UPF0496 protein 2 [Apostasia shenzhenica]
TRINITY_DN59154_c1_g1_i15|m.109237	-4.39034	4.95178e-11	7.24306e-10	protein SODIUM POTASSIUM ROOT DEFECTIVE 2-like [Phalaenopsis equestris]
TRINITY_DN58412_c1_g1_i1|m.117749	2.90935	5.96329e-24	2.90511e-22	Small ubiquitin-related modifier 2 [Apostasia shenzhenica]
TRINITY_DN46544_c0_g1_i1|m.57196	-1.08904	0.00448113	0.0138436	#N/A
TRINITY_DN61283_c2_g1_i3|m.44001	-2.78188	0.000754859	0.00299248	cationic peroxidase 1-like [Dendrobium catenatum]
TRINITY_DN54309_c0_g1_i2|m.103660	1.67727	0.0002664	0.00120106	uncharacterized protein LOC110095718 [Dendrobium catenatum]
TRINITY_DN54309_c0_g1_i1|m.103657	1.42858	0.0036828	0.0116882	uncharacterized protein LOC110030377 isoform X1 [Phalaenopsis equestris]
TRINITY_DN53284_c0_g1_i2|m.35588	-2.00753	0.000575023	0.0023662	helicase and polymerase-containing protein TEBICHI isoform X1 [Dendrobium catenatum]
TRINITY_DN44548_c0_g1_i1|m.36315	-2.17601	0.00166055	0.00591807	#N/A
TRINITY_DN61822_c1_g3_i1|m.6841	2.98817	7.82128e-10	9.71456e-09	hypothetical protein AXF42_Ash017279 [Apostasia shenzhenica]
TRINITY_DN61822_c1_g3_i5|m.6847	-1.51124	5.80782e-13	1.05008e-11	AT-hook motif nuclear-localized protein 10-like [Dendrobium catenatum]
TRINITY_DN54159_c1_g4_i2|m.12342	-1.58477	0.00072521	0.00289193	histone-lysine N-methyltransferase ATXR4 [Dendrobium catenatum]
TRINITY_DN59842_c2_g21_i1|m.123471	3.78226	3.20538e-05	0.000180526	hypothetical protein MA16_Dca026684 [Dendrobium catenatum]
TRINITY_DN63611_c3_g4_i1|m.66176	1.74461	0.000986957	0.00378096	hypothetical protein MA16_Dca019338 [Dendrobium catenatum]
TRINITY_DN54061_c0_g1_i2|m.127169	2.00725	0.000694095	0.00278432	Protein aluminum sensitive 3 [Apostasia shenzhenica]
TRINITY_DN51541_c0_g1_i3|m.102068	3.33122	6.35119e-09	6.90559e-08	ATP synthase subunit delta&apos;, mitochondrial [Phalaenopsis equestris]
TRINITY_DN51541_c0_g1_i1|m.102063	2.5608	1.16051e-05	7.13139e-05	ATP synthase subunit delta&apos;, mitochondrial [Phalaenopsis equestris]
TRINITY_DN53914_c0_g1_i2|m.88876	-2.89118	1.86012e-07	1.60704e-06	chitinase 10-like [Dendrobium catenatum]
TRINITY_DN45710_c0_g1_i3|m.86515	-1.53025	0.00325402	0.0104983	#N/A
TRINITY_DN1884_c0_g1_i1|m.97743	-7.70335	2.09059e-33	1.83324e-31	#N/A
TRINITY_DN55876_c0_g1_i1|m.14664	-1.06659	0.00233255	0.00793025	Lhca2 [Phalaenopsis aphrodite]
TRINITY_DN67031_c0_g1_i1|m.99567	-3.4573	0.0141547	0.0368589	subtilisin-like protease SBT1.8 [Dendrobium catenatum]
TRINITY_DN56951_c1_g3_i5|m.62846	-1.16211	4.12627e-09	4.61816e-08	auxin-binding protein T85-like [Phalaenopsis equestris]
TRINITY_DN58278_c0_g1_i1|m.93351	1.64475	8.42484e-20	2.98495e-18	GDSL esterase/lipase At5g45960 [Dendrobium catenatum]
TRINITY_DN60259_c2_g1_i1|m.50544	-1.65364	5.19761e-07	4.17188e-06	uncharacterized protein LOC110101264 isoform X1 [Dendrobium catenatum]
TRINITY_DN54160_c0_g1_i9|m.12370	-2.07997	0.00141234	0.0051432	protein SET DOMAIN GROUP 41 isoform X2 [Dendrobium catenatum]
TRINITY_DN54160_c0_g1_i4|m.12359	-1.41166	8.93168e-06	5.61045e-05	protein SET DOMAIN GROUP 41 isoform X1 [Dendrobium catenatum]
TRINITY_DN43306_c0_g3_i1|m.87002	-2.63594	2.42143e-09	2.79757e-08	#N/A
TRINITY_DN59318_c1_g1_i2|m.71606	1.03644	2.40806e-09	2.78396e-08	putative phospholipase A2 like 1 [Apostasia shenzhenica]
TRINITY_DN59921_c5_g1_i1|m.32480	-1.30174	0.00134834	0.00494193	uncharacterized protein LOC110112345 [Dendrobium catenatum]
TRINITY_DN61013_c0_g1_i2|m.29636	1.58932	0.000407464	0.00175623	LEAF RUST 10 DISEASE-RESISTANCE LOCUS RECEPTOR-LIKE PROTEIN KINASE-like 2.7 isoform X1 [Phalaenopsis equestris]
TRINITY_DN60796_c0_g2_i2|m.47748	-2.2843	4.34663e-49	7.85888e-47	uncharacterized protein LOC110038497 [Phalaenopsis equestris]
TRINITY_DN59855_c0_g1_i2|m.123536	-1.50609	9.93384e-08	8.97577e-07	PTI1-like tyrosine-protein kinase At3g15890 isoform X2 [Dendrobium catenatum]
TRINITY_DN53230_c0_g1_i1|m.35562	1.10137	0.0021885	0.00750968	condensin complex subunit 2 isoform X2 [Phalaenopsis equestris]
TRINITY_DN52666_c0_g1_i1|m.83327	-1.38631	0.014067	0.0366524	uncharacterized protein LOC110111987 [Dendrobium catenatum]
TRINITY_DN43296_c0_g1_i2|m.78790	2.93917	3.48268e-16	8.91668e-15	#N/A
TRINITY_DN31901_c0_g1_i1|m.55651	-3.01866	2.13787e-37	2.27237e-35	#N/A
TRINITY_DN56569_c0_g1_i5|m.128465	1.94847	3.99879e-07	3.26646e-06	chaperonin-like RBCX protein 1, chloroplastic isoform X2 [Phalaenopsis equestris]
TRINITY_DN56569_c0_g1_i4|m.128464	2.23456	4.5533e-12	7.45619e-11	chaperonin-like RBCX protein 1, chloroplastic isoform X2 [Phalaenopsis equestris]
TRINITY_DN65174_c9_g1_i8|m.70845	1.39526	3.7603e-05	0.000209226	PREDICTED: alpha-mannosidase-like [Malus domestica]
TRINITY_DN60722_c0_g11_i1|m.48518	2.62123	0.0194998	0.048059	hypothetical protein VITISV_020318 [Vitis vinifera]
TRINITY_DN52814_c0_g1_i1|m.31467	-2.10462	7.90405e-12	1.25336e-10	PREDICTED: uncharacterized protein LOC105060060 [Elaeis guineensis]
TRINITY_DN61981_c0_g5_i1|m.91906	1.17632	3.57579e-07	2.947e-06	replication factor C subunit 1 isoform X1 [Dendrobium catenatum]
TRINITY_DN43852_c0_g1_i1|m.121065	-1.64544	0.000233483	0.00106886	#N/A
TRINITY_DN59999_c2_g3_i1|m.32040	1.03431	5.71896e-05	0.00030607	protein NSP-INTERACTING KINASE 1-like isoform X1 [Dendrobium catenatum]
TRINITY_DN57179_c0_g1_i1|m.100419	1.19336	0.0150627	0.0387744	Uncharacterized protein AXF42_Ash018110 [Apostasia shenzhenica]
TRINITY_DN54766_c0_g2_i2|m.76918	2.11602	0.000146912	0.000709207	cysteine-rich repeat secretory protein 15 [Dendrobium catenatum]
TRINITY_DN53363_c0_g2_i2|m.15153	1.54292	6.80368e-15	1.49715e-13	uncharacterized protein LOC110104556 [Dendrobium catenatum]
TRINITY_DN49423_c0_g1_i4|m.58516	-1.42395	0.0161899	0.0411387	#N/A
TRINITY_DN53916_c0_g1_i1|m.88771	-1.20433	0.00292162	0.00957744	Oleosin 16 kDa [Apostasia shenzhenica]
TRINITY_DN51471_c0_g1_i1|m.23572	1.05509	0.00904125	0.0252292	fasciclin-like arabinogalactan protein 7 [Dendrobium catenatum]
TRINITY_DN61145_c3_g5_i4|m.1494	-1.90922	0.000214538	0.000989889	Plasma membrane ATPase 1 [Apostasia shenzhenica]
TRINITY_DN31697_c0_g1_i1|m.78376	-1.8521	4.24365e-05	0.000232924	#N/A
TRINITY_DN50196_c1_g3_i1|m.76573	1.98983	1.94561e-16	5.11616e-15	#N/A
TRINITY_DN50646_c0_g1_i1|m.54179	1.00879	0.00158703	0.00569189	THO complex subunit 3 [Phalaenopsis equestris]
TRINITY_DN50872_c2_g1_i3|m.124180	2.34477	0.0082546	0.0234179	hypothetical protein MA16_Dca011927 [Dendrobium catenatum]
TRINITY_DN46903_c0_g1_i1|m.35171	-1.35112	0.00575225	0.0171191	#N/A
TRINITY_DN50735_c0_g1_i1|m.14253	-1.04902	1.4437e-05	8.71585e-05	ubiquitin-fold modifier-conjugating enzyme 1 [Phalaenopsis equestris]
TRINITY_DN8354_c0_g1_i1|m.93950	-1.64238	4.48446e-07	3.63224e-06	uncharacterized protein LOC110114697 [Dendrobium catenatum]
TRINITY_DN49783_c0_g1_i1|m.25461	3.77131	0.0103571	0.0282449	#N/A
TRINITY_DN49326_c0_g1_i2|m.36374	-1.58644	0.00106285	0.0040312	#N/A
TRINITY_DN58987_c0_g3_i3|m.91394	1.00491	1.79964e-07	1.55709e-06	probable transcription factor KAN2 isoform X1 [Dendrobium catenatum]
TRINITY_DN51416_c0_g1_i1|m.23654	-1.74923	0.000398271	0.00172211	uncharacterized protein LOC110095582 [Dendrobium catenatum]
TRINITY_DN42517_c0_g1_i1|m.57330	-3.52152	8.25814e-06	5.23235e-05	#N/A
TRINITY_DN57067_c0_g3_i1|m.85220	1.32803	0.00315483	0.0102121	leucine-rich repeat receptor-like serine/threonine-protein kinase BAM3 [Dendrobium catenatum]
TRINITY_DN63395_c1_g3_i5|m.63995	1.40535	1.38638e-14	2.94363e-13	histone-lysine N-methyltransferase ASHH1 [Dendrobium catenatum]
TRINITY_DN55159_c0_g1_i4|m.102382	1.23151	3.17799e-08	3.11372e-07	uncharacterized protein LOC110103003 [Dendrobium catenatum]
TRINITY_DN51070_c0_g3_i1|m.75514	-1.0496	2.38719e-05	0.00013781	uncharacterized protein At5g19025-like isoform X1 [Dendrobium catenatum]
TRINITY_DN58237_c0_g4_i2|m.93413	-1.75931	1.01051e-20	3.83599e-19	serine/threonine-protein kinase 19 isoform X1 [Phalaenopsis equestris]
TRINITY_DN46131_c0_g1_i1|m.35781	-1.93189	0.017289	0.0434592	#N/A
TRINITY_DN51440_c0_g1_i1|m.23488	-1.61911	1.69303e-07	1.47138e-06	U-box domain-containing protein 27-like [Dendrobium catenatum]
TRINITY_DN46784_c0_g2_i1|m.102694	-2.59525	1.13235e-11	1.77155e-10	#N/A
TRINITY_DN53499_c0_g1_i1|m.127547	2.0665	9.73678e-31	7.23575e-29	ADP-ribosylation factor GTPase-activating protein AGD12 [Apostasia shenzhenica]
TRINITY_DN56622_c0_g2_i5|m.67629	4.18	4.75025e-17	1.33083e-15	uncharacterized protein LOC110099127 isoform X2 [Dendrobium catenatum]
TRINITY_DN56622_c0_g2_i7|m.67633	4.25708	0.0015212	0.00548269	uncharacterized protein LOC110099127 isoform X3 [Dendrobium catenatum]
TRINITY_DN51331_c0_g1_i1|m.88311	-2.81693	2.22516e-09	2.58786e-08	probable polygalacturonase [Dendrobium catenatum]
TRINITY_DN8569_c0_g1_i1|m.63332	-2.47244	0.000458516	0.00194285	Cation/H(+) antiporter 2 [Dendrobium catenatum]
TRINITY_DN38659_c0_g2_i1|m.28853	-2.96339	0.000159863	0.000763527	#N/A
TRINITY_DN54835_c1_g1_i7|m.119664	1.87648	2.48904e-17	7.20342e-16	probable protein-S-isoprenylcysteine O-methyltransferase [Phalaenopsis equestris]
TRINITY_DN52369_c0_g2_i1|m.99173	-2.77357	1.76462e-17	5.17523e-16	calcium-dependent protein kinase [Apostasia shenzhenica]
TRINITY_DN61518_c0_g2_i2|m.96810	1.74109	1.69138e-12	2.92827e-11	H/ACA ribonucleoprotein complex non-core subunit NAF1-like [Phalaenopsis equestris]
TRINITY_DN60770_c4_g1_i1|m.47857	1.25013	4.04674e-05	0.000223182	zinc finger protein CONSTANS-LIKE 1-like [Phalaenopsis equestris]
TRINITY_DN69768_c0_g1_i1|m.99375	-4.54567	3.31088e-09	3.75833e-08	CBL-interacting protein kinase 7 [Apostasia shenzhenica]
TRINITY_DN46205_c0_g1_i1|m.124032	-1.54364	0.00127745	0.00472357	#N/A
TRINITY_DN57651_c0_g2_i1|m.94531	1.71243	5.06126e-06	3.35086e-05	uncharacterized protein LOC110103518 [Dendrobium catenatum]
TRINITY_DN61179_c0_g2_i7|m.1795	3.18277	1.6142e-07	1.40845e-06	sanguinarine reductase-like [Dendrobium catenatum]
TRINITY_DN55454_c0_g1_i1|m.85449	-1.01177	9.45598e-05	0.000477372	uncharacterized protein LOC110106827 [Dendrobium catenatum]
TRINITY_DN56858_c0_g1_i1|m.87202	1.96211	6.79632e-08	6.31323e-07	DNA replication complex GINS protein SLD5 [Dendrobium catenatum]
TRINITY_DN57561_c0_g2_i1|m.86376	3.2268	5.41663e-28	3.55794e-26	BAG family molecular chaperone regulator 7-like [Dendrobium catenatum]
TRINITY_DN57134_c0_g8_i1|m.100048	10.565	6.23876e-24	3.0309e-22	cold and drought-regulated protein CORA-like [Phalaenopsis equestris]
TRINITY_DN58603_c0_g1_i5|m.58982	-1.41546	0.00372059	0.0117932	amino acid permease 3-like [Dendrobium catenatum]
TRINITY_DN52569_c0_g1_i3|m.49324	-1.0603	9.20104e-05	0.000465305	uncharacterized protein LOC110025126 [Phalaenopsis equestris]
TRINITY_DN52573_c0_g1_i3|m.49470	1.54363	5.97051e-07	4.74019e-06	U11/U12 small nuclear ribonucleoprotein 35 kDa protein isoform X1 [Dendrobium catenatum]
TRINITY_DN61078_c0_g1_i1|m.29438	1.51762	3.47377e-11	5.16297e-10	protein trichome birefringence-like 37 [Dendrobium catenatum]
TRINITY_DN63714_c2_g1_i2|m.81212	-1.60349	0.00971798	0.0267599	glucan endo-1,3-beta-glucosidase-like [Dendrobium catenatum]
TRINITY_DN63244_c1_g2_i1|m.89174	-1.72638	4.62822e-34	4.22759e-32	probable aldo-keto reductase 2 [Phalaenopsis equestris]
TRINITY_DN17530_c0_g1_i1|m.104924	-2.39597	0.00271591	0.00901601	#N/A
TRINITY_DN61157_c2_g1_i1|m.1902	2.23877	0.000490541	0.00206295	uncharacterized protein LOC110098611 [Dendrobium catenatum]
TRINITY_DN110464_c0_g1_i1|m.129970	-5.25061	0.000197971	0.000921936	#N/A
TRINITY_DN48885_c0_g1_i1|m.23698	-2.7847	8.70474e-07	6.72048e-06	#N/A
TRINITY_DN56335_c0_g1_i1|m.45678	-1.57976	0.000447721	0.00190539	pentatricopeptide repeat-containing protein At4g36680, mitochondrial-like isoform X1 [Dendrobium catenatum]
TRINITY_DN63040_c0_g3_i1|m.122653	1.44747	0.000713764	0.00285083	uncharacterized protein LOC110095060 [Dendrobium catenatum]
TRINITY_DN56434_c0_g6_i5|m.38732	-1.78736	8.17287e-19	2.6397e-17	PREDICTED: protein PHR1-LIKE 2-like isoform X1 [Musa acuminata subsp. malaccensis]
TRINITY_DN44827_c0_g1_i1|m.103370	-1.53183	0.012978	0.0342681	#N/A
TRINITY_DN38156_c0_g1_i1|m.48869	-2.12349	0.00016015	0.000764689	#N/A
TRINITY_DN55610_c0_g1_i1|m.12919	1.8184	0.00664419	0.0193951	hypothetical protein VITISV_041689 [Vitis vinifera]
TRINITY_DN63385_c0_g2_i5|m.63784	2.76547	1.72648e-108	1.89244e-105	Mediator of RNA polymerase II transcription subunit 25 [Apostasia shenzhenica]
TRINITY_DN55958_c0_g1_i1|m.30572	-1.1808	0.00519792	0.0156823	probable acetyltransferase NATA1-like [Dendrobium catenatum]
TRINITY_DN50253_c0_g2_i2|m.99410	-2.60683	3.15532e-13	5.8435e-12	#N/A
TRINITY_DN102636_c0_g1_i1|m.131970	-2.95518	4.77225e-10	6.14056e-09	#N/A
TRINITY_DN47635_c0_g1_i1|m.59536	-1.13605	0.00171613	0.0060862	#N/A
TRINITY_DN47635_c0_g1_i1|m.59537	-1.22772	0.000845851	0.00329583	#N/A
TRINITY_DN49366_c0_g1_i1|m.36382	-1.31427	4.53089e-06	3.03525e-05	#N/A
TRINITY_DN54135_c0_g1_i1|m.12390	-3.0004	7.359e-12	1.17223e-10	putative pentatricopeptide repeat-containing protein At5g59200, chloroplastic [Dendrobium catenatum]
TRINITY_DN56552_c1_g1_i2|m.128210	-1.52541	1.33985e-05	8.1365e-05	DNA mismatch repair protein MSH7 isoform X1 [Dendrobium catenatum]
TRINITY_DN50534_c0_g1_i3|m.86565	-1.33573	4.2569e-05	0.000233451	#N/A
TRINITY_DN51074_c0_g1_i2|m.75593	1.00697	5.06661e-18	1.56166e-16	#N/A
TRINITY_DN50163_c0_g1_i1|m.76599	-1.31737	0.00050517	0.00211499	#N/A
TRINITY_DN57064_c0_g1_i1|m.84743	-1.97157	1.0908e-08	1.15105e-07	LOB domain-containing protein 38-like [Dendrobium catenatum]
TRINITY_DN100200_c0_g1_i1|m.129737	3.77198	0.00808961	0.0230392	#N/A
TRINITY_DN53899_c0_g2_i1|m.93719	-1.11728	0.000545727	0.0022573	hypothetical protein AXF42_Ash002011 [Apostasia shenzhenica]
TRINITY_DN53534_c0_g1_i1|m.62431	-4.97994	0.00970123	0.0267306	hypothetical protein SETIT_9G548600v2 [Setaria italica]
TRINITY_DN55510_c0_g1_i2|m.103198	-1.24497	4.28406e-05	0.000234867	putative methylesterase 11, chloroplastic [Dendrobium catenatum]
TRINITY_DN57206_c0_g1_i2|m.98206	-1.52742	7.3948e-09	7.97601e-08	uncharacterized protein LOC110112096 [Dendrobium catenatum]
TRINITY_DN53031_c0_g2_i9|m.68623	2.76685	1.31285e-31	1.02789e-29	tubulin gamma-2 chain [Dendrobium catenatum]
TRINITY_DN55146_c0_g1_i1|m.102286	-1.62567	1.08649e-10	1.5256e-09	putative tyrosine-protein phosphatase [Apostasia shenzhenica]
TRINITY_DN48594_c0_g1_i6|m.115048	-2.47072	4.0706e-06	2.75638e-05	#N/A
TRINITY_DN62268_c1_g3_i1|m.3412	-1.0073	0.000129753	0.000632111	peroxisomal membrane protein 13-like [Phoenix dactylifera]
TRINITY_DN63257_c3_g1_i3|m.90013	-1.50273	3.61863e-05	0.000202178	hypothetical protein EUGRSUZ_H04911 [Eucalyptus grandis]
TRINITY_DN54976_c0_g2_i3|m.61389	1.53839	6.3771e-07	5.047e-06	checkpoint protein HUS1B [Dendrobium catenatum]
TRINITY_DN56758_c1_g1_i4|m.114439	-1.40026	6.42971e-11	9.30544e-10	RWD domain-containing protein 1 [Phalaenopsis equestris]
TRINITY_DN54036_c0_g1_i1|m.127219	1.28348	1.79482e-06	1.30288e-05	Tonoplast dicarboxylate transporter [Apostasia shenzhenica]
TRINITY_DN51981_c0_g1_i2|m.126178	-2.79655	0.000622406	0.00253324	sugar transport protein 13 [Dendrobium catenatum]
TRINITY_DN39812_c0_g2_i1|m.62190	-2.23075	0.017257	0.0433974	#N/A
TRINITY_DN39812_c0_g3_i1|m.62193	-4.34288	7.05433e-06	4.5398e-05	#N/A
TRINITY_DN63776_c0_g1_i1|m.80658	-1.22603	4.08581e-09	4.58164e-08	D-aminoacyl-tRNA deacylase [Dendrobium catenatum]
TRINITY_DN35245_c0_g1_i1|m.13348	-2.40191	0.00958614	0.0264717	#N/A
TRINITY_DN41524_c0_g1_i1|m.15021	-1.23512	9.55746e-06	5.97571e-05	#N/A
TRINITY_DN71825_c0_g2_i1|m.61635	-2.41697	0.0186521	0.0462305	hypothetical protein AXF42_Ash011490 [Apostasia shenzhenica]
TRINITY_DN63667_c1_g1_i1|m.66848	1.11609	2.17494e-06	1.55057e-05	probable mediator of RNA polymerase II transcription subunit 37b isoform X1 [Dendrobium catenatum]
TRINITY_DN38540_c0_g1_i1|m.48844	-2.80764	2.8318e-07	2.36947e-06	#N/A
TRINITY_DN40731_c0_g1_i1|m.97781	-3.51028	5.25026e-08	4.96651e-07	#N/A
TRINITY_DN49799_c0_g1_i2|m.25436	1.23633	0.000518274	0.00216108	#N/A
TRINITY_DN63306_c0_g3_i1|m.64193	-1.50597	2.40121e-07	2.0354e-06	transcription factor IBH1-like [Dendrobium catenatum]
TRINITY_DN44120_c0_g3_i2|m.99639	-3.09948	2.9848e-05	0.000169299	#N/A
TRINITY_DN49041_c0_g1_i1|m.109458	1.48006	2.37801e-06	1.67897e-05	#N/A
TRINITY_DN46853_c0_g2_i1|m.115266	-1.09934	0.0167954	0.0424434	#N/A
TRINITY_DN56258_c2_g1_i1|m.106059	2.47993	0.00733058	0.0211349	PREDICTED: uncharacterized protein LOC109019499 [Juglans regia]
TRINITY_DN59083_c1_g2_i3|m.20902	1.00788	6.78045e-08	6.30183e-07	putative mediator of RNA polymerase II transcription subunit 26b [Apostasia shenzhenica]
TRINITY_DN56605_c0_g1_i2|m.67324	3.3845	3.75303e-05	0.000208888	uncharacterized protein LOC110115145 isoform X1 [Dendrobium catenatum]
TRINITY_DN56663_c0_g1_i2|m.67400	-1.88174	4.06564e-05	0.000224153	hypothetical protein AXF42_Ash010810 [Apostasia shenzhenica]
TRINITY_DN49394_c0_g1_i1|m.36525	-1.05089	8.93389e-05	0.000453233	#N/A
TRINITY_DN51455_c0_g1_i1|m.23490	3.18133	1.41661e-31	1.1042e-29	dihydroflavonol 4-reductase [Paphiopedilum concolor]
TRINITY_DN46427_c0_g2_i2|m.68492	4.528	0.00199143	0.00692009	#N/A
TRINITY_DN7737_c0_g1_i1|m.13525	2.08826	5.83614e-19	1.91316e-17	choline transporter-like protein 2 [Dendrobium catenatum]
TRINITY_DN58839_c1_g1_i3|m.105435	1.74636	5.02196e-67	1.91468e-64	probable ubiquitin-like-specific protease 2B [Phalaenopsis equestris]
TRINITY_DN61512_c1_g8_i1|m.97273	3.09874	3.15258e-11	4.70953e-10	uncharacterized protein LOC109827789, partial [Asparagus officinalis]
TRINITY_DN61782_c3_g8_i2|m.108085	2.0715	5.03968e-113	6.31328e-110	proteasome subunit beta type-3 [Phalaenopsis equestris]
TRINITY_DN56113_c0_g1_i2|m.72780	-1.97274	3.28722e-05	0.000184898	Purple acid phosphatase 18 [Dendrobium catenatum]
TRINITY_DN57310_c0_g1_i2|m.13885	1.01665	0.0033789	0.0108553	beta-1,4-mannosyl-glycoprotein 4-beta-N-acetylglucosaminyltransferase-like [Dendrobium catenatum]
TRINITY_DN65036_c2_g1_i2|m.75878	-1.12127	2.18861e-07	1.86691e-06	Serine/threonine-protein kinase ATM [Apostasia shenzhenica]
TRINITY_DN51090_c0_g1_i2|m.75575	-1.32947	2.94518e-08	2.91398e-07	#N/A
TRINITY_DN49814_c0_g1_i1|m.35938	1.34788	4.34581e-08	4.17169e-07	#N/A
TRINITY_DN65145_c20_g4_i1|m.71110	3.67143	2.66682e-22	1.13797e-20	Retrovirus-related Pol polyprotein from transposon TNT 1-94 [Dendrobium catenatum]
TRINITY_DN50415_c0_g4_i1|m.125750	-1.53759	0.00137207	0.00501527	#N/A
TRINITY_DN49059_c0_g1_i4|m.109482	-1.22569	0.0180858	0.0450744	#N/A
TRINITY_DN72177_c0_g1_i1|m.93614	-5.74362	6.55586e-07	5.17679e-06	hypothetical protein AXF42_Ash006646 [Apostasia shenzhenica]
TRINITY_DN57785_c0_g1_i3|m.60818	1.18709	4.76795e-22	2.00435e-20	non-lysosomal glucosylceramidase-like isoform X1 [Dendrobium catenatum]
TRINITY_DN50465_c0_g1_i1|m.125718	-1.24245	0.0104432	0.0284398	#N/A
TRINITY_DN64382_c0_g7_i1|m.112340	1.91966	0.0100574	0.0275732	DNA-directed DNA polymerase [Handroanthus impetiginosus]
TRINITY_DN56796_c0_g1_i1|m.114442	-1.02241	3.31004e-06	2.27386e-05	uncharacterized protein LOC110103227 [Dendrobium catenatum]
TRINITY_DN100847_c0_g1_i1|m.131750	-1.67178	0.00125188	0.00464075	#N/A
TRINITY_DN50923_c0_g3_i1|m.33391	-11.8218	2.54691e-22	1.08945e-20	#N/A
TRINITY_DN61085_c0_g1_i3|m.29883	-1.0271	0.00571212	0.017017	uncharacterized protein LOC103698893 [Phoenix dactylifera]
TRINITY_DN56921_c0_g1_i2|m.62651	1.01037	4.86054e-09	5.37818e-08	transmembrane protein 209 [Dendrobium catenatum]
TRINITY_DN49832_c0_g1_i1|m.35817	-1.47856	6.89063e-09	7.45514e-08	#N/A
TRINITY_DN64849_c3_g6_i1|m.116945	1.21511	2.87658e-05	0.000163957	uncharacterized protein At1g04910 isoform X1 [Dendrobium catenatum]
TRINITY_DN49490_c0_g1_i2|m.58634	3.77049	0.000276585	0.00124251	#N/A
TRINITY_DN62215_c1_g1_i10|m.3695	1.17701	3.60148e-12	6.00407e-11	actin cytoskeleton-regulatory complex protein PAN1 [Dendrobium catenatum]
TRINITY_DN53672_c0_g2_i5|m.5956	-1.60115	4.85198e-20	1.74731e-18	PREDICTED: uncharacterized protein LOC105035340 [Elaeis guineensis]
TRINITY_DN57361_c1_g1_i1|m.13725	2.00214	4.57979e-07	3.70481e-06	uncharacterized protein LOC110110819 [Dendrobium catenatum]
TRINITY_DN33598_c0_g1_i1|m.98622	-7.07785	4.12167e-12	6.80017e-11	#N/A
TRINITY_DN51116_c0_g1_i2|m.5629	-3.54512	0.000449466	0.00191184	#N/A
TRINITY_DN62634_c5_g3_i4|m.52740	-3.06179	1.72458e-17	5.08329e-16	uncharacterized protein LOC110093072 [Dendrobium catenatum]
TRINITY_DN58788_c1_g1_i1|m.37157	1.8636	0.00557968	0.0167067	retrotransposon-related protein, partial [Trifolium pratense]
TRINITY_DN48343_c0_g2_i1|m.35262	4.64257	0.00316327	0.0102338	#N/A
TRINITY_DN60045_c1_g1_i3|m.37789	5.01516	0.00170118	0.00603954	Uncharacterized protein TCM_026877 [Theobroma cacao]
TRINITY_DN58740_c1_g2_i1|m.36653	2.14487	0.0141097	0.0367582	alanine--glyoxylate aminotransferase 2 homolog 3, mitochondrial-like [Dendrobium catenatum]
TRINITY_DN49436_c0_g3_i1|m.58586	-1.74308	2.81341e-46	4.40549e-44	#N/A
TRINITY_DN56555_c0_g1_i1|m.128555	1.35586	9.4339e-05	0.000476394	hypothetical protein AXF42_Ash014744 [Apostasia shenzhenica]
TRINITY_DN67508_c0_g2_i1|m.33691	-2.46826	4.53117e-08	4.33302e-07	subtilisin-like protease SBT1.2 [Dendrobium catenatum]
TRINITY_DN37972_c0_g2_i1|m.19954	-5.34465	0.000147994	0.000713644	#N/A
TRINITY_DN53085_c0_g1_i1|m.68651	-1.60543	3.16271e-07	2.62879e-06	protochlorophyllide reductase-like [Dendrobium catenatum]
TRINITY_DN119910_c0_g1_i1|m.131692	-1.83254	0.00194727	0.00678276	#N/A
TRINITY_DN56518_c0_g1_i1|m.128160	-1.37567	0.00253856	0.00852899	mavicyanin-like [Phalaenopsis equestris]
TRINITY_DN59941_c8_g1_i1|m.31943	6.99923	0.00435782	0.0135102	hypothetical protein Zm00014a_009919 [Zea mays]
TRINITY_DN53136_c0_g1_i2|m.68099	3.72255	2.51987e-07	2.12981e-06	uncharacterized protein LOC110019002 [Phalaenopsis equestris]
TRINITY_DN57688_c4_g6_i5|m.94074	-1.78923	4.77715e-22	2.00435e-20	Heavy metal-associated isoprenylated plant protein 26 [Dendrobium catenatum]
TRINITY_DN55499_c0_g1_i1|m.85468	1.22271	0.000530292	0.00220385	2-phytyl-1,4-beta-naphthoquinone methyltransferase, chloroplastic isoform X1 [Dendrobium catenatum]
TRINITY_DN62594_c0_g2_i1|m.150	3.30534	1.26375e-16	3.37347e-15	BURP domain-containing protein 12-like [Phalaenopsis equestris]
TRINITY_DN53732_c0_g2_i1|m.57898	-1.62093	3.09255e-12	5.18024e-11	ethylene-responsive transcription factor 2-like [Dendrobium catenatum]
TRINITY_DN61308_c1_g3_i3|m.19628	-2.53155	2.56545e-27	1.64809e-25	F-box protein SKIP5 [Dendrobium catenatum]
TRINITY_DN40965_c0_g1_i1|m.54287	-2.17537	0.000248279	0.0011266	#N/A
TRINITY_DN61984_c1_g1_i1|m.92804	-1.80258	0.00248518	0.00837208	zinc finger protein ZAT11-like [Dendrobium catenatum]
TRINITY_DN61367_c2_g2_i2|m.19418	1.41432	0.0154752	0.0396441	uncharacterized protein LOC18046468 isoform X1 [Citrus clementina]
TRINITY_DN65938_c0_g1_i1|m.35658	-1.93222	0.00512401	0.0154993	E3 ubiquitin-protein ligase RHA2A [Apostasia shenzhenica]
TRINITY_DN54985_c0_g1_i1|m.61459	-2.45756	1.73364e-06	1.2637e-05	uncharacterized protein LOC110099573 [Dendrobium catenatum]
TRINITY_DN56788_c1_g1_i1|m.114365	-1.56462	0.00975472	0.0268484	tuliposide A-converting enzyme 1, chloroplastic-like [Phalaenopsis equestris]
TRINITY_DN51213_c0_g1_i1|m.19755	-1.30013	1.03468e-06	7.84196e-06	#N/A
TRINITY_DN47512_c0_g1_i1|m.67140	-1.36175	2.10401e-06	1.5049e-05	#N/A
TRINITY_DN52387_c0_g2_i1|m.99198	1.74889	1.15981e-07	1.03515e-06	protein CURVATURE THYLAKOID 1B, chloroplastic isoform X1 [Dendrobium catenatum]
TRINITY_DN53997_c0_g1_i1|m.89089	-1.08746	0.016246	0.0412513	mitochondrial intermembrane space import and assembly protein 40 homolog [Dendrobium catenatum]
TRINITY_DN51799_c0_g1_i1|m.40525	-1.49182	8.35122e-23	3.78459e-21	#N/A
TRINITY_DN55182_c0_g1_i3|m.102588	1.39967	2.66204e-08	2.65116e-07	uncharacterized protein LOC110109896 [Dendrobium catenatum]
TRINITY_DN64282_c1_g1_i1|m.110589	2.77605	4.40278e-10	5.68601e-09	hypothetical protein AXF42_Ash001788 [Apostasia shenzhenica]
TRINITY_DN64259_c2_g4_i14|m.110790	1.19954	0.00078821	0.00309738	ATP-dependent DNA helicase homolog RECG, chloroplastic isoform X2 [Dendrobium catenatum]
TRINITY_DN55567_c0_g1_i2|m.103177	1.32683	8.36727e-08	7.65718e-07	31 kDa ribonucleoprotein, chloroplastic [Dendrobium catenatum]
TRINITY_DN62363_c2_g1_i1|m.10621	1.51654	0.0170448	0.0429499	PREDICTED: uncharacterized protein LOC109019499 [Juglans regia]
TRINITY_DN55759_c0_g4_i1|m.59985	-1.16758	0.0132687	0.0348832	GATA transcription factor 1-like [Dendrobium catenatum]
TRINITY_DN57867_c0_g1_i4|m.9219	-1.37129	3.58983e-11	5.32465e-10	choline monooxygenase, chloroplastic [Dendrobium catenatum]
TRINITY_DN59832_c0_g1_i5|m.123708	1.06905	2.91813e-07	2.43589e-06	rhomboid-like protein 11, chloroplastic [Dendrobium catenatum]
TRINITY_DN62287_c0_g1_i1|m.2933	4.91572	0.00021271	0.000981973	uncharacterized protein LOC106774644 [Vigna radiata var. radiata]
TRINITY_DN62366_c6_g1_i3|m.10346	-2.36587	1.62933e-10	2.24472e-09	small ubiquitin-related modifier 2-like [Dendrobium catenatum]
TRINITY_DN55758_c2_g1_i2|m.60077	-1.48355	1.53438e-18	4.88384e-17	mannose-6-phosphate isomerase 2-like [Phalaenopsis equestris]
TRINITY_DN55556_c0_g1_i7|m.103037	-2.48547	7.94507e-07	6.17371e-06	uncharacterized protein C24B11.05-like [Ananas comosus]
TRINITY_DN53113_c0_g1_i3|m.67976	-1.41312	0.00201852	0.00700487	uncharacterized protein LOC109724381 [Ananas comosus]
TRINITY_DN42538_c0_g1_i1|m.57312	-1.54561	2.894e-05	0.000164789	#N/A
TRINITY_DN60437_c0_g1_i4|m.41304	7.99368	7.47066e-10	9.33859e-09	unknown [Zea mays]
TRINITY_DN51154_c0_g1_i2|m.5529	-1.50438	0.00333448	0.0107323	#N/A
TRINITY_DN58747_c1_g2_i1|m.37312	-3.00414	2.11628e-08	2.13988e-07	myb-related protein 308-like [Dendrobium catenatum]
TRINITY_DN60507_c1_g1_i1|m.124958	-1.22152	0.000648255	0.00262505	Cyclic dof factor 2 [Apostasia shenzhenica]
TRINITY_DN63338_c2_g4_i3|m.63692	5.79028	9.5608e-14	1.8714e-12	GDSL esterase/lipase 7 [Apostasia shenzhenica]
TRINITY_DN63338_c2_g4_i3|m.63695	2.3959	7.20641e-06	4.616e-05	GDSL esterase/lipase 7 [Phoenix dactylifera]
TRINITY_DN52594_c0_g2_i1|m.49492	-4.44927	9.00485e-13	1.59656e-11	putative galacturonosyltransferase-like 2 [Apostasia shenzhenica]
TRINITY_DN53714_c0_g1_i1|m.58043	-1.8445	9.41083e-14	1.8441e-12	protein NRT1/ PTR FAMILY 4.6 [Phalaenopsis equestris]
TRINITY_DN50197_c0_g1_i3|m.76648	1.32832	0.00449021	0.0138692	#N/A
TRINITY_DN60829_c4_g3_i1|m.22871	-1.85437	1.21845e-22	5.36915e-21	cystinosin homolog [Dendrobium catenatum]
TRINITY_DN66551_c0_g1_i1|m.121229	-4.07426	0.000999128	0.00381675	Protein too many mouths [Apostasia shenzhenica]
TRINITY_DN57513_c0_g2_i1|m.86370	2.73635	0.000332869	0.00146606	unknown [Zea mays]
TRINITY_DN64450_c1_g1_i1|m.82923	1.19753	0.00651689	0.0190807	PREDICTED: probable aquaporin TIP4-3 [Musa acuminata subsp. malaccensis]
TRINITY_DN48286_c0_g1_i1|m.9495	-4.12705	0.000931317	0.00358514	#N/A
TRINITY_DN59807_c4_g2_i5|m.123743	-1.49997	2.65859e-14	5.50489e-13	dof zinc finger protein DOF1.8-like [Dendrobium catenatum]
TRINITY_DN59807_c4_g5_i1|m.123753	-2.41041	4.48594e-07	3.63224e-06	dof zinc finger protein DOF5.3-like [Phalaenopsis equestris]
TRINITY_DN57503_c0_g1_i2|m.86412	-2.8326	3.51504e-14	7.16822e-13	uncharacterized protein LOC110030671 [Phalaenopsis equestris]
TRINITY_DN52227_c0_g1_i2|m.126344	-1.85532	0.00293949	0.00962166	#N/A
TRINITY_DN52945_c0_g1_i1|m.44238	1.95189	2.48149e-13	4.7049e-12	protein LURP-one-related 5-like [Dendrobium catenatum]
TRINITY_DN2397_c0_g1_i1|m.42972	-3.30263	3.17472e-12	5.31281e-11	#N/A
TRINITY_DN33592_c0_g1_i1|m.98612	-1.72561	4.7651e-11	6.98165e-10	#N/A
TRINITY_DN52603_c0_g1_i1|m.83312	-1.31169	2.36246e-15	5.51702e-14	hypothetical protein AXF42_Ash002620 [Apostasia shenzhenica]
TRINITY_DN58931_c0_g1_i1|m.91074	1.41269	0.000159832	0.000763527	hypothetical protein AXF42_Ash011818 [Apostasia shenzhenica]
TRINITY_DN64453_c2_g1_i10|m.83037	1.48166	9.2487e-11	1.31339e-09	protein high chlorophyll fluorescent 107 [Dendrobium catenatum]
TRINITY_DN61447_c0_g4_i1|m.84267	2.44148	6.77172e-27	4.24152e-25	protein ASPARTIC PROTEASE IN GUARD CELL 1 [Dendrobium catenatum]
TRINITY_DN54792_c0_g1_i1|m.76704	-1.77776	8.24922e-31	6.18269e-29	CBL-interacting protein kinase 19 [Apostasia shenzhenica]
TRINITY_DN56083_c0_g1_i1|m.113094	-1.33719	0.000201933	0.000938144	hypothetical protein AXF42_Ash017978 [Apostasia shenzhenica]
TRINITY_DN63915_c1_g1_i3|m.46955	2.41911	0.00188838	0.00661045	Uncharacterized protein TCM_011923 [Theobroma cacao]
TRINITY_DN46524_c0_g1_i2|m.57272	-1.50989	0.00214976	0.00738628	#N/A
TRINITY_DN55969_c0_g1_i2|m.30466	-1.14564	3.26672e-07	2.71011e-06	dnaJ homolog subfamily B member 1-like [Dendrobium catenatum]
TRINITY_DN55969_c0_g1_i2|m.30467	-1.09258	0.00868347	0.0244134	Os01g0239150, partial [Oryza sativa Japonica Group]
TRINITY_DN59622_c1_g2_i1|m.11550	1.47573	6.51821e-07	5.15171e-06	3-ketoacyl-CoA synthase 11 [Apostasia shenzhenica]
TRINITY_DN61555_c2_g5_i2|m.96485	-2.19285	1.12058e-15	2.71448e-14	Putative disease resistance RPP13-like protein 1 [Apostasia shenzhenica]
TRINITY_DN57078_c1_g2_i3|m.84756	-11.9992	7.91322e-05	0.000406747	Os01g0891350 [Oryza sativa Japonica Group]
TRINITY_DN46100_c0_g1_i1|m.35749	-2.22944	5.41163e-06	3.56434e-05	#N/A
TRINITY_DN62184_c1_g2_i1|m.8589	-2.10671	0.00172849	0.0061278	transcription factor bHLH113-like [Phalaenopsis equestris]
TRINITY_DN60081_c1_g3_i4|m.37391	1.83484	2.23026e-18	7.00972e-17	beta-galactosidase 15 [Dendrobium catenatum]
TRINITY_DN50866_c0_g1_i1|m.124233	-1.5442	1.25378e-05	7.65627e-05	#N/A
TRINITY_DN56811_c0_g1_i1|m.87335	-1.15972	1.92199e-07	1.65722e-06	Inositol-tetrakisphosphate 1-kinase 1 [Dendrobium catenatum]
TRINITY_DN58123_c0_g1_i2|m.20356	-1.23018	1.2295e-17	3.65474e-16	NAC domain-containing protein 74-like [Dendrobium catenatum]
TRINITY_DN58120_c0_g1_i2|m.20444	-1.02904	1.64411e-25	9.21229e-24	uncharacterized protein LOC110116539 [Dendrobium catenatum]
TRINITY_DN57435_c0_g3_i1|m.64991	-1.53666	1.47193e-07	1.29203e-06	pentatricopeptide repeat-containing protein At4g36680, mitochondrial-like [Dendrobium catenatum]
TRINITY_DN63715_c1_g14_i2|m.81649	7.42953	1.74283e-09	2.05553e-08	polyprotein [Grapevine Roditis leaf discoloration-associated virus]
TRINITY_DN52324_c0_g2_i1|m.99338	-1.80951	7.28821e-15	1.59576e-13	#N/A
TRINITY_DN52013_c0_g1_i4|m.23262	2.05759	0.00807993	0.0230154	#N/A
TRINITY_DN53367_c0_g1_i3|m.15369	1.58434	2.62563e-12	4.44912e-11	ABC transporter G family member 31-like [Dendrobium catenatum]
TRINITY_DN58930_c0_g1_i9|m.90998	-1.85764	5.65638e-07	4.51121e-06	probable inactive serine/threonine-protein kinase bub1 [Dendrobium catenatum]
TRINITY_DN110241_c0_g1_i1|m.131883	-2.05234	0.012359	0.032856	#N/A
TRINITY_DN60035_c0_g1_i3|m.38149	-2.79123	0.00487647	0.0148762	unknown [Zea mays]
TRINITY_DN54350_c0_g1_i1|m.103423	-3.07802	6.59262e-06	4.26805e-05	Mannan endo-1,4-beta-mannosidase 1 [Dendrobium catenatum]
TRINITY_DN32236_c0_g1_i1|m.57553	-2.51591	0.000522604	0.00217706	#N/A
TRINITY_DN53081_c0_g2_i1|m.68881	1.05969	0.00119592	0.00446269	PREDICTED: uncharacterized protein LOC105032240 [Elaeis guineensis]
TRINITY_DN50638_c0_g1_i1|m.54050	3.0409	6.96694e-12	1.11281e-10	#N/A
TRINITY_DN58903_c0_g1_i4|m.91274	-1.98361	1.04045e-08	1.10123e-07	peptidyl-prolyl cis-trans isomerase FKBP12 [Dendrobium catenatum]
TRINITY_DN46113_c0_g1_i1|m.35763	-3.72182	0.000117637	0.000579525	#N/A
TRINITY_DN57020_c0_g1_i2|m.84738	1.30404	1.82923e-06	1.32631e-05	PI-PLC X domain-containing protein [Apostasia shenzhenica]
TRINITY_DN59117_c1_g2_i2|m.109006	-3.46802	1.01257e-06	7.69427e-06	GATA transcription factor 5 [Phoenix dactylifera]
TRINITY_DN58266_c0_g1_i2|m.92950	-2.27058	2.27004e-09	2.63481e-08	rho GTPase-activating protein 5-like [Dendrobium catenatum]
TRINITY_DN48216_c0_g1_i2|m.9518	-2.52077	0.000373355	0.001626	#N/A
TRINITY_DN54925_c0_g1_i1|m.61548	-2.3946	5.99466e-05	0.0003183	transcription factor MYB6-like [Dendrobium catenatum]
TRINITY_DN71164_c0_g1_i1|m.112719	-4.59353	2.34677e-05	0.000135699	auxin-responsive protein SAUR50-like [Dendrobium catenatum]
TRINITY_DN52217_c0_g1_i2|m.126478	-1.08356	0.00100908	0.00384986	#N/A
TRINITY_DN62115_c2_g13_i2|m.8270	2.60238	3.74176e-05	0.000208393	AP2-like ethylene-responsive transcription factor ANT [Dendrobium catenatum]
TRINITY_DN62115_c2_g13_i1|m.8269	9.81665	3.05546e-16	7.85727e-15	AP2-like ethylene-responsive transcription factor ANT [Dendrobium catenatum]
TRINITY_DN34197_c0_g1_i1|m.32742	-1.45954	0.00137019	0.0050105	#N/A
TRINITY_DN63176_c2_g5_i12|m.94849	1.40279	2.06004e-10	2.8007e-09	folate transporter 1, chloroplastic [Dendrobium catenatum]
TRINITY_DN61853_c1_g1_i1|m.6929	-2.73105	2.00852e-08	2.04088e-07	Ethylene-responsive transcription factor 3 [Apostasia shenzhenica]
TRINITY_DN56156_c0_g1_i4|m.72891	3.77152	0.000183297	0.000860915	uncharacterized protein A4U43_C02F1460 [Asparagus officinalis]
TRINITY_DN61420_c0_g1_i6|m.84491	-1.7881	0.00441418	0.0136608	uncharacterized protein LOC110102498 isoform X1 [Dendrobium catenatum]
TRINITY_DN60919_c4_g2_i1|m.120231	-3.25406	1.63202e-09	1.93525e-08	uncharacterized protein LOC110113233 [Dendrobium catenatum]
TRINITY_DN35242_c0_g1_i1|m.13350	-2.00621	0.000469039	0.00198313	#N/A
TRINITY_DN40976_c0_g1_i1|m.54291	-3.2412	0.000231731	0.00106196	#N/A
TRINITY_DN49874_c0_g3_i1|m.35877	-2.86942	0.00098921	0.00378629	#N/A
TRINITY_DN55369_c0_g1_i1|m.49774	-1.25416	3.65951e-07	3.00611e-06	cyanate hydratase [Phalaenopsis equestris]
TRINITY_DN55380_c0_g1_i1|m.49680	-1.07962	7.85541e-09	8.44686e-08	vesicle transport protein SFT2A-like [Phalaenopsis equestris]
TRINITY_DN60823_c2_g1_i3|m.21670	-2.52156	1.64527e-24	8.51174e-23	uncharacterized protein LOC110111033 [Dendrobium catenatum]
TRINITY_DN64367_c1_g1_i1|m.111355	1.18317	1.82287e-08	1.86194e-07	uncharacterized protein LOC110037886 [Phalaenopsis equestris]
TRINITY_DN64384_c2_g1_i1|m.112623	3.7731	0.00799002	0.0227852	Retrovirus-related Pol polyprotein from transposon TNT 1-94 [Cajanus cajan]
TRINITY_DN37247_c0_g1_i1|m.125593	-4.00725	8.11306e-19	2.63007e-17	#N/A
TRINITY_DN56320_c0_g7_i1|m.45343	1.4415	2.13826e-05	0.000124725	uncharacterized protein LOC110092701 [Dendrobium catenatum]
TRINITY_DN56227_c0_g2_i11|m.106104	-1.31505	0.00149462	0.00539689	sialyltransferase-like protein 4 [Dendrobium catenatum]
TRINITY_DN57298_c0_g1_i5|m.97915	1.35913	3.25868e-06	2.24296e-05	probable LRR receptor-like serine/threonine-protein kinase At1g12460 [Dendrobium catenatum]
TRINITY_DN54756_c0_g1_i1|m.76809	1.38663	1.06391e-05	6.58048e-05	subtilisin-like protease SBT5.6 isoform X1 [Ananas comosus]
TRINITY_DN34891_c0_g3_i1|m.102847	-3.88486	0.000391258	0.00169485	#N/A
TRINITY_DN36252_c0_g1_i1|m.106330	-2.16174	0.000611882	0.00249446	#N/A
TRINITY_DN52163_c0_g2_i2|m.98652	1.54619	1.76375e-21	7.0784e-20	#N/A
TRINITY_DN58837_c2_g3_i3|m.105467	1.86557	0.0113284	0.0305188	Retrovirus-related Pol polyprotein from transposon TNT 1-94 [Dendrobium catenatum]
TRINITY_DN59935_c0_g2_i1|m.32223	1.64443	3.9377e-11	5.81404e-10	Plant invertase/pectin methylesterase inhibitor superfamily protein, putative [Theobroma cacao]
TRINITY_DN59954_c0_g2_i1|m.32111	-1.32418	0.000408018	0.00175819	hypothetical protein AXF42_Ash002865 [Apostasia shenzhenica]
TRINITY_DN31154_c0_g1_i1|m.33286	-1.41137	0.000263668	0.00119058	#N/A
TRINITY_DN59101_c2_g5_i1|m.109050	2.92779	3.85137e-52	8.13798e-50	heat shock cognate 70 kDa protein 2-like [Dendrobium catenatum]
TRINITY_DN30881_c0_g1_i1|m.36003	-2.24032	0.0022136	0.00758542	#N/A
TRINITY_DN64247_c1_g5_i3|m.110637	1.77328	5.46969e-14	1.08885e-12	Pentatricopeptide repeat-containing protein, partial [Ananas comosus]
TRINITY_DN64428_c2_g2_i7|m.82361	1.03019	5.77657e-11	8.41441e-10	carboxypeptidase SOL1 isoform X1 [Dendrobium catenatum]
TRINITY_DN63768_c4_g1_i1|m.80364	-2.39986	5.49006e-12	8.89877e-11	Gamma-glutamyltranspeptidase 1 [Dendrobium catenatum]
TRINITY_DN56279_c0_g4_i2|m.106279	3.10628	4.263e-10	5.51768e-09	putative amidase C869.01 [Dendrobium catenatum]
TRINITY_DN59530_c0_g1_i1|m.113438	2.82169	2.69735e-07	2.26671e-06	tryptamine hydroxycinnamoyltransferase 1-like [Dendrobium catenatum]
TRINITY_DN60237_c0_g1_i1|m.50643	-5.48796	0.00522591	0.0157559	unknown [Zea mays]
TRINITY_DN60237_c0_g1_i3|m.50647	5.91949	4.41229e-15	9.94637e-14	BURP domain-containing protein 3 [Dendrobium catenatum]
TRINITY_DN55384_c0_g2_i1|m.49835	-1.47394	8.87127e-05	0.000450447	protein SLOW GREEN 1, chloroplastic-like [Phalaenopsis equestris]
TRINITY_DN65382_c0_g1_i1|m.62085	1.53142	3.5432e-09	4.00648e-08	PREDICTED: phosphoribulokinase, chloroplastic [Elaeis guineensis]
TRINITY_DN56024_c0_g1_i3|m.113004	1.00302	2.35836e-20	8.70755e-19	ras-related protein RABE1c-like [Dendrobium catenatum]
TRINITY_DN57239_c0_g1_i5|m.98294	1.12626	0.0188128	0.046562	uncharacterized protein LOC110028737 isoform X2 [Phalaenopsis equestris]
TRINITY_DN54500_c1_g2_i10|m.126953	3.19263	0.000286906	0.00128332	uncharacterized protein LOC110101098 isoform X3 [Dendrobium catenatum]
TRINITY_DN55835_c0_g1_i5|m.14767	-2.01855	0.000160446	0.000765897	PREDICTED: uncharacterized protein LOC108206281 [Daucus carota subsp. sativus]
TRINITY_DN55835_c0_g1_i3|m.14761	1.39554	1.40548e-05	8.50268e-05	PREDICTED: protein C2-DOMAIN ABA-RELATED 3-like isoform X1 [Musa acuminata subsp. malaccensis]
TRINITY_DN55835_c0_g2_i1|m.14758	-1.03118	0.00164149	0.00585966	protein C2-DOMAIN ABA-RELATED 5-like isoform X1 [Dendrobium catenatum]
TRINITY_DN55816_c0_g3_i3|m.14940	1.23132	4.75453e-09	5.27086e-08	exportin-T-like isoform X1 [Phalaenopsis equestris]
TRINITY_DN58860_c2_g1_i4|m.105639	1.19175	2.95284e-21	1.15338e-19	Cytochrome c oxidase assembly protein COX15 [Dendrobium catenatum]
TRINITY_DN63014_c0_g1_i3|m.122197	-1.05558	9.64431e-05	0.00048604	translin-associated protein X [Dendrobium catenatum]
TRINITY_DN58544_c0_g1_i5|m.129372	2.56747	1.42817e-24	7.43242e-23	protein PARTING DANCERS isoform X1 [Dendrobium catenatum]
TRINITY_DN51925_c0_g1_i3|m.126251	-1.36674	0.0164175	0.0416084	#N/A
TRINITY_DN30402_c0_g1_i1|m.84647	-3.39599	7.98746e-05	0.000410322	#N/A
TRINITY_DN57036_c0_g1_i1|m.85044	1.99098	1.56232e-05	9.34196e-05	uncharacterized protein LOC110100467 isoform X1 [Dendrobium catenatum]
TRINITY_DN46460_c0_g1_i1|m.68435	-1.08968	0.000844276	0.00329116	#N/A
TRINITY_DN57450_c0_g4_i3|m.65099	1.47964	0.0072656	0.020964	zinc transporter 4 [Phalaenopsis equestris]
TRINITY_DN54261_c0_g1_i3|m.122984	1.32164	2.71808e-07	2.28194e-06	uncharacterized protein LOC110106052 [Dendrobium catenatum]
TRINITY_DN48471_c0_g1_i1|m.48926	1.6593	9.41876e-10	1.15596e-08	#N/A
TRINITY_DN72600_c0_g1_i1|m.125576	-3.11431	0.00623896	0.0183945	Putative clathrin assembly protein [Apostasia shenzhenica]
TRINITY_DN53523_c0_g1_i1|m.62396	-1.88971	0.000163972	0.000779545	hypothetical protein AXF42_Ash015553 [Apostasia shenzhenica]
TRINITY_DN46133_c0_g1_i1|m.35753	-1.7511	1.49345e-05	8.98111e-05	#N/A
TRINITY_DN64320_c6_g12_i1|m.112176	1.45795	6.12191e-05	0.000323977	uncharacterized protein LOC110096826 [Dendrobium catenatum]
TRINITY_DN53489_c0_g1_i1|m.127544	-1.12073	2.83648e-07	2.37225e-06	uncharacterized protein LOC110104980 [Dendrobium catenatum]
TRINITY_DN52705_c0_g1_i1|m.49211	-1.11234	0.0006319	0.00256772	#N/A
TRINITY_DN62741_c0_g1_i4|m.56680	1.11734	0.00120782	0.00450218	Cinnamoyl-CoA reductase 1 [Apostasia shenzhenica]
TRINITY_DN42032_c0_g1_i1|m.66928	-2.83603	2.3232e-19	7.89618e-18	#N/A
TRINITY_DN62470_c0_g7_i3|m.34931	1.39116	2.19186e-24	1.12072e-22	ABC transporter B family member 25, mitochondrial [Phalaenopsis equestris]
TRINITY_DN63627_c2_g2_i6|m.66759	-1.31116	0.00174731	0.00618327	probable peroxygenase 4 [Dendrobium catenatum]
TRINITY_DN82255_c0_g1_i1|m.55853	-5.22803	9.40204e-08	8.53483e-07	Dehydration-responsive element-binding protein 1E [Apostasia shenzhenica]
TRINITY_DN56086_c0_g1_i2|m.113134	1.05308	0.00173861	0.00615996	regulator of nonsense transcripts 1 homolog isoform X1 [Dendrobium catenatum]
TRINITY_DN63277_c4_g2_i2|m.90377	1.95601	0.00190472	0.00666235	uncharacterized protein LOC110110733 [Dendrobium catenatum]
TRINITY_DN61618_c4_g5_i9|m.106976	-2.42587	8.34425e-13	1.4857e-11	hypothetical protein MA16_Dca022701 [Dendrobium catenatum]
TRINITY_DN62166_c5_g1_i1|m.8855	-1.15944	2.17875e-06	1.55203e-05	U-box domain-containing protein 27 [Apostasia shenzhenica]
TRINITY_DN55215_c0_g1_i2|m.61664	-1.09885	0.0040503	0.0127114	UPF0548 protein At2g17695 [Dendrobium catenatum]
TRINITY_DN51954_c0_g1_i1|m.126205	-2.15662	0.00289814	0.00951472	#N/A
TRINITY_DN50737_c0_g1_i1|m.14391	-3.27846	4.02219e-14	8.15504e-13	#N/A
TRINITY_DN63192_c4_g1_i1|m.94876	1.19504	0.000158114	0.000756695	aquaporin PIP2-4-like isoform X1 [Phoenix dactylifera]
TRINITY_DN61828_c0_g1_i2|m.6628	1.11938	8.90116e-11	1.26814e-09	kinesin-like protein KIN-4A [Phoenix dactylifera]
TRINITY_DN52525_c0_g1_i1|m.49465	-1.46439	1.41623e-05	8.56184e-05	#N/A
TRINITY_DN51307_c0_g3_i1|m.88199	-1.16932	1.55905e-21	6.30014e-20	#N/A
TRINITY_DN61983_c5_g2_i3|m.92754	1.88628	0.00581094	0.0172733	pectinesterase-like [Dendrobium catenatum]
TRINITY_DN61983_c5_g5_i1|m.92772	1.22155	0.000279048	0.00125197	probable pectinesterase/pectinesterase inhibitor 34 [Dendrobium catenatum]
TRINITY_DN22246_c0_g1_i1|m.20643	-3.2849	8.04197e-17	2.20375e-15	#N/A
TRINITY_DN57824_c0_g1_i1|m.9432	3.15369	3.42701e-17	9.78875e-16	subtilisin-like protease SBT1.3 [Dendrobium catenatum]
TRINITY_DN33741_c0_g1_i1|m.61132	-3.54378	5.06648e-15	1.13481e-13	#N/A
TRINITY_DN46509_c0_g1_i1|m.57233	-4.05282	3.01249e-30	2.15645e-28	#N/A
TRINITY_DN62503_c0_g5_i1|m.636	-1.73453	7.65229e-05	0.000395305	magnesium protoporphyrin IX methyltransferase, chloroplastic, partial [Phalaenopsis equestris]
TRINITY_DN60556_c0_g2_i4|m.124806	1.59824	1.81994e-10	2.48583e-09	protein NRT1/ PTR FAMILY 5.2-like isoform X1 [Dendrobium catenatum]
TRINITY_DN52371_c0_g1_i2|m.99351	-1.43404	0.0104755	0.0285058	#N/A
TRINITY_DN60514_c0_g1_i7|m.125448	-2.13839	3.00531e-08	2.96274e-07	Glucomannan 4-beta-mannosyltransferase 9 [Apostasia shenzhenica]
TRINITY_DN57467_c0_g1_i1|m.64786	-1.43012	0.00291038	0.00954775	U2 small nuclear ribonucleoprotein B&apos;&apos; 2 [Apostasia shenzhenica]
TRINITY_DN61612_c1_g3_i3|m.107358	1.01227	0.0142453	0.0370565	PREDICTED: U-box domain-containing protein 34 [Elaeis guineensis]
TRINITY_DN53271_c0_g1_i2|m.35386	-2.9409	0.00523092	0.0157683	uncharacterized protein LOC110092701 [Dendrobium catenatum]
TRINITY_DN53271_c0_g1_i1|m.35385	-3.02466	0.00162493	0.00581118	uncharacterized protein LOC110092701 [Dendrobium catenatum]
TRINITY_DN62979_c1_g2_i1|m.78333	-2.65788	0.00910066	0.0253466	hypothetical protein CRG98_002558 [Punica granatum]
TRINITY_DN54848_c0_g2_i1|m.119568	-2.20568	0.00675393	0.0196696	uncharacterized protein LOC110105688, partial [Dendrobium catenatum]
TRINITY_DN54848_c0_g4_i2|m.119569	1.42597	8.62916e-06	5.44382e-05	uncharacterized protein LOC110105688, partial [Dendrobium catenatum]
TRINITY_DN54702_c0_g1_i1|m.76738	-1.00858	1.46419e-06	1.08213e-05	mitogen-activated protein kinase kinase 9-like [Dendrobium catenatum]
TRINITY_DN64533_c2_g2_i3|m.101673	-2.7265	9.26929e-05	0.000468621	Phospholipase A2-alpha [Apostasia shenzhenica]
TRINITY_DN58009_c0_g2_i2|m.79401	1.81696	2.31768e-15	5.41967e-14	kinesin-like protein KIN-7D, chloroplastic [Dendrobium catenatum]
TRINITY_DN31305_c0_g1_i1|m.68375	1.47859	1.92196e-09	2.25166e-08	#N/A
TRINITY_DN53012_c0_g1_i2|m.68649	-4.19593	1.35394e-62	4.24025e-60	#N/A
TRINITY_DN57331_c0_g1_i10|m.14036	3.53124	8.26863e-09	8.86401e-08	glycosyltransferase-like At2g41451 [Phalaenopsis equestris]
TRINITY_DN57331_c0_g1_i3|m.14024	2.58357	1.99473e-100	1.94354e-97	hypothetical protein AXF42_Ash017229 [Apostasia shenzhenica]
TRINITY_DN55569_c2_g9_i2|m.102921	1.67639	3.89686e-05	0.000216207	uncharacterized protein LOC109835165 [Asparagus officinalis]
TRINITY_DN47294_c0_g1_i1|m.31007	-1.63737	8.09765e-14	1.59211e-12	#N/A
TRINITY_DN55292_c0_g1_i1|m.61846	-1.37141	0.0010742	0.00406632	inositol transporter 1 [Dendrobium catenatum]
TRINITY_DN53208_c0_g1_i1|m.35366	-1.0164	9.42189e-05	0.000475925	#N/A
TRINITY_DN50473_c0_g1_i1|m.125709	-3.02414	1.47651e-65	5.20898e-63	#N/A
TRINITY_DN9072_c0_g1_i1|m.21561	2.83876	0.00405061	0.0127114	hypothetical protein VITISV_015365 [Vitis vinifera]
TRINITY_DN55229_c0_g2_i1|m.62011	-2.3848	0.000241491	0.00109921	uncharacterized protein LOC103715383 [Phoenix dactylifera]
TRINITY_DN58922_c0_g1_i1|m.91653	-2.47543	0.000506862	0.00211954	PREDICTED: uncharacterized protein LOC105034943 [Elaeis guineensis]
TRINITY_DN51658_c0_g2_i1|m.87939	-1.64073	6.52793e-06	4.23555e-05	#N/A
TRINITY_DN58158_c0_g1_i1|m.20122	-1.46367	0.00855058	0.0241171	putative pectinesterase/pectinesterase inhibitor 51 [Apostasia shenzhenica]
TRINITY_DN64655_c0_g1_i12|m.69069	1.41084	0.000104296	0.000522167	probable WRKY transcription factor 4 isoform X2 [Dendrobium catenatum]
TRINITY_DN55242_c0_g1_i1|m.61793	-1.32215	0.00593965	0.0176121	3-ketoacyl-CoA synthase 6 [Dendrobium catenatum]
TRINITY_DN61466_c1_g1_i3|m.84220	-1.01599	2.0595e-05	0.00012047	PREDICTED: UPF0503 protein At3g09070, chloroplastic [Elaeis guineensis]
TRINITY_DN52591_c0_g1_i1|m.49475	-1.00155	0.000106369	0.000530878	#N/A
TRINITY_DN53336_c0_g1_i3|m.15307	2.27297	6.54676e-07	5.17194e-06	DNA-(apurinic or apyrimidinic site) lyase, chloroplastic isoform X3 [Dendrobium catenatum]
TRINITY_DN61328_c1_g1_i1|m.18862	-1.39014	4.07068e-12	6.72236e-11	bZIP transcription factor 39-like isoform X1 [Phalaenopsis equestris]
TRINITY_DN62077_c0_g1_i2|m.118849	-1.69898	1.81661e-13	3.47056e-12	pentatricopeptide repeat-containing protein At1g30610, chloroplastic [Dendrobium catenatum]
TRINITY_DN52932_c0_g1_i1|m.44325	-1.55541	2.82543e-05	0.000161356	#N/A
TRINITY_DN59372_c0_g3_i1|m.72202	-1.1477	9.16069e-07	7.02493e-06	probable 2-oxoglutarate-dependent dioxygenase ANS [Dendrobium catenatum]
TRINITY_DN55551_c0_g1_i1|m.103304	1.64203	9.94444e-11	1.40536e-09	Cytochrome P450 89A2 [Apostasia shenzhenica]
TRINITY_DN50696_c0_g1_i1|m.54213	-1.85526	3.30184e-08	3.22426e-07	#N/A
TRINITY_DN58418_c0_g1_i2|m.117663	1.23695	4.12388e-06	2.78708e-05	uncharacterized protein LOC110026204 isoform X1 [Phalaenopsis equestris]
TRINITY_DN53156_c0_g2_i1|m.68097	-3.02098	1.43556e-08	1.48712e-07	#N/A
TRINITY_DN62070_c0_g5_i1|m.118422	1.83163	0.0118173	0.0316656	uncharacterized protein LOC110112156 [Dendrobium catenatum]
TRINITY_DN62070_c0_g5_i4|m.118426	-2.07628	0.00117662	0.00439896	uncharacterized protein LOC110112156 [Dendrobium catenatum]
TRINITY_DN49295_c1_g1_i1|m.86954	-2.72618	1.76096e-05	0.000104267	#N/A
TRINITY_DN46689_c0_g1_i3|m.104121	1.54739	4.99508e-09	5.51314e-08	#N/A
TRINITY_DN53344_c0_g1_i1|m.15462	1.34809	5.05034e-05	0.000273417	uncharacterized protein LOC110111412 [Dendrobium catenatum]
TRINITY_DN52326_c0_g2_i1|m.99355	-1.55691	5.74046e-05	0.00030694	#N/A
TRINITY_DN55740_c0_g3_i1|m.60107	-1.27174	1.36951e-16	3.63367e-15	uncharacterized protein LOC110019114 [Phalaenopsis equestris]
TRINITY_DN46448_c0_g2_i1|m.68479	-2.15753	0.0145267	0.0376725	#N/A
TRINITY_DN55239_c0_g1_i1|m.61929	-2.83138	2.38285e-37	2.5175e-35	eyes absent homolog 4 [Phalaenopsis equestris]
TRINITY_DN59343_c0_g1_i1|m.72422	-1.13653	4.5343e-18	1.40251e-16	transcription factor MYB44 [Dendrobium catenatum]
TRINITY_DN59343_c2_g2_i2|m.72441	-1.93448	2.3977e-22	1.03066e-20	transcription factor MYB44 [Dendrobium catenatum]
TRINITY_DN59719_c1_g1_i2|m.75221	1.60708	1.00542e-07	9.07047e-07	PREDICTED: ribulose bisphosphate carboxylase small chain, chloroplastic-like [Elaeis guineensis]
TRINITY_DN59386_c0_g1_i2|m.72451	-1.28593	8.46255e-10	1.04666e-08	double-stranded RNA-binding protein 1-like isoform X2 [Dendrobium catenatum]
TRINITY_DN64213_c0_g5_i5|m.110296	4.49341	1.26143e-23	5.96306e-22	LOW QUALITY PROTEIN: ABC transporter C family member 13 [Phalaenopsis equestris]
TRINITY_DN56372_c0_g8_i1|m.45405	-1.39201	0.00640909	0.018809	photosystem I reaction center subunit IV, chloroplastic-like [Ananas comosus]
TRINITY_DN61638_c0_g1_i2|m.106561	1.87327	2.90117e-06	2.01508e-05	AT-hook motif nuclear-localized protein 28-like [Dendrobium catenatum]
TRINITY_DN79090_c0_g1_i1|m.78426	-5.95411	2.41686e-06	1.70297e-05	F-box/LRR-repeat protein [Apostasia shenzhenica]
TRINITY_DN61272_c3_g5_i4|m.43122	2.20371	4.83074e-06	3.21084e-05	RNA-directed DNA polymerase [Dendrobium catenatum]
TRINITY_DN61125_c0_g3_i1|m.1683	1.13013	0.00306106	0.00996933	uncharacterized protein LOC110108935 isoform X1 [Dendrobium catenatum]
TRINITY_DN50275_c0_g1_i2|m.99468	-2.23538	4.55201e-16	1.15033e-14	#N/A
TRINITY_DN22369_c0_g1_i1|m.13260	-1.20315	0.00911116	0.0253696	#N/A
TRINITY_DN57630_c0_g1_i1|m.94228	1.05115	6.21067e-05	0.000328278	nudix hydrolase 14, chloroplastic isoform X1 [Dendrobium catenatum]
TRINITY_DN63558_c1_g3_i2|m.15630	-2.81009	1.97368e-11	3.01783e-10	probable WRKY transcription factor 35 [Dendrobium catenatum]
TRINITY_DN47491_c0_g2_i1|m.127890	-2.95311	1.04992e-06	7.95058e-06	#N/A
TRINITY_DN61193_c2_g1_i1|m.2505	1.67326	0.00274349	0.00908522	RNA-directed DNA polymerase [Dendrobium catenatum]
TRINITY_DN58789_c6_g8_i1|m.37137	1.73617	0.0136655	0.0357498	uncharacterized protein LOC110036489 [Phalaenopsis equestris]
TRINITY_DN52187_c0_g1_i1|m.98741	-3.10697	1.19542e-08	1.24981e-07	#N/A
TRINITY_DN59602_c0_g2_i4|m.11109	-2.6353	3.57544e-08	3.46825e-07	uncharacterized protein LOC110026722 isoform X4 [Phalaenopsis equestris]
TRINITY_DN51600_c0_g1_i2|m.88007	1.2707	5.76119e-05	0.000307954	#N/A
TRINITY_DN57052_c0_g2_i5|m.84968	2.57629	3.9272e-12	6.5161e-11	LOW QUALITY PROTEIN: zinc finger protein VAR3, chloroplastic-like [Phalaenopsis equestris]
TRINITY_DN57365_c0_g1_i2|m.13857	1.60486	2.75994e-16	7.13922e-15	LOW QUALITY PROTEIN: protochlorophyllide-dependent translocon component 52, chloroplastic-like [Dendrobium catenatum]
TRINITY_DN59104_c2_g3_i3|m.109172	1.36788	4.67642e-112	5.46767e-109	transcription initiation factor TFIID subunit 6 isoform X2 [Dendrobium catenatum]
TRINITY_DN49579_c0_g1_i1|m.5709	-2.62448	0.00205372	0.00710278	#N/A
TRINITY_DN64662_c5_g4_i6|m.69583	-1.09233	3.99109e-06	2.70672e-05	Glutamate dehydrogenase, NAD-specific [Trema orientale]
TRINITY_DN53921_c0_g1_i2|m.88849	-1.88989	0.000196469	0.000915916	ankyrin repeat domain-containing protein 65-like [Dendrobium catenatum]
TRINITY_DN51393_c0_g1_i1|m.88379	-1.758	0.00186991	0.00655496	#N/A
TRINITY_DN63366_c6_g3_i7|m.64409	3.39531	0.00277478	0.00916981	hypothetical protein VITISV_022966 [Vitis vinifera]
TRINITY_DN64381_c0_g4_i8|m.111749	-1.32659	0.00409248	0.0128145	nitrilase-like protein 2 isoform X1 [Phoenix dactylifera]
TRINITY_DN60502_c0_g4_i1|m.125402	-1.31788	0.00900656	0.0251444	RNA-binding protein 48 isoform X1 [Phalaenopsis equestris]
TRINITY_DN53358_c0_g1_i1|m.15360	-1.32916	0.00959086	0.0264743	#N/A
TRINITY_DN56981_c0_g2_i5|m.62809	1.18502	3.33401e-06	2.28942e-05	twinkle homolog protein, chloroplastic/mitochondrial-like isoform X2 [Dendrobium catenatum]
TRINITY_DN54712_c0_g1_i1|m.76781	-1.35247	3.20959e-05	0.000180705	pentatricopeptide repeat-containing protein OGR1, mitochondrial-like [Dendrobium catenatum]
TRINITY_DN51403_c0_g2_i1|m.23624	1.76038	9.87309e-07	7.52518e-06	#N/A
TRINITY_DN55709_c0_g2_i1|m.60110	4.77263	8.7415e-22	3.59879e-20	WD repeat-containing protein 44-like isoform X1 [Dendrobium catenatum]
TRINITY_DN58780_c0_g2_i3|m.36738	-1.45226	3.86127e-05	0.000214504	U-box domain-containing protein 62 [Apostasia shenzhenica]
TRINITY_DN55896_c0_g1_i1|m.14602	-1.28748	2.89327e-12	4.87437e-11	patellin-6 [Dendrobium catenatum]
TRINITY_DN51646_c0_g1_i1|m.87945	-1.3099	2.85604e-13	5.34257e-12	#N/A
TRINITY_DN60924_c1_g1_i3|m.120159	1.13502	1.78206e-06	1.29577e-05	ABC transporter G family member 15-like [Dendrobium catenatum]
TRINITY_DN56642_c0_g1_i6|m.67729	1.36574	0.00669	0.0195094	choline-phosphate cytidylyltransferase 2-like [Dendrobium catenatum]
TRINITY_DN63013_c1_g1_i1|m.122357	-1.98579	4.72152e-23	2.1677e-21	phosphopantothenoylcysteine decarboxylase-like [Dendrobium catenatum]
TRINITY_DN48437_c0_g1_i1|m.48889	-4.77201	3.96043e-10	5.16032e-09	#N/A
TRINITY_DN58377_c0_g2_i9|m.115363	1.25837	5.87619e-24	2.87066e-22	dehydrogenase/reductase SDR family member 7 [Dendrobium catenatum]
TRINITY_DN50630_c0_g1_i5|m.54080	-1.30084	0.00365741	0.0116181	#N/A
TRINITY_DN50630_c0_g1_i4|m.54077	-2.42552	7.22383e-06	4.62547e-05	#N/A
TRINITY_DN43070_c0_g1_i1|m.30941	-2.54594	2.3606e-05	0.000136409	#N/A
TRINITY_DN59254_c1_g2_i5|m.42250	1.01443	1.50962e-15	3.59725e-14	small RNA degrading nuclease 1-like isoform X1 [Phalaenopsis equestris]
TRINITY_DN59254_c1_g2_i7|m.42252	-2.53541	6.81972e-07	5.35876e-06	small RNA degrading nuclease 3-like isoform X2 [Phalaenopsis equestris]
TRINITY_DN55849_c0_g1_i3|m.14420	1.03578	1.66041e-06	1.21638e-05	uncharacterized protein LOC110022013 [Phalaenopsis equestris]
TRINITY_DN55849_c0_g1_i2|m.14419	1.51693	0.0130363	0.0343806	uncharacterized protein LOC110093648 [Dendrobium catenatum]
TRINITY_DN55014_c0_g1_i5|m.46200	-1.15564	0.000172455	0.000815895	arsenate reductase 2.2-like [Dendrobium catenatum]
TRINITY_DN63722_c1_g6_i1|m.81605	-1.52739	5.14368e-05	0.000278082	subtilisin-like protease SBT3.12 [Phalaenopsis equestris]
TRINITY_DN51319_c0_g1_i1|m.88267	1.01798	1.65934e-06	1.21611e-05	#N/A
TRINITY_DN56285_c0_g1_i1|m.105940	-2.739	1.32687e-09	1.59497e-08	COBRA-like protein 7 [Apostasia shenzhenica]
TRINITY_DN23108_c0_g2_i1|m.125902	-3.22861	2.15013e-10	2.9074e-09	#N/A
TRINITY_DN52578_c0_g1_i2|m.49392	-2.21948	0.00334385	0.0107526	#N/A
TRINITY_DN43450_c0_g1_i1|m.30094	-1.21107	4.08203e-07	3.3274e-06	#N/A
TRINITY_DN53894_c0_g1_i2|m.93873	1.11802	0.00155527	0.00559285	PREDICTED: LOW QUALITY PROTEIN: fe-S cluster assembly factor HCF101, chloroplastic [Elaeis guineensis]
TRINITY_DN49016_c0_g1_i1|m.109513	1.60039	1.70947e-12	2.95667e-11	#N/A
TRINITY_DN58194_c2_g1_i10|m.20504	-1.50549	1.83403e-06	1.32859e-05	uncharacterized protein YGR130C isoform X1 [Dendrobium catenatum]
TRINITY_DN62689_c0_g7_i5|m.53242	1.39587	0.000138548	0.000671233	uncharacterized protein LOC110105047 isoform X1 [Dendrobium catenatum]
TRINITY_DN55771_c1_g1_i1|m.59766	-3.85992	9.59181e-11	1.35991e-09	eukaryotic translation initiation factor 1A [Ziziphus jujuba]
TRINITY_DN60589_c0_g1_i12|m.125092	1.01548	8.05108e-05	0.000412986	uncharacterized protein LOC110115330 isoform X1 [Dendrobium catenatum]
TRINITY_DN60589_c0_g1_i3|m.125080	1.55161	0.00261491	0.00873386	uncharacterized protein LOC110115330 isoform X1 [Dendrobium catenatum]
TRINITY_DN56130_c0_g1_i1|m.72777	-2.47604	3.03143e-06	2.09808e-05	calcium-binding protein KIC-like [Phalaenopsis equestris]
TRINITY_DN63399_c2_g2_i2|m.63810	-2.49902	2.84563e-08	2.82437e-07	PREDICTED: protein BZR1 homolog 1-like [Musa acuminata subsp. malaccensis]
TRINITY_DN63399_c6_g1_i1|m.63829	-2.1592	1.72299e-05	0.00010226	protein BZR1 homolog 1-like [Dendrobium catenatum]
TRINITY_DN55595_c0_g1_i1|m.102988	-2.63091	3.72749e-11	5.51668e-10	uncharacterized protein LOC110018064 [Phalaenopsis equestris]
TRINITY_DN50753_c0_g1_i1|m.14339	-1.08779	0.00110106	0.00415634	#N/A
TRINITY_DN42176_c0_g2_i1|m.58680	-2.20754	9.10063e-07	6.98193e-06	#N/A
TRINITY_DN60160_c0_g2_i8|m.27807	1.14403	0.000229458	0.00105264	hypothetical protein AXF42_Ash011330 [Apostasia shenzhenica]
TRINITY_DN48980_c0_g1_i1|m.36230	-1.41694	2.0354e-07	1.74386e-06	#N/A
TRINITY_DN54929_c0_g1_i3|m.61214	-1.36331	0.000544128	0.00225228	ASC1-like protein 1 [Apostasia shenzhenica]
TRINITY_DN56479_c0_g2_i1|m.38531	1.0517	5.3536e-07	4.28337e-06	NPL4-like protein 2 [Dendrobium catenatum]
TRINITY_DN41794_c0_g2_i1|m.109729	1.7166	0.000164229	0.000780555	#N/A
TRINITY_DN59549_c0_g4_i4|m.113973	1.49998	0.0147174	0.0380585	putative methyltransferase At1g22800 isoform X1 [Phalaenopsis equestris]
TRINITY_DN59042_c1_g2_i2|m.21146	1.20385	3.94395e-25	2.1548e-23	PREDICTED: protein unc-50 homolog isoform X1 [Elaeis guineensis]
TRINITY_DN52996_c0_g2_i1|m.44278	-1.55141	5.97873e-30	4.26239e-28	#N/A
TRINITY_DN52740_c0_g3_i1|m.49049	-1.59715	0.000236436	0.00108069	#N/A
TRINITY_DN53892_c0_g1_i1|m.93643	1.67054	5.80189e-06	3.79677e-05	probable arabinose 5-phosphate isomerase [Dendrobium catenatum]
TRINITY_DN60642_c2_g1_i1|m.51715	1.24725	0.00500267	0.0151952	5&apos;-3&apos; exoribonuclease 3 isoform X2 [Phalaenopsis equestris]
TRINITY_DN36390_c0_g1_i1|m.127819	-1.78713	0.0134895	0.0353738	#N/A
TRINITY_DN62557_c3_g13_i1|m.348	-1.5669	0.00314528	0.0101882	nudix hydrolase 17, mitochondrial-like [Dendrobium catenatum]
TRINITY_DN43469_c0_g1_i1|m.30120	-2.80149	4.94972e-12	8.06018e-11	#N/A
TRINITY_DN46362_c0_g1_i3|m.58845	1.71333	9.28128e-16	2.26706e-14	#N/A
TRINITY_DN62309_c1_g1_i3|m.10244	1.04977	0.017924	0.0447537	transcriptional corepressor LEUNIG_HOMOLOG [Phalaenopsis equestris]
TRINITY_DN46038_c0_g1_i1|m.13636	-1.41817	3.82524e-05	0.000212637	#N/A
TRINITY_DN56376_c0_g2_i1|m.45387	2.11664	1.42095e-07	1.25041e-06	Receptor-like serine/threonine-protein kinase SD1-8 [Apostasia shenzhenica]
TRINITY_DN61735_c4_g13_i3|m.107832	-1.03022	7.2949e-09	7.87311e-08	sodium/hydrogen exchanger 6-like [Phoenix dactylifera]
TRINITY_DN58093_c1_g6_i8|m.79200	-1.92645	0.00119596	0.00446269	probable LRR receptor-like serine/threonine-protein kinase At3g47570 isoform X3 [Dendrobium catenatum]
TRINITY_DN58093_c1_g6_i5|m.79198	-1.64373	0.00936354	0.0259674	PREDICTED: probable LRR receptor-like serine/threonine-protein kinase At3g47570 [Populus euphratica]
TRINITY_DN47992_c0_g1_i2|m.42871	2.00922	4.57881e-24	2.28134e-22	#N/A
TRINITY_DN62144_c0_g1_i1|m.8106	-1.4815	1.39304e-15	3.32848e-14	serine/threonine-protein kinase Nek2 [Dendrobium catenatum]
TRINITY_DN53343_c0_g1_i2|m.15224	-1.09352	1.17307e-11	1.832e-10	#N/A
TRINITY_DN25758_c0_g1_i1|m.30005	-1.42993	2.79034e-06	1.94426e-05	#N/A
TRINITY_DN53744_c0_g1_i1|m.58128	-1.88256	7.20398e-16	1.78199e-14	#N/A
TRINITY_DN56513_c0_g1_i2|m.128221	1.54673	5.754e-15	1.27577e-13	thylakoid lumenal 17.9 kDa protein, chloroplastic isoform X1 [Dendrobium catenatum]
TRINITY_DN58077_c0_g2_i2|m.79163	-1.02392	0.000182321	0.000857249	lysine histidine transporter-like 8 [Dendrobium catenatum]
TRINITY_DN57693_c0_g4_i5|m.94124	-1.41703	7.0792e-05	0.000369619	Membrin-11 [Apostasia shenzhenica]
TRINITY_DN61116_c2_g3_i1|m.1877	1.64252	0.00026532	0.00119681	cytochrome c biogenesis FN (mitochondrion) [Cocos nucifera]
TRINITY_DN56696_c0_g1_i1|m.67407	3.44775	8.23849e-34	7.40957e-32	beta-fructofuranosidase, insoluble isoenzyme 3-like [Dendrobium catenatum]
TRINITY_DN60933_c4_g1_i1|m.119947	2.22627	7.35449e-44	1.07486e-41	mitochondrial-processing peptidase subunit alpha-like isoform X2 [Dendrobium catenatum]
TRINITY_DN55890_c0_g2_i4|m.14588	-4.39313	1.89494e-08	1.93218e-07	hypothetical protein CUMW_008170 [Citrus unshiu]
TRINITY_DN41797_c0_g2_i1|m.109684	-1.35721	5.85458e-13	1.05635e-11	#N/A
TRINITY_DN56797_c1_g4_i4|m.114695	1.2167	0.00360379	0.0114665	phosphoglycolate phosphatase 2 [Phalaenopsis equestris]
TRINITY_DN51270_c0_g1_i1|m.19891	-1.02101	0.00909065	0.0253268	#N/A
TRINITY_DN51969_c0_g1_i2|m.126150	1.29182	0.00307916	0.0100153	#N/A
TRINITY_DN57555_c0_g1_i1|m.85832	-1.22291	1.96662e-05	0.00011543	auxin-responsive protein SAUR50-like [Dendrobium catenatum]
TRINITY_DN53401_c0_g1_i2|m.127658	8.36167	1.03522e-11	1.62105e-10	#N/A
TRINITY_DN53401_c0_g1_i1|m.127657	-1.55083	2.2738e-05	0.000132046	#N/A
TRINITY_DN42479_c0_g1_i1|m.86759	-5.75928	4.18511e-05	0.000230089	#N/A
TRINITY_DN60258_c0_g1_i3|m.50402	1.50778	0.00135926	0.00497678	hypothetical protein AXF42_Ash008630 [Apostasia shenzhenica]
TRINITY_DN60895_c0_g1_i1|m.22891	-1.59389	2.02303e-25	1.12634e-23	60S ribosomal protein L30 [Dendrobium catenatum]
TRINITY_DN58335_c1_g1_i3|m.115415	-1.57608	2.96788e-06	2.05571e-05	signal peptidase complex catalytic subunit SEC11A [Dendrobium catenatum]
TRINITY_DN58370_c5_g5_i5|m.115779	-1.61227	2.22845e-05	0.000129713	serine/threonine-protein phosphatase 7 long form homolog isoform X2 [Dendrobium catenatum]
TRINITY_DN54810_c0_g2_i1|m.119599	-3.38191	2.62255e-21	1.03126e-19	pathogenesis-related genes transcriptional activator PTI6-like [Dendrobium catenatum]
TRINITY_DN54228_c0_g1_i2|m.122744	-2.60593	7.66418e-08	7.06328e-07	3,2-trans-enoyl-CoA isomerase, mitochondrial [Apostasia shenzhenica]
TRINITY_DN59472_c1_g1_i1|m.26164	1.23848	0.00211829	0.00729299	BTB/POZ domain-containing protein At1g03010 [Dendrobium catenatum]
TRINITY_DN61778_c0_g1_i2|m.108003	2.90257	2.66069e-11	4.01231e-10	Thioredoxin M3, chloroplastic [Dendrobium catenatum]
TRINITY_DN59456_c0_g1_i3|m.25776	-1.34616	1.4651e-05	8.82684e-05	3-phosphoinositide-dependent protein kinase 1 [Apostasia shenzhenica]
TRINITY_DN49313_c0_g1_i2|m.36370	1.28164	0.0198455	0.0487124	#N/A
TRINITY_DN59258_c0_g1_i6|m.42189	1.04143	0.00201693	0.00700175	uncharacterized protein LOC110018628 [Phalaenopsis equestris]
TRINITY_DN57284_c0_g1_i3|m.98052	1.83471	7.12945e-05	0.000372132	psbP-like protein 1, chloroplastic [Dendrobium catenatum]
TRINITY_DN63450_c0_g1_i2|m.27019	7.7295	0.0068808	0.0199775	Os07g0693500 [Oryza sativa Japonica Group]
TRINITY_DN52874_c0_g2_i1|m.31269	-1.14289	8.86532e-05	0.000450275	#N/A
TRINITY_DN52874_c0_g1_i1|m.31267	-1.20636	1.26499e-07	1.12218e-06	#N/A
TRINITY_DN61337_c2_g4_i8|m.18840	-1.10153	5.44109e-08	5.14425e-07	histidine biosynthesis bifunctional protein hisIE, chloroplastic isoform X1 [Phalaenopsis equestris]
TRINITY_DN61294_c0_g1_i2|m.43839	-1.48133	1.04199e-08	1.1022e-07	BTB/POZ domain-containing protein At5g66560-like [Dendrobium catenatum]
TRINITY_DN55764_c0_g4_i2|m.59765	1.02581	1.75283e-20	6.56863e-19	probable serine incorporator [Dendrobium catenatum]
TRINITY_DN59350_c0_g1_i1|m.72146	2.39118	1.04873e-21	4.29736e-20	protein PLASTID MOVEMENT IMPAIRED 1 [Dendrobium catenatum]
TRINITY_DN57961_c0_g1_i1|m.104510	-1.30896	5.0113e-05	0.000271595	WRKY transcription factor 48-like [Cymbidium sinense]
TRINITY_DN56306_c0_g1_i1|m.45788	-1.87878	0.000566788	0.00233725	homeobox-leucine zipper protein HOX21-like isoform X1 [Phalaenopsis equestris]
TRINITY_DN62502_c0_g1_i1|m.490	-4.78761	0.000940337	0.00361658	Auxin-induced protein X10A [Dendrobium catenatum]
TRINITY_DN52747_c0_g1_i5|m.49091	6.46744	4.55948e-06	3.05207e-05	#N/A
TRINITY_DN55056_c1_g1_i1|m.45982	-1.45163	0.000231026	0.00105928	Shikimate O-hydroxycinnamoyltransferase [Apostasia shenzhenica]
TRINITY_DN54158_c0_g1_i2|m.12351	-1.29049	2.01469e-05	0.000117975	ABC transporter I family member 10, chloroplastic isoform X1 [Dendrobium catenatum]
TRINITY_DN61407_c1_g2_i1|m.83586	-1.41759	2.39231e-09	2.76756e-08	60S ribosomal protein L13a-4-like [Dendrobium catenatum]
TRINITY_DN64051_c1_g2_i10|m.17272	-1.43518	3.73988e-06	2.54818e-05	uncharacterized protein LOC110108490 [Dendrobium catenatum]
TRINITY_DN64051_c1_g2_i1|m.17261	1.83989	0.00302369	0.00986596	hypothetical protein CUMW_231240 [Citrus unshiu]
TRINITY_DN48558_c0_g1_i1|m.115068	-1.43817	4.54972e-05	0.000248205	#N/A
TRINITY_DN58720_c0_g1_i1|m.36843	-1.21701	1.2427e-06	9.29797e-06	probable serine/threonine protein kinase IRE isoform X1 [Phalaenopsis equestris]
TRINITY_DN55508_c0_g1_i5|m.103188	1.00816	5.401e-06	3.56234e-05	sm-like protein LSM1B [Phalaenopsis equestris]
TRINITY_DN55508_c0_g1_i4|m.103187	-1.56425	7.81821e-15	1.70754e-13	sm-like protein LSM1B [Phalaenopsis equestris]
TRINITY_DN50232_c0_g2_i1|m.99486	-3.54273	1.97691e-12	3.39753e-11	#N/A
TRINITY_DN55777_c0_g1_i3|m.60270	-2.35277	1.98261e-15	4.66098e-14	SNF1-related protein kinase regulatory subunit beta-2-like [Phalaenopsis equestris]
TRINITY_DN60308_c0_g1_i2|m.45008	-1.87725	0.00186365	0.00653696	uncharacterized protein LOC110112656 isoform X3 [Dendrobium catenatum]
TRINITY_DN60308_c0_g1_i2|m.45006	1.71752	1.48657e-12	2.59159e-11	PREDICTED: ribonuclease H2 subunit A [Elaeis guineensis]
TRINITY_DN59644_c0_g2_i3|m.11788	1.21056	0.000748695	0.00297229	probable sugar phosphate/phosphate translocator At1g06470 isoform X2 [Asparagus officinalis]
TRINITY_DN59644_c0_g2_i19|m.11842	3.63974	4.29549e-07	3.49093e-06	PREDICTED: probable sugar phosphate/phosphate translocator At1g06470 [Vitis vinifera]
TRINITY_DN56878_c0_g1_i1|m.87140	1.10468	5.50573e-06	3.61781e-05	protein ENHANCED DOWNY MILDEW 2-like [Dendrobium catenatum]
TRINITY_DN54399_c0_g1_i2|m.103855	5.19249	3.94486e-48	6.88122e-46	protein CURVATURE THYLAKOID 1D, chloroplastic-like [Dendrobium catenatum]
TRINITY_DN57008_c0_g2_i4|m.84952	-2.68511	0.0007766	0.00306481	chitinase 2-like [Dendrobium catenatum]
TRINITY_DN58711_c0_g4_i1|m.37210	-2.99995	1.57952e-25	8.90728e-24	uncharacterized protein LOC110091972 isoform X2 [Dendrobium catenatum]
TRINITY_DN56916_c0_g1_i2|m.62668	-1.15132	0.00828939	0.0234824	calmodulin-binding protein 60 A [Phalaenopsis equestris]
TRINITY_DN54413_c0_g1_i1|m.32968	3.03865	1.1875e-30	8.73751e-29	E3 ubiquitin-protein ligase RHA2B-like [Dendrobium catenatum]
TRINITY_DN48956_c0_g1_i2|m.36306	1.40859	4.3786e-28	2.88692e-26	#N/A
TRINITY_DN51046_c0_g1_i2|m.75580	-2.37437	0.00187297	0.00656308	#N/A
TRINITY_DN56415_c1_g8_i1|m.38966	1.84754	2.93306e-29	2.01726e-27	PREDICTED: alpha-N-acetylglucosaminidase-like isoform X1 [Elaeis guineensis]
TRINITY_DN55974_c0_g1_i1|m.30398	7.93004	3.17867e-10	4.20737e-09	hypothetical protein NS07_v2contig00121-0001 [Nocardia seriolae]
TRINITY_DN60342_c5_g4_i10|m.44483	1.26269	6.34113e-06	4.12962e-05	uncharacterized protein LOC111397876 [Olea europaea var. sylvestris]
TRINITY_DN63757_c6_g14_i2|m.81427	3.14331	2.28587e-07	1.94515e-06	hypothetical protein AXF42_Ash019805 [Apostasia shenzhenica]
TRINITY_DN40889_c0_g1_i1|m.88113	-1.0073	8.96328e-11	1.27596e-09	#N/A
TRINITY_DN60853_c1_g1_i1|m.21825	6.71427	1.21237e-07	1.07768e-06	unknown [Zea mays]
TRINITY_DN50561_c0_g1_i1|m.86580	-2.75409	4.91256e-14	9.85771e-13	#N/A
TRINITY_DN55767_c0_g1_i2|m.60238	-1.01018	2.22958e-05	0.000129736	uncharacterized protein LOC110097676 [Dendrobium catenatum]
TRINITY_DN61741_c1_g1_i1|m.107949	-1.67477	2.93853e-08	2.90999e-07	uncharacterized protein LOC110033290 isoform X1 [Phalaenopsis equestris]
TRINITY_DN58894_c0_g1_i1|m.104961	1.67633	2.67092e-07	2.24773e-06	Pentatricopeptide repeat-containing protein [Apostasia shenzhenica]
TRINITY_DN32829_c0_g1_i1|m.36185	-1.43906	4.43742e-12	7.29367e-11	#N/A
TRINITY_DN60937_c2_g1_i1|m.120203	2.61547	9.86324e-07	7.52093e-06	uncharacterized protein LOC103697996 [Phoenix dactylifera]
TRINITY_DN59798_c0_g1_i3|m.74679	8.61509	2.79525e-12	4.71376e-11	uncharacterized protein LOC110116672 isoform X2 [Dendrobium catenatum]
TRINITY_DN52517_c0_g2_i1|m.49345	-1.27998	0.00623523	0.018388	#N/A
TRINITY_DN53419_c0_g9_i1|m.127646	5.25388	1.95916e-16	5.14367e-15	#N/A
TRINITY_DN62218_c1_g2_i9|m.3788	1.24656	2.43053e-11	3.68424e-10	Pumilio like 5 [Apostasia shenzhenica]
TRINITY_DN59039_c0_g1_i4|m.20852	-2.20735	8.86994e-09	9.46235e-08	LRR repeats and ubiquitin-like domain-containing protein [Apostasia shenzhenica]
TRINITY_DN51446_c0_g1_i3|m.23591	-2.00147	0.00906328	0.0252665	#N/A
TRINITY_DN58348_c0_g1_i1|m.115605	-2.87116	3.14198e-07	2.6128e-06	hypothetical protein LR48_Vigan437s000300 [Vigna angularis]
TRINITY_DN65193_c43_g9_i2|m.71012	2.65555	2.65904e-06	1.85646e-05	uncharacterized protein LOC110943232 [Helianthus annuus]
TRINITY_DN57875_c0_g2_i4|m.9052	1.05799	0.000505928	0.00211664	Uncharacterized protein AXF42_Ash013721 [Apostasia shenzhenica]
TRINITY_DN61337_c2_g4_i2|m.18832	-2.14763	8.40779e-15	1.82495e-13	protein gar2-like [Dendrobium catenatum]
TRINITY_DN60033_c0_g1_i6|m.37836	-1.14945	3.14077e-17	9.00045e-16	uncharacterized protein LOC110100701 [Dendrobium catenatum]
TRINITY_DN56972_c0_g1_i3|m.62638	-1.05646	0.00144686	0.00524928	protein STRUBBELIG-RECEPTOR FAMILY 7 isoform X1 [Phalaenopsis equestris]
TRINITY_DN54970_c0_g1_i3|m.61483	1.59307	0.0130802	0.0344714	DEAD-box ATP-dependent RNA helicase 58, chloroplastic isoform X1 [Phalaenopsis equestris]
TRINITY_DN54970_c0_g1_i2|m.61482	1.2843	0.0016833	0.0059821	DEAD-box ATP-dependent RNA helicase 58, chloroplastic isoform X1 [Phalaenopsis equestris]
TRINITY_DN55529_c0_g1_i1|m.103338	-1.18906	0.0115235	0.0309636	hypothetical protein AXF42_Ash009893 [Apostasia shenzhenica]
TRINITY_DN62321_c0_g7_i1|m.9962	-4.84285	2.19103e-09	2.55155e-08	LOW QUALITY PROTEIN: protein SRC2 homolog [Phalaenopsis equestris]
TRINITY_DN52753_c0_g2_i1|m.49175	-1.10927	1.87443e-06	1.35551e-05	#N/A
TRINITY_DN64999_c9_g7_i2|m.39244	2.31411	4.79392e-05	0.000260619	PREDICTED: potassium channel AKT1-like isoform X1 [Lupinus angustifolius]
TRINITY_DN56094_c0_g1_i2|m.112998	1.67997	4.77431e-05	0.000259634	3-ketoacyl-CoA synthase 11-like [Dendrobium catenatum]
TRINITY_DN56094_c0_g1_i1|m.112997	1.48214	3.90545e-05	0.000216615	Os11g0591300, partial [Oryza sativa Japonica Group]
TRINITY_DN53225_c0_g1_i1|m.35611	-1.61828	0.000973251	0.00373253	#N/A
TRINITY_DN33058_c0_g1_i1|m.79751	-1.0564	1.40224e-09	1.67638e-08	#N/A
TRINITY_DN49305_c0_g1_i2|m.36394	1.22981	1.68868e-09	1.99435e-08	#N/A
TRINITY_DN59691_c1_g3_i1|m.11895	1.161	1.33795e-15	3.20123e-14	phospholipid-transporting ATPase 1-like [Dendrobium catenatum]
TRINITY_DN50308_c0_g1_i1|m.121182	-5.63099	0.00659222	0.0192626	#N/A
TRINITY_DN49646_c0_g1_i1|m.57633	-1.64753	0.00777811	0.0222496	#N/A
TRINITY_DN63444_c3_g2_i10|m.27168	-1.09483	4.27712e-09	4.77176e-08	hypothetical protein MA16_Dca000316 [Dendrobium catenatum]
TRINITY_DN56369_c0_g1_i2|m.45621	-1.83723	2.54576e-10	3.41342e-09	probable protein phosphatase 2C 25 [Dendrobium catenatum]
TRINITY_DN48015_c0_g2_i1|m.81789	-2.85404	3.97345e-05	0.000219831	#N/A
TRINITY_DN61560_c0_g2_i7|m.96782	1.11691	0.000967545	0.00371146	importin-9 isoform X2 [Dendrobium catenatum]
TRINITY_DN54294_c0_g1_i2|m.122833	1.6377	1.4036e-06	1.04042e-05	#N/A
TRINITY_DN54169_c0_g2_i5|m.12214	1.49372	3.09555e-16	7.94871e-15	#N/A
TRINITY_DN54688_c0_g1_i1|m.58429	7.87247	8.08464e-08	7.41184e-07	Os05g0477666, partial [Oryza sativa Japonica Group]
TRINITY_DN59408_c0_g1_i3|m.25831	1.02666	2.93985e-07	2.45286e-06	glucan endo-1,3-beta-glucosidase 14-like [Phalaenopsis equestris]
TRINITY_DN61132_c1_g10_i1|m.2293	2.98695	0.000118031	0.000581306	Putative ribonuclease H protein [Dendrobium catenatum]
TRINITY_DN61563_c7_g4_i2|m.96156	1.62809	0.00513495	0.015522	hypothetical protein AXF42_Ash020404 [Apostasia shenzhenica]
TRINITY_DN64483_c6_g3_i1|m.82949	-2.47969	2.40238e-16	6.26047e-15	uncharacterized protein LOC110093565 isoform X1 [Dendrobium catenatum]
TRINITY_DN47700_c1_g2_i4|m.97642	1.65679	1.52529e-19	5.25552e-18	#N/A
TRINITY_DN59886_c1_g6_i1|m.123552	1.88625	0.000843769	0.00328991	uncharacterized protein LOC110913593 [Helianthus annuus]
TRINITY_DN57892_c0_g2_i1|m.9126	7.91823	1.17412e-14	2.50507e-13	GDSL esterase/lipase APG [Dendrobium catenatum]
TRINITY_DN57892_c0_g3_i3|m.9133	-2.21806	3.95167e-05	0.000218764	GDSL esterase/lipase APG [Dendrobium catenatum]
TRINITY_DN60807_c0_g1_i3|m.22405	1.68896	1.29078e-40	1.6055e-38	uncharacterized protein LOC110032198 [Phalaenopsis equestris]
TRINITY_DN53676_c0_g3_i2|m.5952	1.60607	2.07529e-06	1.48678e-05	#N/A
TRINITY_DN61538_c0_g2_i1|m.97196	6.44399	5.64807e-06	3.70302e-05	Os04g0407850 [Oryza sativa Japonica Group]
TRINITY_DN62753_c2_g2_i2|m.56381	2.45501	2.11712e-21	8.40045e-20	hypothetical protein AXF42_Ash021114 [Apostasia shenzhenica]
TRINITY_DN56386_c0_g1_i1|m.45720	2.12498	9.01239e-13	1.59656e-11	uncharacterized protein LOC110114729 [Dendrobium catenatum]
TRINITY_DN61104_c7_g1_i2|m.1887	1.05183	9.95906e-23	4.44433e-21	uncharacterized protein LOC110101123 isoform X4 [Dendrobium catenatum]
TRINITY_DN61758_c2_g4_i1|m.108121	2.80218	6.69268e-10	8.40202e-09	copia-type reverse transcriptase-like protein, partial [Trifolium pratense]
TRINITY_DN58319_c0_g2_i2|m.115298	-1.25896	1.0617e-05	6.57022e-05	probable carboxylesterase 15 [Dendrobium catenatum]
TRINITY_DN58319_c0_g3_i1|m.115300	1.85525	2.01625e-10	2.74542e-09	probable carboxylesterase 8 [Phalaenopsis equestris]
TRINITY_DN64064_c4_g1_i2|m.17891	3.07016	1.81457e-05	0.000107066	polyprotein [Blackberry Virus F]
TRINITY_DN16331_c0_g1_i1|m.45837	-3.85118	4.98148e-08	4.73524e-07	#N/A
TRINITY_DN54149_c0_g2_i1|m.12436	-1.32368	4.38615e-07	3.55904e-06	#N/A
TRINITY_DN58660_c0_g1_i1|m.59223	1.10837	5.56344e-11	8.11069e-10	receptor-like protein kinase HSL1 [Dendrobium catenatum]
TRINITY_DN48505_c0_g1_i1|m.115118	1.44969	1.1011e-08	1.16122e-07	#N/A
TRINITY_DN56382_c0_g1_i1|m.45661	-1.91344	0.00260984	0.00872168	hypothetical protein A7M47_18025, partial [Acinetobacter baumannii]
TRINITY_DN65020_c3_g9_i1|m.76381	-1.97795	0.0168558	0.0425717	G-type lectin S-receptor-like serine/threonine-protein kinase [Actinidia chinensis var. chinensis]
TRINITY_DN56084_c1_g1_i4|m.113114	1.31927	6.39709e-29	4.29855e-27	uncharacterized protein LOC110110570 [Dendrobium catenatum]
TRINITY_DN60969_c0_g2_i14|m.120937	-1.61485	0.00299032	0.00976616	MLO-like protein 2 [Phalaenopsis equestris]
TRINITY_DN60969_c0_g2_i4|m.120921	-1.84914	3.04656e-31	2.35377e-29	MLO-like protein 2 [Phalaenopsis equestris]
TRINITY_DN59296_c0_g2_i8|m.41778	2.04945	6.46364e-16	1.61251e-14	ABC transporter B family member 19 [Dendrobium catenatum]
TRINITY_DN51183_c0_g1_i1|m.5534	1.61525	9.86471e-18	2.95739e-16	#N/A
TRINITY_DN53983_c0_g3_i2|m.88800	-1.01934	9.19541e-05	0.000465155	#N/A
TRINITY_DN58361_c0_g2_i1|m.115718	1.31263	2.82597e-06	1.96596e-05	protein CHROMATIN REMODELING 24 [Phalaenopsis equestris]
TRINITY_DN64895_c8_g18_i2|m.116748	2.6103	9.3168e-23	4.16832e-21	PREDICTED: uncharacterized protein LOC104882067 [Vitis vinifera]
TRINITY_DN64946_c0_g4_i1|m.39633	2.53272	0.00248143	0.00836587	hypothetical protein CFOL_v3_20484 [Cephalotus follicularis]
TRINITY_DN57796_c0_g1_i2|m.60531	1.60461	2.2226e-05	0.000129416	Sugar transport protein 14 [Apostasia shenzhenica]
TRINITY_DN59971_c0_g1_i4|m.31619	1.46087	0.00028611	0.0012807	PREDICTED: probable serine/threonine-protein kinase At5g41260 isoform X1 [Musa acuminata subsp. malaccensis]
TRINITY_DN52317_c0_g2_i2|m.99352	-1.78986	0.00114065	0.00428825	#N/A
TRINITY_DN64952_c3_g2_i2|m.39182	1.00197	7.28114e-05	0.000379034	hypothetical protein CCACVL1_09317, partial [Corchorus capsularis]
TRINITY_DN57539_c0_g1_i1|m.85929	-1.46712	7.20302e-09	7.77873e-08	Protein NSP-INTERACTING KINASE 2 [Dendrobium catenatum]
TRINITY_DN53266_c0_g1_i1|m.35426	-1.15844	1.52741e-05	9.16132e-05	#N/A
TRINITY_DN60206_c0_g1_i1|m.49939	-1.43126	2.45369e-08	2.45621e-07	hypothetical protein AXF42_Ash011730 [Apostasia shenzhenica]
TRINITY_DN64054_c3_g8_i7|m.18152	1.41489	0.00395752	0.0124698	PREDICTED: uncharacterized protein LOC104587791 [Nelumbo nucifera]
TRINITY_DN55389_c0_g1_i2|m.49747	1.15319	0.0020996	0.0072443	photosystem I reaction center subunit XI, chloroplastic [Dendrobium catenatum]
TRINITY_DN61958_c0_g1_i2|m.91863	-1.9631	0.0010215	0.00389203	RING-H2 finger protein ATL16-like [Dendrobium catenatum]
TRINITY_DN54589_c0_g1_i3|m.126825	2.30252	6.74594e-05	0.000354329	#N/A
TRINITY_DN30754_c0_g1_i2|m.38285	-1.46028	0.000237429	0.00108438	#N/A
TRINITY_DN54590_c0_g1_i4|m.126982	-1.10963	3.98342e-16	1.01248e-14	#N/A
TRINITY_DN19232_c0_g1_i1|m.96115	-8.88549	1.53202e-10	2.1173e-09	#N/A
TRINITY_DN59565_c1_g1_i1|m.114130	-1.50056	1.52313e-10	2.10833e-09	sphingosine kinase 1-like [Dendrobium catenatum]
TRINITY_DN50476_c0_g1_i2|m.125727	-1.11831	0.0103905	0.0283182	#N/A
TRINITY_DN59854_c0_g1_i1|m.123686	-1.32482	7.86065e-18	2.3769e-16	Cysteine proteinase inhibitor 12 [Dendrobium catenatum]
TRINITY_DN64297_c3_g1_i7|m.110238	-6.04374	0.00016433	0.000780774	Os02g0562000, partial [Oryza sativa Japonica Group]
TRINITY_DN64024_c0_g2_i10|m.17204	-1.42722	5.52338e-18	1.68761e-16	C2 and GRAM domain-containing protein At1g03370 [Dendrobium catenatum]
TRINITY_DN51483_c0_g1_i2|m.23544	-4.20032	5.9717e-16	1.49617e-14	#N/A
TRINITY_DN62425_c5_g1_i4|m.34723	1.15371	0.000129327	0.000630565	AAA-ATPase At3g50940-like [Dendrobium catenatum]
TRINITY_DN59389_c0_g1_i5|m.71622	1.46554	2.1654e-36	2.18258e-34	NADPH--cytochrome P450 reductase-like [Dendrobium catenatum]
TRINITY_DN53622_c0_g1_i2|m.6047	1.09764	0.00364694	0.0115891	#N/A
TRINITY_DN60794_c1_g9_i1|m.48437	-1.42656	0.000463757	0.00196269	thiosulfate sulfurtransferase 18-like isoform X3 [Phalaenopsis equestris]
TRINITY_DN53851_c1_g1_i4|m.93892	4.24509	6.1111e-66	2.23284e-63	#N/A
TRINITY_DN35138_c0_g1_i1|m.38369	-3.37013	2.09621e-12	3.59017e-11	#N/A
TRINITY_DN123820_c0_g1_i1|m.131829	-2.05743	0.000172652	0.000816607	#N/A
TRINITY_DN56756_c0_g1_i2|m.114927	-1.08828	0.000903376	0.00349436	Limonoid UDP-glucosyltransferase [Apostasia shenzhenica]
TRINITY_DN57808_c0_g1_i2|m.9351	-2.32643	2.02896e-07	1.74004e-06	protein STRICTOSIDINE SYNTHASE-LIKE 10-like [Dendrobium catenatum]
TRINITY_DN59547_c0_g1_i1|m.113647	1.38687	0.00180352	0.00635782	cation/calcium exchanger 1-like [Dendrobium catenatum]
TRINITY_DN62132_c2_g5_i11|m.8530	-1.55061	4.56102e-57	1.11099e-54	Developmentally regulated G-protein 2 [Apostasia shenzhenica]
TRINITY_DN61476_c10_g11_i2|m.83967	1.88073	0.0130667	0.0344556	uncharacterized protein LOC109947297 [Prunus persica]
TRINITY_DN61666_c1_g3_i1|m.106453	-3.59638	4.60854e-19	1.53367e-17	protein DETOXIFICATION 16-like isoform X1 [Dendrobium catenatum]
TRINITY_DN64083_c0_g3_i31|m.18053	-2.76011	1.25987e-05	7.68812e-05	DNA mismatch repair protein MSH4 [Apostasia shenzhenica]
TRINITY_DN56102_c0_g4_i7|m.72641	-6.47383	4.24448e-06	2.85976e-05	PREDICTED: uncharacterized protein LOC105043913 [Elaeis guineensis]
TRINITY_DN53838_c0_g2_i1|m.93748	-1.43135	3.5843e-09	4.04774e-08	#N/A
TRINITY_DN54813_c0_g1_i2|m.119744	-2.80651	0.000784892	0.00308711	#N/A
TRINITY_DN57270_c0_g1_i7|m.97963	-1.11447	1.02453e-07	9.23336e-07	hypothetical protein AXF42_Ash016195 [Apostasia shenzhenica]
TRINITY_DN58919_c0_g1_i1|m.91477	1.02511	1.23429e-09	1.48981e-08	phospholipase D Z-like [Dendrobium catenatum]
TRINITY_DN34498_c0_g1_i1|m.52529	-2.32831	0.000675734	0.0027175	#N/A
TRINITY_DN60583_c1_g3_i1|m.125492	-1.31835	3.10401e-15	7.14492e-14	NAC domain-containing protein 68-like [Dendrobium catenatum]
TRINITY_DN61086_c1_g1_i1|m.29622	-1.21385	1.13593e-09	1.37773e-08	RNA polymerase II transcriptional coactivator KELP isoform X1 [Phalaenopsis equestris]
TRINITY_DN57391_c0_g1_i2|m.13818	-1.39919	0.000204877	0.000950311	uncharacterized protein LOC110019651 [Phalaenopsis equestris]
TRINITY_DN57982_c1_g1_i4|m.104333	1.15608	6.39021e-08	5.9676e-07	cytosolic isocitrate dehydrogenase [NADP]-like [Dendrobium catenatum]
TRINITY_DN41022_c0_g1_i1|m.44098	-1.2683	0.000998921	0.00381675	#N/A
TRINITY_DN64830_c3_g1_i2|m.116646	2.43573	9.10803e-13	1.61187e-11	phosphoribosylaminoimidazole carboxylase catalytic subunit [Streptococcus pneumoniae]
TRINITY_DN57110_c1_g1_i1|m.99947	-6.54612	2.47794e-22	1.06254e-20	26S proteasome non-ATPase regulatory subunit 4 homolog [Dendrobium catenatum]
TRINITY_DN60309_c0_g1_i2|m.44947	1.08213	0.00197064	0.00685598	hypothetical protein ZOSMA_185G00230 [Zostera marina]
TRINITY_DN59038_c0_g1_i1|m.21055	-1.88905	4.03979e-14	8.17755e-13	ribonucleases P/MRP protein subunit RPP25 [Apostasia shenzhenica]
TRINITY_DN64264_c1_g6_i1|m.110107	-11.2445	1.13923e-19	3.97212e-18	unknown [Lotus japonicus]
TRINITY_DN54945_c0_g1_i2|m.61492	-3.40238	7.90701e-06	5.01893e-05	#N/A
TRINITY_DN39951_c0_g2_i1|m.104214	-3.31564	2.62703e-07	2.21291e-06	#N/A
TRINITY_DN56243_c0_g2_i1|m.106179	-2.54844	1.18928e-16	3.18923e-15	ethylene-responsive transcription factor 4-like [Phalaenopsis equestris]
TRINITY_DN64080_c3_g3_i1|m.17858	-1.55521	0.0145992	0.0378087	hypothetical protein MA16_Dca019338 [Dendrobium catenatum]
TRINITY_DN59138_c0_g1_i5|m.108776	-1.02481	0.00523561	0.015777	C2 domain-containing protein At1g53590-like [Dendrobium catenatum]
TRINITY_DN61055_c8_g2_i2|m.28900	-1.19641	0.000756291	0.0029968	uncharacterized protein LOC110107118 [Dendrobium catenatum]
TRINITY_DN59753_c2_g4_i2|m.75043	-1.47293	5.19876e-09	5.70562e-08	CDPK-related kinase 1-like isoform X1 [Dendrobium catenatum]
TRINITY_DN60101_c0_g2_i5|m.28131	1.3796	1.30001e-08	1.35389e-07	uncharacterized protein LOC110021558 [Phalaenopsis equestris]
TRINITY_DN61644_c2_g11_i3|m.107172	1.35421	1.74808e-12	3.02048e-11	protein TIC 22-like, chloroplastic isoform X1 [Dendrobium catenatum]
TRINITY_DN57256_c0_g2_i1|m.98416	-1.32052	2.97285e-14	6.10514e-13	glucosidase 2 subunit beta [Dendrobium catenatum]
TRINITY_DN59199_c0_g2_i2|m.108947	-1.35838	0.00478917	0.0146481	uncharacterized protein LOC110028395 [Phalaenopsis equestris]
TRINITY_DN64432_c8_g7_i1|m.82341	1.29212	0.0132481	0.0348395	uncharacterized protein LOC110100190, partial [Dendrobium catenatum]
TRINITY_DN40019_c0_g1_i1|m.114300	-1.92076	6.25795e-07	4.96166e-06	#N/A
TRINITY_DN58329_c0_g4_i2|m.115906	7.14663	4.93108e-08	4.68987e-07	hypothetical protein PanWU01x14_044860 [Parasponia andersonii]
TRINITY_DN55517_c0_g1_i1|m.103311	-2.78395	0.00021811	0.00100366	L-type lectin-domain containing receptor kinase VIII.1-like [Dendrobium catenatum]
TRINITY_DN55517_c0_g1_i1|m.103312	-3.5151	0.00174616	0.0061817	hypothetical protein glysoja_048393 [Glycine soja]
TRINITY_DN58126_c0_g1_i1|m.20100	1.65386	6.12564e-31	4.63067e-29	hypothetical protein AXF42_Ash000527 [Apostasia shenzhenica]
TRINITY_DN62409_c0_g3_i1|m.34840	-1.35484	1.61164e-29	1.12163e-27	PREDICTED: proteasome subunit beta type-2-B [Musa acuminata subsp. malaccensis]
TRINITY_DN56158_c0_g1_i1|m.72498	1.32259	0.0048652	0.0148514	protein trichome birefringence-like [Dendrobium catenatum]
TRINITY_DN61679_c1_g10_i1|m.107061	2.38856	0.0186905	0.0463117	probable pre-mRNA-splicing factor ATP-dependent RNA helicase DEAH4 isoform X1 [Phalaenopsis equestris]
TRINITY_DN59567_c1_g1_i5|m.114137	1.38956	0.00281145	0.00926652	PREDICTED: alpha carbonic anhydrase 1, chloroplastic isoform X1 [Musa acuminata subsp. malaccensis]
TRINITY_DN63365_c0_g16_i1|m.64460	2.87375	3.61176e-10	4.73416e-09	polygalacturonase inhibitor 2-like [Phalaenopsis equestris]
TRINITY_DN62046_c0_g2_i11|m.118656	1.55032	0.000293967	0.00131253	Patellin-1 [Apostasia shenzhenica]
TRINITY_DN62046_c0_g2_i25|m.118720	1.0882	0.00500507	0.0151972	uncharacterized protein LOC110113167 [Dendrobium catenatum]
TRINITY_DN56534_c1_g1_i3|m.128143	1.52485	1.83255e-07	1.584e-06	uncharacterized protein LOC110100829 [Dendrobium catenatum]
TRINITY_DN56955_c0_g1_i3|m.62954	1.04898	0.000514118	0.00214579	protein FAM192A isoform X1 [Dendrobium catenatum]
TRINITY_DN47065_c0_g1_i1|m.13281	2.05295	0.00204384	0.00707279	#N/A
TRINITY_DN58436_c0_g1_i1|m.117531	2.36896	6.14194e-61	1.76586e-58	probable lysophospholipase BODYGUARD 4 isoform X1 [Phalaenopsis equestris]
TRINITY_DN57454_c0_g1_i5|m.65119	-1.46233	5.5001e-10	7.00005e-09	uncharacterized protein LOC110091898 isoform X2 [Dendrobium catenatum]
TRINITY_DN48470_c0_g1_i2|m.48899	-1.09893	0.00138051	0.00504317	#N/A
TRINITY_DN64153_c1_g2_i1|m.73488	-1.5575	0.011837	0.0317088	probable inactive leucine-rich repeat receptor-like protein kinase At3g03770 [Phalaenopsis equestris]
TRINITY_DN57498_c0_g1_i1|m.65042	-1.6356	0.017206	0.0432816	unknown [Medicago truncatula]
TRINITY_DN65187_c31_g2_i2|m.70765	5.49014	1.4727e-51	3.00327e-49	DNA/RNA polymerases superfamily protein [Theobroma cacao]
TRINITY_DN59743_c0_g14_i1|m.74958	-3.00079	5.38818e-25	2.89871e-23	chaperone protein dnaJ 11, chloroplastic [Dendrobium catenatum]
TRINITY_DN55570_c0_g1_i2|m.102927	-1.95627	2.76301e-05	0.000158152	hypothetical protein AXF42_Ash016149 [Apostasia shenzhenica]
TRINITY_DN56918_c2_g4_i1|m.62785	1.32058	0.00573231	0.0170685	putative copia-like retrotransposable element [Trifolium pratense]
TRINITY_DN52767_c0_g1_i1|m.49127	1.64076	0.0096718	0.0266621	#N/A
TRINITY_DN58134_c1_g1_i3|m.20060	-1.72684	0.0200247	0.0490556	PREDICTED: uncharacterized protein LOC104610133 [Nelumbo nucifera]
TRINITY_DN55671_c0_g1_i2|m.12825	-1.85545	9.09138e-05	0.000460158	NAC transcription factor 29-like [Dendrobium catenatum]
TRINITY_DN58929_c0_g2_i2|m.91501	1.60154	2.63653e-08	2.62873e-07	plastidal glycolate/glycerate translocator 1, chloroplastic [Dendrobium catenatum]
TRINITY_DN56142_c0_g1_i8|m.72554	-1.8347	2.22773e-71	1.02815e-68	AUGMIN subunit 5 isoform X1 [Dendrobium catenatum]
TRINITY_DN59630_c5_g5_i2|m.12104	2.50562	9.72628e-21	3.7002e-19	Gag-pol polyprotein, putative [Asparagus officinalis]
TRINITY_DN61757_c10_g11_i2|m.107579	1.5174	4.88576e-07	3.93057e-06	hypothetical protein MA16_Dca003771 [Dendrobium catenatum]
TRINITY_DN53902_c0_g1_i1|m.88984	-5.68418	0.00393311	0.0124018	#N/A
TRINITY_DN53902_c0_g1_i1|m.88983	-1.87322	0.00354394	0.0113128	#N/A
TRINITY_DN53902_c0_g3_i4|m.88988	2.64716	0.000286913	0.00128332	#N/A
TRINITY_DN58768_c0_g1_i1|m.36906	1.09126	9.7583e-05	0.00049122	LOW QUALITY PROTEIN: root phototropism protein 3-like [Phalaenopsis equestris]
TRINITY_DN106061_c0_g1_i1|m.131229	-3.39347	0.0123215	0.0327715	#N/A
TRINITY_DN53189_c0_g1_i2|m.67969	-1.36498	7.07083e-08	6.54606e-07	#N/A
TRINITY_DN54565_c0_g1_i1|m.126755	-1.86095	0.00569396	0.0169745	#N/A
TRINITY_DN54565_c0_g1_i2|m.126756	-1.61502	1.30688e-07	1.15583e-06	#N/A
TRINITY_DN62003_c5_g1_i2|m.119097	-2.91584	2.56615e-49	4.73739e-47	cold-regulated 413 inner membrane protein 2, chloroplastic-like [Phalaenopsis equestris]
TRINITY_DN52894_c0_g1_i1|m.31434	-1.58841	7.15116e-06	4.58563e-05	#N/A
TRINITY_DN54494_c0_g3_i1|m.33033	1.85237	1.24135e-21	5.05124e-20	#N/A
TRINITY_DN60988_c1_g1_i4|m.120892	-2.93217	0.00648819	0.0190091	F-box/LRR-repeat protein 4 [Phalaenopsis equestris]
TRINITY_DN61284_c0_g1_i6|m.43504	1.97361	3.65629e-05	0.000204022	potassium channel KOR2-like isoform X4 [Dendrobium catenatum]
TRINITY_DN58450_c1_g2_i6|m.117338	-2.72571	3.65025e-08	3.53301e-07	uncharacterized protein LOC110096927 isoform X3 [Dendrobium catenatum]
TRINITY_DN45330_c0_g1_i2|m.114965	-1.75752	1.336e-05	8.11878e-05	#N/A
TRINITY_DN57815_c0_g1_i4|m.9141	1.25068	0.00112985	0.0042522	Putative disease resistance RPP13-like protein 1 [Apostasia shenzhenica]
TRINITY_DN34702_c0_g2_i1|m.97685	-5.32891	1.02113e-16	2.75516e-15	#N/A
TRINITY_DN52289_c0_g1_i1|m.126469	-2.4826	3.50727e-18	1.09061e-16	#N/A
TRINITY_DN59685_c1_g3_i7|m.11058	-1.38906	3.55209e-10	4.66641e-09	mRNA-decapping enzyme subunit 2 [Apostasia shenzhenica]
TRINITY_DN55334_c0_g2_i3|m.49820	-3.9361	0.00429609	0.0133377	#N/A
TRINITY_DN52041_c0_g1_i1|m.23202	-1.12078	0.0126447	0.0334989	#N/A
TRINITY_DN58287_c0_g1_i1|m.93014	-1.29578	0.000717269	0.00286352	UPF0496 protein 1 [Apostasia shenzhenica]
TRINITY_DN54443_c0_g1_i2|m.33215	-1.16186	0.00185311	0.00650779	#N/A
TRINITY_DN60048_c0_g3_i8|m.38088	1.05175	0.00291592	0.00956235	cancer-related nucleoside-triphosphatase homolog [Dendrobium catenatum]
TRINITY_DN61755_c3_g1_i4|m.107983	1.3917	0.00181086	0.00637857	transcription factor bHLH68-like [Phalaenopsis equestris]
TRINITY_DN61142_c0_g8_i3|m.1276	2.37867	2.40555e-38	2.72184e-36	putative transporter arsB [Dendrobium catenatum]
TRINITY_DN59051_c0_g1_i1|m.20883	-1.27021	0.0191456	0.0472657	Lipoprotein signal peptidase [Gossypium arboreum]
TRINITY_DN58441_c1_g1_i2|m.117455	-3.11848	7.12462e-07	5.58318e-06	uncharacterized protein LOC110018910 [Phalaenopsis equestris]
TRINITY_DN61616_c3_g3_i1|m.106911	1.61318	0.00428124	0.0133034	hypothetical protein VITISV_017889 [Vitis vinifera]
TRINITY_DN56483_c0_g1_i5|m.38516	1.1989	6.35401e-06	4.13494e-05	photosynthetic NDH subunit of lumenal location 3, chloroplastic-like [Dendrobium catenatum]
TRINITY_DN62660_c5_g1_i4|m.53201	-1.56809	6.00571e-08	5.6446e-07	Flowering time control protein FCA [Apostasia shenzhenica]
TRINITY_DN52764_c0_g1_i2|m.49237	2.17801	0.000171874	0.000813364	#N/A
TRINITY_DN60877_c0_g4_i2|m.21966	5.56019	8.41663e-92	6.70958e-89	Putative vesicle-associated membrane protein 726 [Dendrobium catenatum]
TRINITY_DN62062_c2_g1_i1|m.118987	1.38154	2.01617e-08	2.04746e-07	pentatricopeptide repeat-containing protein At1g63130, mitochondrial-like [Dendrobium catenatum]
TRINITY_DN10380_c0_g2_i1|m.32670	-2.35237	0.0131571	0.0346264	#N/A
TRINITY_DN53293_c0_g1_i1|m.35388	1.03726	0.000259723	0.00117397	#N/A
TRINITY_DN64990_c2_g4_i1|m.39382	-2.38137	0.00286264	0.00940952	hypothetical protein MA16_Dca019931 [Dendrobium catenatum]
TRINITY_DN44675_c0_g1_i1|m.124536	-2.86501	1.75869e-07	1.52391e-06	#N/A
TRINITY_DN53536_c0_g1_i1|m.62359	2.72311	4.59522e-23	2.11525e-21	#N/A
TRINITY_DN53357_c0_g1_i2|m.15275	1.46725	2.99568e-09	3.41601e-08	#N/A
TRINITY_DN49745_c0_g3_i1|m.25392	-1.77789	0.00204376	0.00707279	#N/A
TRINITY_DN58417_c0_g2_i1|m.117622	-1.21956	1.0803e-33	9.61742e-32	acyl-CoA-binding domain-containing protein 4 isoform X3 [Dendrobium catenatum]
TRINITY_DN55343_c0_g1_i1|m.49838	-1.02979	7.45253e-05	0.000386237	#N/A
TRINITY_DN50932_c0_g4_i2|m.33516	-3.86808	5.11558e-07	4.1098e-06	#N/A
TRINITY_DN64162_c2_g8_i1|m.73650	-1.97083	4.55797e-33	3.93782e-31	Iron-sulfur cluster assembly protein 1 [Apostasia shenzhenica]
TRINITY_DN54526_c0_g1_i2|m.126935	-3.17733	4.94007e-131	8.6639e-128	#N/A
TRINITY_DN54526_c0_g1_i2|m.126936	-3.00214	5.83411e-64	1.93054e-61	#N/A
TRINITY_DN64867_c4_g2_i6|m.116354	-1.52568	8.78484e-06	5.52752e-05	hypothetical protein AXF42_Ash019189 [Apostasia shenzhenica]
TRINITY_DN50096_c0_g1_i1|m.30188	-1.48973	0.000636701	0.00258483	#N/A
TRINITY_DN51269_c0_g5_i2|m.19839	-1.31454	1.23956e-18	3.98159e-17	#N/A
TRINITY_DN49351_c0_g1_i1|m.36464	-2.77208	2.90424e-12	4.88421e-11	#N/A
TRINITY_DN57322_c0_g1_i1|m.13813	2.15373	3.3145e-07	2.74326e-06	uncharacterized GPI-anchored protein At4g28100-like [Dendrobium catenatum]
TRINITY_DN56632_c0_g1_i1|m.67571	1.0708	8.75771e-10	1.08012e-08	protein trichome birefringence-like 13 isoform X1 [Dendrobium catenatum]
TRINITY_DN63781_c4_g2_i1|m.80773	2.71915	0.0129288	0.0341689	hypothetical protein MA16_Dca011384 [Dendrobium catenatum]
TRINITY_DN62108_c2_g2_i2|m.8412	1.41835	1.20679e-08	1.26056e-07	PREDICTED: zinc finger CCCH domain-containing protein 28 [Elaeis guineensis]
TRINITY_DN60673_c4_g2_i1|m.52166	1.59173	0.00253689	0.00852501	uncharacterized protein LOC110094834 [Dendrobium catenatum]
TRINITY_DN65156_c30_g3_i1|m.71394	2.07389	2.29078e-12	3.90055e-11	uncharacterized protein LOC110110813 [Dendrobium catenatum]
TRINITY_DN59925_c1_g1_i4|m.32379	-2.51871	0.0176785	0.044248	protein TIFY 10a-like [Dendrobium catenatum]
TRINITY_DN57362_c0_g2_i1|m.14109	1.42882	0.00565225	0.016873	protein DETOXIFICATION 18-like isoform X1 [Dendrobium catenatum]
TRINITY_DN56489_c0_g1_i3|m.38430	4.9239	0.000351574	0.00153878	uncharacterized protein LOC110102171 [Dendrobium catenatum]
TRINITY_DN57377_c0_g2_i1|m.14113	-2.25362	1.21879e-20	4.5968e-19	probable endo-1,3(4)-beta-glucanase ARB_01444 [Dendrobium catenatum]
TRINITY_DN59441_c3_g6_i1|m.26194	1.11753	2.58031e-17	7.45526e-16	mannan endo-1,4-beta-mannosidase 8-like isoform X1 [Dendrobium catenatum]
TRINITY_DN57515_c0_g1_i1|m.86289	-3.05545	2.50776e-24	1.27852e-22	scopoletin glucosyltransferase-like [Dendrobium catenatum]
TRINITY_DN55794_c0_g2_i4|m.59958	-1.36528	4.39904e-71	1.92876e-68	RNA-binding KH domain-containing protein PEPPER-like [Phalaenopsis equestris]
TRINITY_DN54663_c0_g1_i1|m.58264	1.91709	0.00156649	0.00562627	#N/A
TRINITY_DN54508_c1_g1_i1|m.127065	4.25376	0.00352648	0.0112696	#N/A
TRINITY_DN61845_c0_g3_i1|m.6694	-2.82439	5.20856e-08	4.92972e-07	alpha carbonic anhydrase 7-like [Phalaenopsis equestris]
TRINITY_DN56610_c0_g1_i4|m.67846	1.39001	8.81247e-05	0.000447721	65-kDa microtubule-associated protein 9-like [Phalaenopsis equestris]
TRINITY_DN61451_c3_g1_i1|m.84436	-2.12658	7.44386e-12	1.18467e-10	E3 ubiquitin-protein ligase ATL31-like [Dendrobium catenatum]
TRINITY_DN64047_c2_g6_i5|m.18101	1.13651	3.51616e-08	3.41642e-07	DNA replication complex GINS protein PSF2 [Phoenix dactylifera]
TRINITY_DN59305_c0_g1_i4|m.71637	-2.24407	5.37432e-10	6.84494e-09	uncharacterized protein LOC110037745 [Phalaenopsis equestris]
TRINITY_DN55836_c0_g2_i5|m.14618	-4.79208	4.39949e-27	2.80575e-25	PREDICTED: protein DETOXIFICATION 56 [Elaeis guineensis]
TRINITY_DN55836_c0_g2_i4|m.14616	-5.62218	1.20152e-11	1.87309e-10	PREDICTED: protein DETOXIFICATION 56 [Musa acuminata subsp. malaccensis]
TRINITY_DN51052_c0_g1_i2|m.75538	-2.58517	0.0200436	0.0490889	#N/A
TRINITY_DN55941_c0_g3_i1|m.30322	2.49584	1.17835e-16	3.16478e-15	rab3 GTPase-activating protein non-catalytic subunit, partial [Dendrobium catenatum]
TRINITY_DN61097_c0_g1_i4|m.29316	1.5848	8.76084e-07	6.74781e-06	G-type lectin S-receptor-like serine/threonine-protein kinase B120 [Dendrobium catenatum]
TRINITY_DN58044_c1_g1_i1|m.79430	-1.22953	0.00121258	0.004518	pectinesterase inhibitor 3-like [Dendrobium catenatum]
TRINITY_DN60840_c0_g1_i1|m.22576	1.00254	0.00943838	0.0261377	hypothetical protein AXF42_Ash000998 [Apostasia shenzhenica]
TRINITY_DN59480_c0_g1_i4|m.26040	-1.50317	6.70184e-08	6.23208e-07	protein indeterminate-domain 2-like isoform X1 [Dendrobium catenatum]
TRINITY_DN64110_c3_g1_i1|m.73338	-1.42815	4.52024e-12	7.41591e-11	chaperonin-like RbcX protein 2, chloroplastic [Dendrobium catenatum]
TRINITY_DN58678_c0_g1_i2|m.58878	-3.63692	0.0148372	0.0382894	Heat stress transcription factor C-2a [Apostasia shenzhenica]
TRINITY_DN52856_c0_g1_i2|m.31465	-1.54447	7.15404e-23	3.26738e-21	#N/A
TRINITY_DN57021_c0_g1_i1|m.84713	-1.99535	0.00949807	0.026274	glutathione S-transferase U25-like [Dendrobium catenatum]
TRINITY_DN42929_c0_g4_i1|m.103964	-2.45436	6.7227e-15	1.48119e-13	#N/A
TRINITY_DN52588_c0_g1_i1|m.49435	-1.546	2.52965e-11	3.82787e-10	#N/A
TRINITY_DN56702_c0_g1_i1|m.114840	-1.08275	0.013839	0.0361333	BTB/POZ and TAZ domain-containing protein 1-like [Dendrobium catenatum]
TRINITY_DN60005_c0_g3_i6|m.37749	-1.75732	0.000139098	0.000673709	uncharacterized protein LOC110096438 [Dendrobium catenatum]
TRINITY_DN62711_c0_g1_i10|m.56100	1.48808	3.77468e-07	3.09637e-06	probable receptor-like protein kinase At1g49730 isoform X1 [Dendrobium catenatum]
TRINITY_DN62136_c2_g1_i1|m.8224	1.0926	6.54833e-11	9.46002e-10	DNA mismatch repair protein MSH2 isoform X1 [Dendrobium catenatum]
TRINITY_DN55364_c0_g1_i1|m.49658	-1.28103	2.98744e-09	3.40883e-08	#N/A
TRINITY_DN54648_c0_g1_i6|m.58256	3.48118	4.13524e-09	4.62525e-08	#N/A
TRINITY_DN52918_c0_g1_i1|m.44208	-1.64139	1.79474e-22	7.75273e-21	#N/A
TRINITY_DN61195_c0_g1_i5|m.1401	2.48113	0.000108215	0.000539018	protein LOW PSII ACCUMULATION 1, chloroplastic isoform X3 [Phalaenopsis equestris]
TRINITY_DN59629_c1_g6_i1|m.11420	1.1835	0.000366193	0.00159798	PPD3 [Erycina pusilla]
TRINITY_DN59629_c1_g6_i4|m.11423	-8.75777	0.00114887	0.00431177	PPD3 [Erycina pusilla]
TRINITY_DN58879_c0_g1_i3|m.105334	2.14403	5.68818e-07	4.53246e-06	F-box protein At-B [Dendrobium catenatum]
TRINITY_DN51227_c0_g1_i1|m.19909	2.96531	2.65284e-12	4.49088e-11	#N/A
TRINITY_DN56694_c0_g1_i1|m.67375	-2.65093	0.000198388	0.000923388	uncharacterized protein LOC110096408 [Dendrobium catenatum]
TRINITY_DN65128_c17_g1_i2|m.70419	1.26526	0.0120036	0.0320425	copia-type polyprotein [Glycine max]
TRINITY_DN48359_c0_g1_i1|m.35241	-8.04397	3.11214e-10	4.12553e-09	#N/A
TRINITY_DN63217_c1_g1_i1|m.89813	-2.76309	0.000869456	0.00337955	hypothetical protein CTI12_AA012340 [Artemisia annua]
TRINITY_DN61929_c1_g1_i1|m.92204	1.92736	5.21019e-05	0.000281261	uncharacterized protein LOC110031140 [Phalaenopsis equestris]
TRINITY_DN61929_c1_g5_i5|m.92232	-1.0084	4.67046e-09	5.18093e-08	putative serine/threonine-protein kinase isoform X2 [Dendrobium catenatum]
TRINITY_DN60860_c0_g1_i1|m.22980	-1.12417	4.29664e-25	2.3402e-23	probable CCR4-associated factor 1 homolog 11 [Dendrobium catenatum]
TRINITY_DN62001_c3_g2_i1|m.117979	-1.69	0.000108263	0.000539103	uncharacterized protein LOC110096511 [Dendrobium catenatum]
TRINITY_DN59253_c2_g6_i3|m.42675	1.61433	1.57194e-31	1.21985e-29	beta-glucosidase 22-like isoform X1 [Phalaenopsis equestris]
TRINITY_DN57340_c0_g1_i2|m.14054	1.13765	5.33416e-05	0.000287259	cell number regulator 2-like [Dendrobium catenatum]
TRINITY_DN49827_c0_g1_i1|m.35946	-1.84505	7.65826e-05	0.000395497	#N/A
TRINITY_DN60529_c0_g1_i3|m.125230	-2.37435	4.08892e-06	2.76558e-05	uncharacterized protein LOC110029709 [Phalaenopsis equestris]
TRINITY_DN57255_c0_g1_i1|m.98314	-1.89677	7.66263e-05	0.000395605	xyloglucan endotransglucosylase/hydrolase protein 9 [Dendrobium catenatum]
TRINITY_DN55302_c0_g1_i3|m.49798	-2.62118	4.70268e-14	9.44737e-13	#N/A
TRINITY_DN59542_c1_g1_i1|m.113405	1.04082	4.75348e-10	6.12089e-09	uncharacterized protein LOC110105762 isoform X1 [Dendrobium catenatum]
TRINITY_DN59542_c2_g1_i4|m.113419	-2.81708	0.00385886	0.012205	GATA transcription factor 2 [Apostasia shenzhenica]
TRINITY_DN59542_c2_g1_i5|m.113421	-2.97802	2.15563e-11	3.28743e-10	GATA transcription factor 2 [Apostasia shenzhenica]
TRINITY_DN55055_c0_g2_i1|m.46152	-1.67307	3.05413e-38	3.43355e-36	#N/A
TRINITY_DN60847_c0_g1_i3|m.22758	1.04394	2.72447e-05	0.000156098	pentatricopeptide repeat-containing protein At3g16610-like [Dendrobium catenatum]
TRINITY_DN60177_c0_g1_i3|m.28309	1.14124	1.14212e-08	1.20087e-07	serine/threonine-protein phosphatase 6 regulatory ankyrin repeat subunit B-like [Phalaenopsis equestris]
TRINITY_DN63307_c0_g1_i3|m.64520	-1.0648	1.60365e-14	3.38038e-13	probable RNA-dependent RNA polymerase 4 isoform X2 [Dendrobium catenatum]
TRINITY_DN61221_c0_g2_i5|m.43391	-1.22664	1.413e-07	1.24466e-06	uncharacterized protein LOC110109943 isoform X1 [Dendrobium catenatum]
TRINITY_DN61221_c0_g2_i3|m.43387	3.4474	2.55326e-08	2.55006e-07	uncharacterized protein LOC110109943 isoform X1 [Dendrobium catenatum]
TRINITY_DN62781_c5_g3_i1|m.56676	1.59562	0.00964731	0.0266029	uncharacterized protein LOC110113127 [Dendrobium catenatum]
TRINITY_DN57321_c0_g1_i1|m.14076	1.0814	7.87885e-05	0.000405337	pentatricopeptide repeat-containing protein At1g08070, chloroplastic-like [Dendrobium catenatum]
TRINITY_DN63384_c2_g2_i2|m.63518	3.26504	0.000162622	0.000774595	uncharacterized protein LOC110107449 [Dendrobium catenatum]
TRINITY_DN42636_c0_g1_i1|m.99061	-2.02116	6.87993e-05	0.000360611	#N/A
TRINITY_DN61111_c10_g8_i1|m.2445	1.87523	0.00688131	0.0199775	putative mitochondrial protein [Dendrobium catenatum]
TRINITY_DN58803_c0_g1_i2|m.105067	1.22253	0.00101236	0.00386056	uncharacterized protein LOC110106010 [Dendrobium catenatum]
TRINITY_DN61093_c0_g1_i1|m.29172	-1.34887	1.64703e-22	7.14991e-21	protein TRIGALACTOSYLDIACYLGLYCEROL 3, chloroplastic-like isoform X4 [Phalaenopsis equestris]
TRINITY_DN53581_c0_g1_i1|m.62290	2.89967	8.52915e-10	1.05415e-08	#N/A
TRINITY_DN63734_c1_g1_i5|m.80873	1.3104	0.00193716	0.00675696	ribonuclease H2 subunit B isoform X1 [Phalaenopsis equestris]
TRINITY_DN63178_c1_g1_i5|m.96029	-11.9091	3.78149e-23	1.75449e-21	Os07g0551501, partial [Oryza sativa Japonica Group]
TRINITY_DN56219_c0_g1_i1|m.106187	-12.1105	1.65901e-23	7.80048e-22	unknown [Lotus japonicus]
TRINITY_DN52700_c0_g2_i1|m.49110	-2.51874	4.40339e-08	4.22004e-07	#N/A
TRINITY_DN53824_c0_g1_i1|m.93711	-1.15952	0.0060411	0.0178696	#N/A
TRINITY_DN56606_c0_g1_i9|m.67762	-3.48564	1.61818e-11	2.49602e-10	CDP-diacylglycerol--serine O-phosphatidyltransferase 2-like isoform X1 [Dendrobium catenatum]
TRINITY_DN56606_c0_g1_i10|m.67765	-1.85117	0.0029123	0.00955226	CDP-diacylglycerol--serine O-phosphatidyltransferase 2-like isoform X1 [Dendrobium catenatum]
TRINITY_DN62287_c1_g2_i6|m.2941	1.61279	9.1898e-43	1.25915e-40	heat shock 70 kDa protein 17 [Dendrobium catenatum]
TRINITY_DN48215_c0_g2_i1|m.9462	-2.1604	4.82365e-05	0.000262154	#N/A
TRINITY_DN59010_c0_g1_i1|m.21405	1.07842	0.0167466	0.0423385	uncharacterized protein LOC110109547 [Dendrobium catenatum]
TRINITY_DN60421_c0_g1_i1|m.40782	1.23604	4.03266e-12	6.67275e-11	BRI1 kinase inhibitor 1 [Phalaenopsis equestris]
TRINITY_DN57475_c0_g1_i9|m.64781	-1.60438	4.03302e-12	6.67275e-11	protein N-terminal glutamine amidohydrolase isoform X1 [Phalaenopsis equestris]
TRINITY_DN57179_c1_g2_i1|m.100421	1.37121	4.38765e-05	0.000240021	Uncharacterized protein AXF42_Ash012146 [Apostasia shenzhenica]
TRINITY_DN53108_c0_g2_i2|m.68144	-2.29793	8.24091e-09	8.8397e-08	#N/A
TRINITY_DN63941_c2_g3_i3|m.46830	1.14027	0.00230033	0.00783787	hypothetical protein MA16_Dca016799 [Dendrobium catenatum]
TRINITY_DN47892_c0_g1_i1|m.88702	-1.04608	8.43764e-06	5.33644e-05	#N/A
TRINITY_DN52917_c0_g1_i1|m.44205	-1.30605	3.28832e-06	2.25982e-05	#N/A
TRINITY_DN58372_c3_g8_i1|m.115796	-2.10265	0.00391943	0.0123698	PREDICTED: uncharacterized protein LOC109186061 [Ipomoea nil]
TRINITY_DN65113_c23_g16_i1|m.70921	2.88539	0.000257874	0.00116622	PREDICTED: uncharacterized protein LOC109193556 [Ipomoea nil]
TRINITY_DN63352_c0_g1_i1|m.63657	-1.03205	8.73895e-09	9.33396e-08	PREDICTED: hydroxyethylthiazole kinase [Musa acuminata subsp. malaccensis]
TRINITY_DN63285_c4_g3_i3|m.89215	2.15049	8.52558e-06	5.38812e-05	equilibrative nucleotide transporter 3-like [Dendrobium catenatum]
TRINITY_DN50325_c0_g2_i1|m.121218	-1.16079	1.2228e-05	7.47752e-05	#N/A
TRINITY_DN50327_c2_g20_i1|m.121186	2.00649	5.60716e-08	5.28701e-07	#N/A
TRINITY_DN57772_c0_g1_i1|m.60493	3.78292	0.00285142	0.0093789	probable xyloglucan endotransglucosylase/hydrolase protein 6 [Dendrobium catenatum]
TRINITY_DN61502_c0_g3_i2|m.97295	-1.1657	0.00851272	0.0240353	caffeoylshikimate esterase [Dendrobium catenatum]
TRINITY_DN61719_c0_g1_i4|m.108270	1.2547	4.99624e-08	4.7467e-07	pentatricopeptide repeat-containing protein At1g08610-like [Dendrobium catenatum]
TRINITY_DN52791_c0_g2_i1|m.49179	-2.20993	2.95531e-15	6.83777e-14	#N/A
TRINITY_DN63823_c1_g2_i3|m.24995	2.28332	9.77514e-55	2.1979e-52	protein STABILIZED1 [Phalaenopsis equestris]
TRINITY_DN62391_c2_g1_i1|m.9921	-3.92979	4.73864e-24	2.34102e-22	uncharacterized protein LOC110100734 [Dendrobium catenatum]
TRINITY_DN54257_c0_g2_i10|m.122860	1.61611	4.34447e-17	1.22695e-15	#N/A
TRINITY_DN48582_c0_g1_i2|m.115092	-1.02982	3.57977e-06	2.44574e-05	#N/A
TRINITY_DN104489_c0_g1_i1|m.131517	2.67518	0.00585602	0.0173866	#N/A
TRINITY_DN61757_c11_g2_i1|m.107580	1.29461	0.000434616	0.00185909	hypothetical protein MA16_Dca003771 [Dendrobium catenatum]
TRINITY_DN50337_c0_g1_i1|m.121098	-1.04036	2.1003e-11	3.20584e-10	#N/A
TRINITY_DN63220_c1_g2_i2|m.90239	1.00635	7.79237e-08	7.16637e-07	probable LRR receptor-like serine/threonine-protein kinase At1g06840 [Phalaenopsis equestris]
TRINITY_DN59316_c2_g4_i1|m.72289	-1.16665	6.8372e-16	1.69564e-14	ras GTPase-activating protein-binding protein 1-like [Dendrobium catenatum]
TRINITY_DN54083_c0_g1_i2|m.127279	1.21646	1.63029e-07	1.42178e-06	#N/A
TRINITY_DN59541_c3_g4_i1|m.113392	1.97794	0.000246249	0.00111845	hypothetical protein MA16_Dca019931 [Dendrobium catenatum]
TRINITY_DN56544_c0_g1_i1|m.128456	1.01718	4.25535e-06	2.86599e-05	transmembrane emp24 domain-containing protein p24delta9-like [Dendrobium catenatum]
TRINITY_DN59056_c0_g3_i1|m.20865	-1.20813	6.00807e-12	9.68471e-11	heavy metal-associated isoprenylated plant protein 39-like [Dendrobium catenatum]
TRINITY_DN56889_c0_g1_i2|m.87199	-2.24559	2.30271e-14	4.79061e-13	Glucose-6-phosphate/phosphate translocator 2, chloroplastic [Apostasia shenzhenica]
TRINITY_DN61198_c1_g4_i3|m.1866	3.59207	4.01588e-61	1.19374e-58	uncharacterized protein LOC110095124 [Dendrobium catenatum]
TRINITY_DN61198_c1_g4_i2|m.1864	1.46202	0.000633412	0.00257267	PREDICTED: LOW QUALITY PROTEIN: uncharacterized protein LOC108951439 [Musa acuminata subsp. malaccensis]
TRINITY_DN56146_c0_g1_i1|m.73049	-1.04844	0.000741739	0.00294713	uncharacterized protein LOC110096056 [Dendrobium catenatum]
TRINITY_DN52561_c0_g1_i2|m.49430	1.12049	7.41699e-05	0.000384519	#N/A
TRINITY_DN50341_c0_g1_i1|m.121166	-2.21467	5.46731e-05	0.000293498	#N/A
TRINITY_DN61151_c2_g1_i1|m.2130	1.02168	0.00558704	0.0167239	putative serine/threonine-protein kinase [Dendrobium catenatum]
TRINITY_DN47732_c0_g1_i2|m.97528	-1.75435	2.38729e-10	3.21076e-09	#N/A
TRINITY_DN52717_c0_g1_i1|m.49198	-3.56571	1.10759e-27	7.22114e-26	#N/A
TRINITY_DN56035_c0_g1_i2|m.113225	-1.79023	6.1215e-08	5.73804e-07	#N/A
TRINITY_DN50877_c0_g1_i1|m.124229	-1.09205	6.60596e-07	5.21166e-06	#N/A
TRINITY_DN62947_c7_g8_i1|m.77191	1.04164	0.000822924	0.00321722	hypothetical protein MA16_Dca018211 [Dendrobium catenatum]
TRINITY_DN103249_c0_g1_i1|m.130927	-1.77971	0.000383875	0.00166726	#N/A
TRINITY_DN39267_c0_g1_i1|m.88549	-3.36948	5.35172e-13	9.72626e-12	#N/A
TRINITY_DN53422_c0_g1_i1|m.127597	-1.66673	9.05395e-06	5.67709e-05	#N/A
TRINITY_DN58681_c0_g2_i2|m.59462	2.60166	1.44835e-250	8.46706e-247	UDP-galactose/UDP-glucose transporter 3-like [Phalaenopsis equestris]
TRINITY_DN60797_c5_g1_i4|m.48396	2.74434	1.24137e-12	2.17711e-11	Beta-glucosidase-like SFR2, chloroplastic [Dendrobium catenatum]
TRINITY_DN63303_c2_g17_i1|m.64434	-1.42828	0.00174388	0.00617545	PREDICTED: CDPK-related kinase 3 isoform X1 [Musa acuminata subsp. malaccensis]
TRINITY_DN61494_c0_g6_i1|m.84549	-1.34679	0.00154461	0.00555794	putative 3-hydroxyisobutyrate dehydrogenase-like 1, mitochondrial [Apostasia shenzhenica]
TRINITY_DN61584_c0_g2_i1|m.97388	-1.97569	6.32333e-22	2.62793e-20	hypothetical protein AXF42_Ash003366 [Apostasia shenzhenica]
TRINITY_DN60051_c3_g2_i1|m.37429	-1.12638	1.27741e-09	1.53763e-08	uncharacterized protein LOC110037604 [Phalaenopsis equestris]
TRINITY_DN61405_c1_g8_i1|m.83805	1.46578	2.71192e-07	2.27786e-06	putative pre-mRNA-splicing factor ATP-dependent RNA helicase [Dendrobium catenatum]
TRINITY_DN58280_c0_g1_i6|m.93347	-1.16335	7.94241e-05	0.000408128	uncharacterized protein LOC110096917 [Dendrobium catenatum]
TRINITY_DN62426_c0_g1_i1|m.34602	-1.43348	2.63549e-05	0.000151346	probable WRKY transcription factor 46 [Dendrobium catenatum]
TRINITY_DN60501_c6_g7_i1|m.124761	1.56461	0.00625496	0.0184276	hypothetical protein CFOL_v3_21275, partial [Cephalotus follicularis]
TRINITY_DN58650_c0_g1_i8|m.59436	1.17183	1.20502e-05	7.38163e-05	uridine kinase-like protein 4 isoform X1 [Phalaenopsis equestris]
TRINITY_DN58279_c0_g2_i1|m.93170	1.99831	4.07866e-05	0.00022473	uncharacterized protein LOC110112887 [Dendrobium catenatum]
TRINITY_DN16106_c0_g1_i1|m.15112	-4.6407	2.73024e-16	7.07283e-15	#N/A
TRINITY_DN53692_c0_g1_i1|m.6153	-2.25744	0.00190794	0.00666963	#N/A
TRINITY_DN62693_c0_g6_i5|m.53291	1.25322	0.0180996	0.0451023	Uncharacterized protein MA16_Dca018037 [Dendrobium catenatum]
TRINITY_DN58977_c0_g1_i1|m.91640	-1.06712	0.000398141	0.00172197	protein ESKIMO 1-like [Phalaenopsis equestris]
TRINITY_DN65193_c40_g1_i7|m.71000	2.05171	0.00316088	0.010228	PREDICTED: uncharacterized protein LOC108850382 [Raphanus sativus]
TRINITY_DN57126_c0_g1_i1|m.100098	-4.20519	0.00241842	0.0081802	monothiol glutaredoxin-S9-like [Dendrobium catenatum]
TRINITY_DN51012_c0_g1_i3|m.75437	-2.42899	7.23943e-06	4.63207e-05	#N/A
TRINITY_DN51012_c0_g1_i3|m.75438	-2.57225	1.15719e-05	7.11597e-05	#N/A
TRINITY_DN59969_c0_g2_i1|m.31632	1.31141	0.000271933	0.00122349	Glycine-rich RNA-binding protein 4, mitochondrial [Apostasia shenzhenica]
TRINITY_DN52536_c0_g5_i1|m.49529	-1.79838	6.61922e-09	7.17921e-08	#N/A
TRINITY_DN54624_c0_g1_i2|m.58374	-1.33245	0.000174679	0.000825079	#N/A
TRINITY_DN57245_c0_g1_i4|m.98172	-2.67393	4.5489e-78	2.41753e-75	zinc finger transcription factor YY1-like isoform X1 [Phoenix dactylifera]
TRINITY_DN57329_c0_g1_i1|m.13908	-1.49197	6.29262e-08	5.88901e-07	UMP-CMP kinase [Apostasia shenzhenica]
TRINITY_DN59811_c0_g1_i1|m.123090	-1.11562	1.77615e-10	2.4317e-09	putative inositol oxygenase [Apostasia shenzhenica]
TRINITY_DN53512_c0_g1_i1|m.62311	-3.52935	3.694e-06	2.51887e-05	#N/A
TRINITY_DN51757_c0_g1_i2|m.40481	-1.90253	1.71926e-08	1.76023e-07	#N/A
TRINITY_DN61182_c0_g3_i1|m.1650	-1.43954	4.06762e-23	1.87731e-21	filament-like plant protein 4 isoform X2 [Dendrobium catenatum]
TRINITY_DN64343_c5_g2_i1|m.111590	1.70108	3.89787e-10	5.08637e-09	hypothetical protein MA16_Dca022361 [Dendrobium catenatum]
TRINITY_DN53764_c0_g2_i1|m.58126	-6.69573	4.72791e-08	4.51132e-07	#N/A
TRINITY_DN60411_c0_g1_i1|m.40935	-2.32614	7.44092e-07	5.81805e-06	Homeobox-leucine zipper protein HOX20 [Apostasia shenzhenica]
TRINITY_DN61311_c0_g1_i3|m.19568	1.02058	1.16272e-14	2.48377e-13	delta(14)-sterol reductase isoform X1 [Dendrobium catenatum]
TRINITY_DN63952_c1_g3_i1|m.47313	1.26502	9.39573e-12	1.47654e-10	dolichol-phosphate mannosyltransferase [Apostasia shenzhenica]
TRINITY_DN55559_c0_g1_i2|m.103206	6.09695	4.95326e-21	1.90505e-19	#N/A
TRINITY_DN64517_c1_g1_i9|m.100690	-1.26124	0.00407923	0.0127759	PREDICTED: ubiquitin carboxyl-terminal hydrolase MINDY-1 isoform X2 [Nelumbo nucifera]
TRINITY_DN49506_c0_g3_i2|m.5745	1.37519	5.01001e-08	4.7572e-07	#N/A
TRINITY_DN56948_c1_g2_i1|m.63098	1.73081	0.00016519	0.000784273	uncharacterized protein LOC109834550 [Asparagus officinalis]
TRINITY_DN56618_c3_g1_i1|m.67349	1.83032	0.00156471	0.00562335	hypothetical protein VITISV_026810 [Vitis vinifera]
TRINITY_DN61409_c0_g2_i3|m.84277	-1.06579	0.00229019	0.00780669	unknown [Zea mays]
TRINITY_DN63813_c9_g10_i1|m.24363	1.23732	0.000398638	0.00172327	hypothetical protein MA16_Dca019996 [Dendrobium catenatum]
TRINITY_DN59749_c0_g1_i1|m.74632	-1.05823	0.0155444	0.0397809	hypothetical protein PanWU01x14_222870 [Parasponia andersonii]
TRINITY_DN64075_c4_g1_i4|m.17414	-1.01218	3.70925e-10	4.85468e-09	NADP-dependent malic enzyme-like [Phalaenopsis equestris]
TRINITY_DN59358_c1_g9_i1|m.72189	-1.75993	1.32665e-06	9.87139e-06	receptor-like cytosolic serine/threonine-protein kinase RBK1 [Dendrobium catenatum]
TRINITY_DN60882_c4_g7_i1|m.22797	1.6376	0.000207185	0.000959243	Uncharacterized protein TCM_011923 [Theobroma cacao]
TRINITY_DN57339_c0_g1_i1|m.14038	1.43607	0.000542604	0.0022465	protein CutA 1, chloroplastic [Dendrobium catenatum]
TRINITY_DN56248_c0_g1_i1|m.106146	1.01085	0.00116187	0.00435218	#N/A
TRINITY_DN33277_c0_g1_i1|m.87657	7.13743	1.52788e-08	1.57531e-07	#N/A
TRINITY_DN52564_c0_g1_i2|m.49553	2.69221	7.66876e-13	1.3752e-11	#N/A
TRINITY_DN59307_c2_g1_i1|m.71945	1.607	0.000738699	0.00293638	uncharacterized protein LOC110620936 [Manihot esculenta]
TRINITY_DN51236_c0_g1_i9|m.19795	1.20044	5.45911e-08	5.1585e-07	#N/A
TRINITY_DN33463_c0_g1_i1|m.68344	1.12136	0.0104739	0.0285058	#N/A
TRINITY_DN63456_c2_g8_i2|m.26652	4.39285	3.46216e-10	4.56194e-09	uncharacterized protein LOC109827789, partial [Asparagus officinalis]
TRINITY_DN51587_c0_g1_i3|m.102059	-2.09877	0.00060282	0.00246325	#N/A
TRINITY_DN54909_c0_g1_i1|m.61565	-1.85584	0.000754146	0.00299033	#N/A
TRINITY_DN59619_c3_g3_i2|m.12050	-1.22659	2.39543e-13	4.55158e-12	rhomboid protein Phaam_RBL15 [Phalaenopsis amabilis]
TRINITY_DN54416_c0_g1_i2|m.33173	1.84252	0.00136568	0.00499713	#N/A
TRINITY_DN54416_c0_g1_i2|m.33174	-4.88861	0.00161958	0.0057944	#N/A
TRINITY_DN61609_c0_g1_i3|m.106849	1.69014	1.29665e-05	7.89331e-05	oxalate--CoA ligase [Dendrobium catenatum]
TRINITY_DN34619_c0_g1_i1|m.28613	-2.82674	8.34844e-05	0.000426493	#N/A
TRINITY_DN60584_c0_g1_i1|m.124718	-1.5926	3.19593e-70	1.33453e-67	ent-kaur-16-ene synthase, chloroplastic [Dendrobium catenatum]
TRINITY_DN54749_c0_g1_i1|m.76937	-1.00051	0.0196775	0.0484199	#N/A
TRINITY_DN54594_c0_g1_i1|m.126930	1.7249	1.39639e-09	1.67052e-08	#N/A
TRINITY_DN56881_c0_g2_i1|m.87294	1.59568	0.0015638	0.00562122	pentatricopeptide repeat-containing protein At5g48910 [Phalaenopsis equestris]
TRINITY_DN57619_c0_g1_i2|m.94313	-1.28878	1.92478e-15	4.54331e-14	D-xylose-proton symporter-like 3, chloroplastic [Dendrobium catenatum]
TRINITY_DN55838_c0_g3_i1|m.14579	-1.22094	0.00407683	0.0127741	#N/A
TRINITY_DN62967_c1_g3_i1|m.77850	1.00333	1.75506e-21	7.05969e-20	uncharacterized protein LOC110031511 [Phalaenopsis equestris]
TRINITY_DN50003_c0_g1_i1|m.30180	1.72772	5.16324e-08	4.89475e-07	#N/A
TRINITY_DN60775_c0_g2_i1|m.48124	-9.65913	6.66937e-16	1.65676e-14	unknown [Zea mays]
TRINITY_DN41542_c0_g1_i1|m.15068	-1.74151	4.3064e-06	2.89703e-05	#N/A
TRINITY_DN63467_c1_g1_i4|m.26727	1.47015	9.52168e-25	4.96998e-23	uncharacterized protein LOC110116035 [Dendrobium catenatum]
TRINITY_DN60196_c1_g1_i10|m.28362	1.96682	4.67114e-08	4.45957e-07	hypothetical protein AXF42_Ash018570 [Apostasia shenzhenica]
TRINITY_DN58199_c0_g1_i1|m.20104	-1.25095	0.00163504	0.005839	dirigent protein 22-like [Dendrobium catenatum]
TRINITY_DN57207_c0_g1_i1|m.98483	-2.47436	6.23271e-15	1.37496e-13	probable WRKY transcription factor 31 [Dendrobium catenatum]
TRINITY_DN55023_c0_g1_i1|m.45985	-2.16339	0.000399432	0.00172628	#N/A
TRINITY_DN57634_c0_g1_i2|m.94008	-1.23127	5.46389e-05	0.000293404	uncharacterized protein LOC110113638 [Dendrobium catenatum]
TRINITY_DN49422_c1_g1_i1|m.58530	5.73427	1.21177e-05	7.41261e-05	#N/A
TRINITY_DN54486_c0_g1_i4|m.33197	-1.32435	0.000623815	0.00253839	#N/A
TRINITY_DN54243_c0_g2_i1|m.122790	-1.98364	0.000499529	0.00209437	#N/A
TRINITY_DN61694_c3_g5_i3|m.107088	1.18914	0.00661423	0.0193205	hypothetical protein AXF42_Ash015193 [Apostasia shenzhenica]
TRINITY_DN54256_c0_g1_i2|m.123018	1.1661	2.14125e-05	0.000124845	#N/A
TRINITY_DN59007_c2_g1_i1|m.20686	-1.26697	7.11328e-13	1.2782e-11	signal peptide peptidase-like 5 [Phalaenopsis equestris]
TRINITY_DN59007_c2_g7_i1|m.20699	2.28129	9.09586e-08	8.28692e-07	signal peptide peptidase-like 5 [Phalaenopsis equestris]
TRINITY_DN61151_c11_g2_i16|m.2195	1.33526	1.74368e-16	4.61248e-15	polyadenylate-binding protein-interacting protein 3 isoform X1 [Dendrobium catenatum]
TRINITY_DN61151_c11_g2_i8|m.2172	-1.45202	0.0137119	0.0358602	hypothetical protein AXF42_Ash001264 [Apostasia shenzhenica]
TRINITY_DN60989_c2_g1_i3|m.119967	1.09168	2.11694e-08	2.13988e-07	MACPF domain-containing protein At4g24290 [Dendrobium catenatum]
TRINITY_DN52233_c1_g2_i1|m.126341	-1.16286	6.15507e-10	7.77161e-09	#N/A
TRINITY_DN59920_c0_g2_i1|m.31812	1.37604	7.10631e-24	3.4052e-22	uncharacterized aarF domain-containing protein kinase At4g31390, chloroplastic [Phalaenopsis equestris]
TRINITY_DN65037_c8_g3_i6|m.75763	-1.23776	1.46222e-14	3.09294e-13	transcription initiation factor TFIID subunit 7-like isoform X2 [Dendrobium catenatum]
TRINITY_DN56267_c3_g4_i1|m.106016	3.04062	0.00412693	0.0128993	#N/A
TRINITY_DN64737_c1_g1_i1|m.55469	-2.39511	2.61794e-05	0.000150388	PREDICTED: probable protein kinase At2g41970 [Elaeis guineensis]
TRINITY_DN64737_c1_g1_i4|m.55472	1.09045	1.53069e-10	2.11714e-09	PREDICTED: probable protein kinase At2g41970 [Elaeis guineensis]
TRINITY_DN54332_c0_g1_i4|m.103824	1.55509	1.57669e-12	2.73782e-11	#N/A
TRINITY_DN61787_c3_g2_i2|m.108547	1.90961	8.72837e-30	6.17251e-28	transmembrane 9 superfamily member 1-like isoform X1 [Dendrobium catenatum]
TRINITY_DN56478_c0_g1_i1|m.38702	-1.52494	3.92308e-08	3.78246e-07	#N/A
TRINITY_DN49601_c0_g2_i5|m.57672	1.04482	0.00019964	0.00092823	#N/A
TRINITY_DN60537_c1_g2_i4|m.124739	1.18746	0.00279714	0.00922631	pectinesterase-like [Dendrobium catenatum]
TRINITY_DN58165_c0_g1_i2|m.20095	1.50417	1.33886e-06	9.94957e-06	LRR receptor-like serine/threonine-protein kinase ERECTA isoform X1 [Dendrobium catenatum]
TRINITY_DN65181_c39_g10_i2|m.71314	4.67549	1.91884e-15	4.53539e-14	hypothetical protein POPTR_010G160300v3 [Populus trichocarpa]
TRINITY_DN63699_c0_g2_i1|m.66097	-2.18888	4.82885e-06	3.21084e-05	Os06g0566201, partial [Oryza sativa Japonica Group]
TRINITY_DN57262_c0_g1_i4|m.97937	1.35051	1.32641e-05	8.0633e-05	uncharacterized protein LOC110113612 isoform X1 [Dendrobium catenatum]
TRINITY_DN58670_c0_g1_i1|m.59121	2.38922	3.49471e-17	9.96589e-16	protein SMAX1-LIKE 3-like [Phoenix dactylifera]
TRINITY_DN61227_c0_g1_i9|m.43939	1.31622	9.2339e-15	1.99685e-13	K(+) efflux antiporter 4-like [Phalaenopsis equestris]
TRINITY_DN62610_c0_g1_i1|m.53730	-1.85912	4.46802e-16	1.13074e-14	AMSH-like ubiquitin thioesterase 1 isoform X2 [Dendrobium catenatum]
TRINITY_DN53102_c0_g1_i1|m.68047	-2.03546	5.40366e-06	3.56276e-05	#N/A
TRINITY_DN57920_c0_g1_i3|m.104414	-1.5037	0.00963023	0.0265683	probable indole-3-acetic acid-amido synthetase GH3.8 [Dendrobium catenatum]
TRINITY_DN56445_c0_g2_i1|m.38841	-2.6333	0.000676564	0.00272022	#N/A
TRINITY_DN56445_c0_g2_i2|m.38844	-3.41759	0.00512743	0.0155043	#N/A
TRINITY_DN53508_c0_g1_i1|m.62526	-1.44451	0.00010814	0.000538947	#N/A
TRINITY_DN52416_c0_g3_i2|m.31254	1.80987	2.68991e-13	5.0781e-12	#N/A
TRINITY_DN61546_c0_g1_i2|m.97111	-1.27214	0.00075697	0.00299881	probable purine permease 11 [Phalaenopsis equestris]
TRINITY_DN61075_c5_g8_i1|m.29298	-1.56492	8.11375e-10	1.00494e-08	protein TRI1 [Phalaenopsis equestris]
TRINITY_DN64734_c6_g20_i4|m.54988	1.4807	9.36837e-08	8.50867e-07	protein ALWAYS EARLY 2-like isoform X2 [Dendrobium catenatum]
TRINITY_DN64734_c6_g10_i1|m.54981	2.61683	2.30319e-07	1.95894e-06	protein ALWAYS EARLY 2-like isoform X2 [Phalaenopsis equestris]
TRINITY_DN59325_c6_g11_i6|m.72355	-1.20307	0.00126457	0.00468089	uncharacterized protein LOC110095842 [Dendrobium catenatum]
TRINITY_DN54946_c0_g3_i1|m.61320	-1.23033	4.34218e-10	5.61187e-09	#N/A
TRINITY_DN55809_c1_g1_i2|m.14512	2.57412	0.00126457	0.00468089	#N/A
TRINITY_DN57845_c0_g7_i2|m.9376	-3.55684	3.6055e-10	4.72949e-09	Putative disease resistance RPP13-like protein 1 [Apostasia shenzhenica]
TRINITY_DN53058_c0_g1_i1|m.68635	1.45497	0.00522499	0.0157558	#N/A
TRINITY_DN55553_c0_g1_i2|m.103225	3.82173	5.17621e-08	4.90174e-07	#N/A
TRINITY_DN57781_c0_g1_i1|m.60554	-2.04276	1.4558e-05	8.77682e-05	rop guanine nucleotide exchange factor 7-like [Phalaenopsis equestris]
TRINITY_DN61216_c2_g2_i4|m.43307	-2.14515	1.03484e-14	2.22554e-13	protein SCO1 homolog 1, mitochondrial isoform X1 [Dendrobium catenatum]
TRINITY_DN64384_c2_g2_i2|m.112626	1.69488	3.16377e-06	2.18278e-05	photosystem II Q(b) protein D1, partial (chloroplast) [Cypripedium japonicum]
TRINITY_DN65044_c1_g1_i2|m.76013	1.17488	1.23641e-08	1.28996e-07	ceramide kinase isoform X5 [Dendrobium catenatum]
TRINITY_DN58378_c0_g2_i1|m.115508	2.15846	1.56836e-12	2.72606e-11	protein TPX2 [Dendrobium catenatum]
TRINITY_DN55731_c0_g1_i2|m.60301	-1.05438	0.000179354	0.000844659	#N/A
TRINITY_DN63968_c3_g1_i1|m.47141	7.27777	8.11259e-17	2.21964e-15	putative small GTPase superfamily, Rab type [Helianthus annuus]
TRINITY_DN57767_c0_g1_i1|m.60564	-2.13749	2.85458e-26	1.71451e-24	Amino acid permease 2 [Apostasia shenzhenica]
TRINITY_DN64649_c2_g2_i22|m.69176	1.69772	2.01867e-17	5.89076e-16	protein REVEILLE 8-like [Dendrobium catenatum]
TRINITY_DN60950_c0_g3_i3|m.120349	1.6214	8.51835e-05	0.000433783	hypothetical protein X777_16013, partial [Ooceraea biroi]
TRINITY_DN63576_c2_g4_i4|m.16918	5.66176	4.97306e-61	1.45363e-58	Cytochrome c [Parasponia andersonii]
TRINITY_DN62029_c4_g15_i1|m.118132	2.80077	6.21893e-06	4.05154e-05	putative copia protein [Helianthus annuus]
TRINITY_DN50673_c0_g1_i1|m.54218	-2.33634	8.3565e-06	5.28703e-05	#N/A
TRINITY_DN55576_c0_g1_i1|m.103354	2.35604	5.47945e-21	2.10281e-19	#N/A
TRINITY_DN60085_c3_g11_i1|m.37489	1.07021	2.64995e-09	3.04354e-08	tRNA pseudouridine synthase A, mitochondrial-like [Dendrobium catenatum]
TRINITY_DN61760_c0_g10_i3|m.108197	1.27889	5.37628e-12	8.73049e-11	hypothetical protein AXF42_Ash006824 [Apostasia shenzhenica]
TRINITY_DN63770_c6_g11_i1|m.80123	1.86551	0.00027373	0.00123126	hypothetical protein MA16_Dca019338 [Dendrobium catenatum]
TRINITY_DN62469_c2_g1_i1|m.34135	2.19417	0.0050374	0.0152847	Putative ribonuclease H protein [Apostasia shenzhenica]
TRINITY_DN51195_c0_g1_i1|m.5526	-2.51376	3.59419e-12	5.99761e-11	#N/A
TRINITY_DN62042_c0_g1_i7|m.118094	-3.81445	1.3201e-05	8.0277e-05	protein suppressor of white apricot isoform X1 [Dendrobium catenatum]
TRINITY_DN65123_c11_g6_i3|m.70813	-2.48517	2.86241e-15	6.64033e-14	receptor kinase-like protein Xa21 [Phoenix dactylifera]
TRINITY_DN59379_c7_g8_i5|m.72400	1.60667	1.51288e-05	9.08038e-05	putative mitochondrial protein [Dendrobium catenatum]
TRINITY_DN62052_c1_g2_i11|m.119375	-1.77025	7.45149e-25	3.9127e-23	sulfate transporter 1.2-like [Dendrobium catenatum]
TRINITY_DN60898_c2_g5_i3|m.22322	2.76591	8.22239e-07	6.3779e-06	uncharacterized protein LOC109834550 [Asparagus officinalis]
TRINITY_DN51115_c0_g1_i1|m.5462	-3.93943	1.41598e-07	1.24666e-06	#N/A
TRINITY_DN49495_c0_g1_i1|m.58506	-2.51203	9.3066e-07	7.13059e-06	#N/A
TRINITY_DN61067_c0_g3_i2|m.29728	-7.16415	0	0	6-phosphofructokinase 3 [Apostasia shenzhenica]
TRINITY_DN53134_c0_g1_i2|m.68222	1.57584	4.73654e-16	1.19353e-14	#N/A
TRINITY_DN60092_c0_g1_i1|m.38097	2.22047	1.92336e-05	0.000113194	RING-H2 finger protein ATL63-like [Dendrobium catenatum]
TRINITY_DN59639_c1_g1_i1|m.11388	-1.73759	3.93131e-10	5.12619e-09	nudix hydrolase 9 isoform X1 [Dendrobium catenatum]
TRINITY_DN62407_c5_g9_i1|m.34873	1.45704	0.00564022	0.0168429	uncharacterized protein LOC109827789, partial [Asparagus officinalis]
TRINITY_DN63411_c0_g2_i4|m.27132	1.49408	5.03713e-09	5.55255e-08	uncharacterized protein LOC110018194 [Phalaenopsis equestris]
TRINITY_DN61079_c0_g3_i4|m.29273	-1.50387	9.31575e-27	5.7528e-25	RPM1-interacting protein 4-like isoform X1 [Dendrobium catenatum]
TRINITY_DN62390_c1_g5_i2|m.9937	-13.0988	1.52063e-27	9.87732e-26	probable calcium-binding protein CML7 [Dendrobium catenatum]
TRINITY_DN61221_c0_g1_i8|m.43369	2.59726	6.11444e-17	1.69945e-15	rhodanese-like domain-containing protein 8, chloroplastic isoform X1 [Dendrobium catenatum]
TRINITY_DN64517_c0_g2_i7|m.100650	1.05936	0.000913907	0.00353198	common plant regulatory factor 1 isoform X1 [Dendrobium catenatum]
TRINITY_DN57042_c0_g1_i1|m.84716	1.1955	2.95644e-08	2.92113e-07	probable polygalacturonase [Phalaenopsis equestris]
TRINITY_DN64747_c4_g1_i5|m.55455	1.24664	0.00904564	0.0252323	PREDICTED: uncharacterized protein LOC103944431 [Pyrus x bretschneideri]
TRINITY_DN56260_c0_g1_i1|m.106206	-2.66924	6.80355e-27	4.24629e-25	#N/A
TRINITY_DN55518_c0_g2_i1|m.102929	-1.14632	0.00239377	0.00810618	#N/A
TRINITY_DN62041_c2_g4_i10|m.117970	-1.15616	1.12048e-09	1.36275e-08	auxin response factor 18-like [Dendrobium catenatum]
TRINITY_DN63590_c1_g1_i5|m.16034	1.06823	3.42565e-05	0.00019213	probable F-actin-capping protein subunit beta isoform X2 [Ananas comosus]
TRINITY_DN53929_c0_g1_i4|m.88882	5.05719	2.63591e-47	4.36118e-45	#N/A
TRINITY_DN64503_c5_g5_i2|m.100758	7.20267	6.36468e-08	5.94693e-07	unknown [Zea mays]
TRINITY_DN58908_c0_g1_i3|m.91085	-1.15557	0.00186688	0.00654697	WRKY transcription factor 41-like [Cymbidium sinense]
TRINITY_DN58986_c0_g1_i1|m.91102	2.69409	1.89214e-15	4.48437e-14	pectin acetylesterase 11-like [Dendrobium catenatum]
TRINITY_DN58135_c0_g1_i2|m.20622	1.24639	1.44263e-09	1.71997e-08	chloroplast stem-loop binding protein of 41 kDa b, chloroplastic isoform X1 [Dendrobium catenatum]
TRINITY_DN57158_c5_g3_i2|m.99926	1.429	1.72013e-14	3.62156e-13	SNF1-related protein kinase catalytic subunit alpha KIN10-like [Dendrobium catenatum]
TRINITY_DN61707_c0_g1_i1|m.107921	-1.7112	0.00217155	0.00745443	mini-chromosome maintenance complex-binding protein [Dendrobium catenatum]
TRINITY_DN56915_c0_g1_i5|m.62657	2.86227	1.53823e-37	1.65506e-35	sec-independent protein translocase protein TATB, chloroplastic [Phalaenopsis equestris]
TRINITY_DN61326_c2_g1_i2|m.19302	-1.18275	3.65222e-25	2.00165e-23	gamma-soluble NSF attachment protein [Phalaenopsis equestris]
TRINITY_DN60899_c1_g2_i2|m.22211	3.70529	3.75936e-10	4.91294e-09	putative mitochondrial protein [Apostasia shenzhenica]
TRINITY_DN56978_c0_g1_i5|m.62984	-1.08991	0.0174777	0.0438268	nitrate reductase [NADH]-like [Phoenix dactylifera]
TRINITY_DN53732_c0_g1_i1|m.57896	2.26215	3.71987e-21	1.44334e-19	#N/A
TRINITY_DN57593_c0_g4_i1|m.85934	-1.13423	9.66162e-08	8.73881e-07	ethylene-responsive transcription factor ERF105-like [Dendrobium catenatum]
TRINITY_DN60345_c7_g2_i8|m.44759	-1.13817	2.92761e-14	6.02634e-13	thioredoxin-like 3-2, chloroplastic isoform X1 [Dendrobium catenatum]
TRINITY_DN59245_c0_g1_i3|m.41863	-2.02969	1.42584e-07	1.25408e-06	glycine-rich protein A3-like [Dendrobium catenatum]
TRINITY_DN58332_c0_g1_i4|m.115486	1.00144	3.51376e-10	4.62298e-09	uncharacterized protein LOC110092428 isoform X1 [Dendrobium catenatum]
TRINITY_DN63044_c0_g1_i3|m.121935	-13.8422	4.86473e-20	1.74831e-18	hypothetical protein BE221DRAFT_119690, partial [Ostreococcus tauri]
TRINITY_DN61330_c2_g5_i1|m.18915	4.30354	4.5651e-12	7.46157e-11	hypothetical protein MA16_Dca026684 [Dendrobium catenatum]
TRINITY_DN60981_c1_g2_i1|m.120138	-1.34444	3.82931e-06	2.60405e-05	expansin-like A1 [Phalaenopsis equestris]
TRINITY_DN62212_c0_g1_i4|m.2715	1.69879	1.5684e-08	1.61519e-07	double-stranded RNA-binding protein 3-like [Dendrobium catenatum]
TRINITY_DN54314_c0_g1_i2|m.103497	-3.51884	1.19341e-14	2.54315e-13	#N/A
TRINITY_DN15251_c0_g1_i2|m.123920	-3.08981	1.93159e-26	1.17219e-24	#N/A
TRINITY_DN49603_c0_g2_i4|m.57569	-1.0809	0.00721289	0.0208436	#N/A
TRINITY_DN58164_c0_g1_i1|m.20072	1.35912	0.00723605	0.0208886	EP1-like glycoprotein 2 [Phoenix dactylifera]
TRINITY_DN63627_c1_g1_i4|m.66726	-1.16992	0.00451716	0.0139426	uncharacterized protein LOC110113316 isoform X2 [Dendrobium catenatum]
TRINITY_DN63125_c3_g2_i1|m.95267	-2.70616	8.99809e-17	2.44664e-15	enolase 2-like [Phalaenopsis equestris]
TRINITY_DN62580_c0_g2_i1|m.701	1.14492	0.00719139	0.0207917	serine carboxypeptidase-like 27 [Phalaenopsis equestris]
TRINITY_DN54424_c0_g3_i8|m.33273	3.25153	1.73834e-19	5.95448e-18	#N/A
TRINITY_DN54424_c0_g3_i11|m.33276	1.08473	5.40518e-07	4.32069e-06	#N/A
TRINITY_DN58393_c0_g1_i1|m.115721	2.18904	5.5595e-08	5.24489e-07	uncharacterized protein LOC110107906 [Dendrobium catenatum]
TRINITY_DN35929_c0_g2_i1|m.99002	-1.66406	0.016533	0.0418406	#N/A
TRINITY_DN56019_c0_g1_i1|m.113063	-1.46822	5.15959e-06	3.40953e-05	#N/A
TRINITY_DN64847_c1_g1_i6|m.116895	1.72611	3.19857e-05	0.000180235	polyprotein [Grapevine badnavirus 1]
TRINITY_DN56298_c0_g1_i8|m.106232	1.08859	8.13874e-09	8.73544e-08	#N/A
TRINITY_DN63713_c4_g5_i5|m.80750	4.76672	3.03261e-90	2.21608e-87	hypothetical protein POPTR_012G017600v3 [Populus trichocarpa]
TRINITY_DN62166_c3_g2_i1|m.8853	3.60971	2.87624e-155	8.40725e-152	Os02g0115950 [Oryza sativa Japonica Group]
TRINITY_DN46926_c0_g2_i1|m.35195	-1.24847	5.41215e-06	3.56434e-05	#N/A
TRINITY_DN61763_c0_g1_i4|m.108059	1.47559	2.37683e-16	6.2031e-15	ABC transporter B family member 26, chloroplastic [Dendrobium catenatum]
TRINITY_DN56418_c0_g1_i1|m.38807	1.12041	1.15452e-08	1.21318e-07	#N/A
TRINITY_DN56026_c0_g1_i1|m.113217	-2.18792	1.69509e-25	9.46769e-24	#N/A
TRINITY_DN64647_c6_g1_i2|m.69730	1.56834	0.00447118	0.0138153	PREDICTED: uncharacterized protein LOC109005766 [Juglans regia]
TRINITY_DN47711_c0_g1_i3|m.97569	1.31067	1.64942e-13	3.16148e-12	#N/A
TRINITY_DN62877_c2_g7_i1|m.4031	-2.25082	3.11987e-05	0.000176276	CBL-interacting protein kinase 23-like [Phalaenopsis equestris]
TRINITY_DN62408_c1_g5_i6|m.34184	2.45331	4.41518e-07	3.57991e-06	uncharacterized protein LOC110108382 [Dendrobium catenatum]
TRINITY_DN60595_c0_g2_i1|m.125568	1.15774	3.25432e-06	2.24084e-05	aspartic proteinase-like protein 2 [Dendrobium catenatum]
TRINITY_DN27788_c0_g1_i1|m.35795	-1.73619	0.00466829	0.0143409	#N/A
TRINITY_DN58151_c0_g1_i5|m.20618	1.15302	5.99393e-09	6.54148e-08	carotene epsilon-monooxygenase, chloroplastic [Dendrobium catenatum]
TRINITY_DN51894_c0_g1_i2|m.25080	-1.59684	1.22954e-05	7.51371e-05	#N/A
TRINITY_DN61381_c0_g4_i6|m.18444	-2.08531	3.6119e-33	3.13592e-31	putative membrane protein [Dendrobium catenatum]
TRINITY_DN59506_c1_g3_i3|m.113464	3.02804	1.61762e-13	3.10392e-12	hypothetical protein MA16_Dca011571 [Dendrobium catenatum]
TRINITY_DN58810_c0_g1_i1|m.105350	-1.02623	5.77538e-07	4.58943e-06	protein ENHANCED DISEASE RESISTANCE 4-like [Dendrobium catenatum]
TRINITY_DN63500_c0_g1_i5|m.16839	1.53503	9.75153e-17	2.64331e-15	uncharacterized protein LOC110026778 isoform X1 [Phalaenopsis equestris]
TRINITY_DN59766_c0_g1_i1|m.74640	-1.26559	0.000129689	0.000631976	PREDICTED: F-box protein At5g49610-like [Elaeis guineensis]
TRINITY_DN49952_c0_g1_i1|m.33646	1.30876	0.000163505	0.000777889	#N/A
TRINITY_DN60471_c0_g1_i1|m.40909	1.52987	9.84669e-06	6.13904e-05	pentatricopeptide repeat-containing protein At4g21065-like [Dendrobium catenatum]
TRINITY_DN60137_c0_g2_i1|m.28377	1.09934	3.95078e-09	4.4359e-08	PP2A regulatory subunit TAP46 [Phalaenopsis equestris]
TRINITY_DN59648_c0_g3_i3|m.12072	-1.99911	2.09067e-06	1.49596e-05	isoflavone 3&apos;-hydroxylase-like [Dendrobium catenatum]
TRINITY_DN62373_c0_g1_i5|m.9774	-2.36414	1.31429e-16	3.49241e-15	BTB/POZ and TAZ domain-containing protein 1 [Apostasia shenzhenica]
TRINITY_DN62373_c0_g1_i4|m.9773	-2.41669	1.76235e-05	0.000104278	BTB/POZ and TAZ domain-containing protein 1 [Apostasia shenzhenica]
TRINITY_DN58672_c3_g1_i3|m.59449	1.29344	6.45057e-08	6.02076e-07	zinc finger CCCH domain-containing protein 32-like [Dendrobium catenatum]
TRINITY_DN43145_c0_g2_i1|m.61065	-3.29279	4.4134e-29	3.02353e-27	#N/A
TRINITY_DN58384_c0_g1_i2|m.115667	4.57111	1.63591e-27	1.0587e-25	hypothetical protein AXF42_Ash019586 [Apostasia shenzhenica]
TRINITY_DN58384_c0_g1_i4|m.115680	3.39673	0.0078439	0.0224086	hypothetical protein AXF42_Ash019586 [Apostasia shenzhenica]
TRINITY_DN58384_c0_g1_i3|m.115672	1.40539	0.0127637	0.0337836	hypothetical protein AXF42_Ash019586 [Apostasia shenzhenica]
TRINITY_DN56356_c0_g1_i2|m.45437	-4.91119	8.77009e-68	3.57697e-65	#N/A
TRINITY_DN56356_c0_g1_i1|m.45434	6.38852	0.000843384	0.00328914	#N/A
TRINITY_DN64887_c5_g1_i1|m.116399	2.412	7.23599e-05	0.000376908	Retrovirus-related Pol polyprotein from transposon TNT 1-94, partial [Cajanus cajan]
TRINITY_DN57483_c0_g1_i1|m.64948	2.59577	1.14482e-66	4.27188e-64	3-oxo-5-alpha-steroid 4-dehydrogenase 1 [Dendrobium catenatum]
TRINITY_DN35306_c0_g1_i1|m.128699	1.65712	2.251e-19	7.66564e-18	#N/A
TRINITY_DN54248_c1_g2_i1|m.122772	1.27515	7.69082e-08	7.08412e-07	#N/A
TRINITY_DN64541_c6_g1_i3|m.101661	1.0155	1.51415e-06	1.1167e-05	UPF0553 protein-like isoform X3 [Dendrobium catenatum]
TRINITY_DN58821_c2_g3_i3|m.105039	2.10279	1.10035e-07	9.87612e-07	subtilisin-like protein [Phalaenopsis hybrid cultivar]
TRINITY_DN76552_c0_g1_i1|m.57725	3.9588	0.00494024	0.0150368	uncharacterized protein LOC112032953 [Quercus suber]
TRINITY_DN57411_c1_g2_i1|m.64832	-2.51385	5.05732e-06	3.35078e-05	uncharacterized protein LOC110099758 [Dendrobium catenatum]
TRINITY_DN32460_c0_g1_i1|m.124274	-1.1479	0.00562722	0.016827	#N/A
TRINITY_DN31763_c0_g1_i1|m.103889	1.219	9.54867e-34	8.54411e-32	#N/A
TRINITY_DN50545_c0_g1_i1|m.86529	1.30851	1.44797e-08	1.4982e-07	#N/A
TRINITY_DN63466_c1_g1_i2|m.26432	1.64826	0.00632938	0.0186125	Fanconi anemia group D2 protein-like isoform X1 [Dendrobium catenatum]
TRINITY_DN52869_c0_g1_i1|m.31412	-2.17237	1.4917e-09	1.77366e-08	#N/A
TRINITY_DN62726_c0_g1_i7|m.56090	1.46125	0.000512106	0.00213943	L-ascorbate oxidase homolog [Dendrobium catenatum]
TRINITY_DN62726_c0_g1_i4|m.56085	2.2406	2.12507e-15	4.98921e-14	uncharacterized protein LOC110106860 isoform X2 [Dendrobium catenatum]
TRINITY_DN61279_c3_g1_i8|m.43350	-2.83641	2.1159e-09	2.46734e-08	traB domain-containing protein isoform X2 [Phoenix dactylifera]
TRINITY_DN44706_c0_g1_i1|m.33731	2.01347	0.00364115	0.0115728	#N/A
TRINITY_DN59371_c0_g1_i1|m.72469	-2.18316	6.22372e-12	1.00139e-10	U-box domain-containing protein 19-like [Dendrobium catenatum]
TRINITY_DN57804_c0_g1_i1|m.9301	-1.1132	0.00038145	0.00165817	metacaspase-4-like [Dendrobium catenatum]
TRINITY_DN58944_c0_g2_i1|m.91528	-3.81471	0.000529115	0.00220001	LOW QUALITY PROTEIN: short-chain dehydrogenase reductase 3b-like [Dendrobium catenatum]
TRINITY_DN57844_c0_g1_i1|m.8968	-2.99082	6.19784e-09	6.74722e-08	putative UPF0481 protein At3g02645 [Phalaenopsis equestris]
TRINITY_DN61543_c0_g1_i5|m.97331	-5.17712	2.43231e-06	1.71179e-05	alpha-L-fucosidase 2 [Phoenix dactylifera]
TRINITY_DN33265_c0_g1_i1|m.87645	-1.33027	0.0169559	0.0427629	#N/A
TRINITY_DN60636_c0_g1_i5|m.51967	1.49944	6.71813e-07	5.29301e-06	hypothetical protein GQ55_5G180600 [Panicum hallii var. hallii]
TRINITY_DN60818_c0_g2_i3|m.22363	1.63105	0.000126685	0.000618887	Sucrose synthase 1 [Apostasia shenzhenica]
TRINITY_DN57587_c1_g2_i13|m.86121	-3.57706	7.6437e-14	1.51133e-12	lipid droplet-associated hydrolase isoform X3 [Dendrobium catenatum]
TRINITY_DN59869_c1_g3_i1|m.123541	-1.70795	6.04374e-06	3.94621e-05	zinc finger CCCH domain-containing protein 20 [Phoenix dactylifera]
TRINITY_DN44786_c0_g1_i1|m.33727	-3.10935	5.74128e-07	4.56854e-06	#N/A
TRINITY_DN62438_c0_g3_i7|m.34838	-2.21533	0.012864	0.0340182	UBP1-associated protein 2C-like [Dendrobium catenatum]
TRINITY_DN62438_c0_g2_i2|m.34831	-1.79428	2.72295e-13	5.12945e-12	Protein PROLIFERA [Apostasia shenzhenica]
TRINITY_DN24569_c0_g1_i1|m.128084	4.1802	0.0114412	0.0307706	#N/A
TRINITY_DN65113_c23_g13_i1|m.70919	1.90022	0.00483336	0.0147678	uncharacterized protein LOC105168695 [Sesamum indicum]
TRINITY_DN63817_c2_g4_i1|m.24466	2.45686	0.000126499	0.000618322	uncharacterized protein LOC112730188 [Arachis hypogaea]
TRINITY_DN64633_c6_g2_i1|m.69565	-1.53262	0.0165219	0.0418185	hypothetical protein MA16_Dca028763 [Dendrobium catenatum]
TRINITY_DN53625_c0_g1_i1|m.6005	-2.659	7.49105e-09	8.06495e-08	#N/A
TRINITY_DN61090_c0_g7_i5|m.29482	1.04416	2.64982e-21	1.03966e-19	uncharacterized protein LOC110032875 isoform X1 [Phalaenopsis equestris]
TRINITY_DN55572_c0_g1_i1|m.103091	1.53072	2.03273e-12	3.48827e-11	#N/A
TRINITY_DN17441_c0_g2_i1|m.67907	-1.37906	0.00278632	0.00919928	#N/A
TRINITY_DN59617_c0_g1_i1|m.11960	-1.28969	0.0119923	0.0320318	cytochrome P450 734A1-like [Dendrobium catenatum]
TRINITY_DN63705_c1_g6_i1|m.80451	2.71559	0.009632	0.0265691	putative mitochondrial protein [Apostasia shenzhenica]
TRINITY_DN62265_c2_g7_i1|m.2685	-1.9732	1.02827e-05	6.38363e-05	probable cyclic nucleotide-gated ion channel 20, chloroplastic [Phalaenopsis equestris]
TRINITY_DN62988_c0_g1_i2|m.78026	-1.42421	1.95367e-12	3.36246e-11	GATA transcription factor 6-like [Dendrobium catenatum]
TRINITY_DN60540_c5_g14_i2|m.125457	2.42736	1.7243e-07	1.49632e-06	protein MICRORCHIDIA 6-like [Dendrobium catenatum]
TRINITY_DN59521_c0_g1_i1|m.113796	-1.18671	0.00114092	0.00428837	Sugar carrier protein C [Apostasia shenzhenica]
TRINITY_DN65183_c84_g8_i1|m.70946	1.61207	0.0035415	0.0113093	putative mitochondrial protein [Dendrobium catenatum]
TRINITY_DN62030_c0_g1_i7|m.119388	1.29878	8.95161e-18	2.68824e-16	WAT1-related protein At5g47470-like isoform X1 [Phalaenopsis equestris]
TRINITY_DN61610_c1_g2_i7|m.106636	-2.22853	7.18599e-64	2.33385e-61	peptidyl-prolyl cis-trans isomerase CYP95 isoform X1 [Dendrobium catenatum]
TRINITY_DN64001_c1_g1_i2|m.17345	-1.2477	1.18383e-07	1.05444e-06	PREDICTED: phototropin-2 isoform X1 [Elaeis guineensis]
TRINITY_DN57791_c2_g3_i1|m.60443	-1.30571	0.000134174	0.0006513	GATA transcription factor 26-like [Dendrobium catenatum]
TRINITY_DN58046_c0_g2_i1|m.79173	-1.82182	1.78262e-09	2.09541e-08	hypothetical protein MA16_Dca025861 [Dendrobium catenatum]
TRINITY_DN64824_c1_g1_i4|m.116425	1.25131	3.64566e-07	2.99754e-06	receptor-like serine/threonine-protein kinase NCRK [Phalaenopsis equestris]
TRINITY_DN53064_c0_g1_i1|m.68850	-1.88465	5.8333e-09	6.37411e-08	#N/A
TRINITY_DN57510_c2_g2_i3|m.85831	1.1662	7.45103e-15	1.62938e-13	30S ribosomal protein 2, chloroplastic [Dendrobium catenatum]
TRINITY_DN54870_c0_g3_i1|m.119660	-1.08016	0.00130221	0.00480298	#N/A
TRINITY_DN61787_c3_g8_i1|m.108559	-1.6644	5.54876e-08	5.23757e-07	protein ELF4-LIKE 4-like isoform X3 [Dendrobium catenatum]
TRINITY_DN59892_c0_g1_i6|m.123393	-1.55302	2.59634e-11	3.91865e-10	type I inositol polyphosphate 5-phosphatase 2 [Ananas comosus]
TRINITY_DN63243_c1_g4_i1|m.89447	-5.18584	2.91546e-08	2.88877e-07	endonuclease 1-like [Dendrobium catenatum]
TRINITY_DN59265_c0_g1_i15|m.42230	1.39481	1.7668e-05	0.000104471	putative D-cysteine desulfhydrase 2, mitochondrial isoform X3 [Phoenix dactylifera]
TRINITY_DN57039_c0_g2_i2|m.85136	-1.59774	0.00334607	0.0107577	#N/A
TRINITY_DN55950_c0_g2_i1|m.30602	-2.41126	5.60588e-24	2.74625e-22	#N/A
TRINITY_DN64836_c1_g1_i1|m.115958	-1.09049	0.00186197	0.00653496	S-adenosylmethionine carrier 1, chloroplastic/mitochondrial [Phalaenopsis equestris]
TRINITY_DN64836_c1_g1_i1|m.115959	2.0421	1.38932e-12	2.42692e-11	S-adenosylmethionine carrier 1, chloroplastic/mitochondrial-like [Phoenix dactylifera]
TRINITY_DN42170_c0_g3_i1|m.58716	-3.50491	4.18412e-08	4.02088e-07	#N/A
TRINITY_DN60626_c1_g4_i2|m.51773	1.50112	0.00839734	0.023746	putative RNA-directed DNA polymerase [Rosa chinensis]
TRINITY_DN42283_c0_g1_i1|m.57451	-2.92408	3.18953e-31	2.45342e-29	#N/A
TRINITY_DN63260_c2_g4_i7|m.89380	-1.3718	4.97992e-06	3.30574e-05	hypothetical protein AXF42_Ash019727 [Apostasia shenzhenica]
TRINITY_DN60805_c0_g1_i9|m.22315	-1.37839	5.02997e-19	1.66445e-17	uncharacterized oxidoreductase C24B10.20 [Phalaenopsis equestris]
TRINITY_DN54020_c0_g1_i3|m.127362	3.2657	8.27894e-27	5.1306e-25	#N/A
TRINITY_DN62477_c4_g4_i5|m.34632	-1.69819	1.10716e-15	2.68566e-14	probable CCR4-associated factor 1 homolog 7 [Dendrobium catenatum]
TRINITY_DN62477_c4_g4_i2|m.34627	9.37599	5.62623e-15	1.25219e-13	hypothetical protein TorRG33x02_271220 [Trema orientale]
TRINITY_DN59106_c0_g4_i2|m.109250	-1.34771	0.000359467	0.00157019	oxysterol-binding protein-related protein 2A-like isoform X1 [Dendrobium catenatum]
TRINITY_DN49060_c0_g1_i2|m.109497	-1.9813	9.81995e-07	7.49118e-06	#N/A
TRINITY_DN64491_c7_g12_i2|m.82933	2.32749	1.91073e-09	2.24e-08	hypothetical protein MA16_Dca019338 [Dendrobium catenatum]
TRINITY_DN64723_c3_g11_i1|m.54415	2.31782	3.56499e-11	5.29406e-10	reverse transcriptase, partial [Raphanus sativus]
TRINITY_DN64723_c3_g11_i2|m.54418	1.94094	2.76936e-06	1.93117e-05	putative mitochondrial protein [Dendrobium catenatum]
TRINITY_DN62165_c0_g1_i2|m.8865	2.93343	1.7427e-61	5.26956e-59	uncharacterized protein At1g26090, chloroplastic isoform X4 [Phalaenopsis equestris]
TRINITY_DN52216_c0_g2_i1|m.126383	-2.48452	9.60103e-14	1.87718e-12	#N/A
TRINITY_DN55792_c0_g1_i4|m.59802	-1.19561	2.32244e-06	1.64503e-05	#N/A
TRINITY_DN52438_c0_g1_i1|m.31193	-1.26189	0.000205611	0.000952646	#N/A
TRINITY_DN73254_c0_g1_i1|m.102837	-4.02539	7.89781e-08	7.25572e-07	uncharacterized protein LOC110032451 [Phalaenopsis equestris]
TRINITY_DN60736_c0_g7_i1|m.48172	-1.50326	1.52287e-10	2.10833e-09	probable aquaporin TIP1-1 [Phoenix dactylifera]
TRINITY_DN64518_c3_g3_i11|m.101220	1.17337	2.47889e-07	2.09618e-06	Rhodanese-like domain-containing protein 14, chloroplastic [Apostasia shenzhenica]
TRINITY_DN54975_c0_g1_i2|m.61179	-1.82107	0.0169611	0.0427698	#N/A
TRINITY_DN56398_c0_g1_i6|m.45326	-1.00787	1.20673e-06	9.03656e-06	#N/A
TRINITY_DN58593_c0_g2_i6|m.129287	1.87466	0.00010566	0.000527637	protein STICHEL-like [Ananas comosus]
TRINITY_DN51010_c0_g1_i1|m.75569	-1.0205	9.49447e-06	5.94057e-05	#N/A
TRINITY_DN60896_c0_g4_i1|m.22957	-1.10198	0.000100852	0.000505936	uncharacterized protein LOC110029143 [Phalaenopsis equestris]
TRINITY_DN53311_c0_g2_i1|m.15327	-2.23549	1.99528e-06	1.43532e-05	#N/A
TRINITY_DN61234_c0_g2_i2|m.43773	2.22122	3.36637e-10	4.44574e-09	WD repeat-containing protein 76 isoform X1 [Dendrobium catenatum]
TRINITY_DN63944_c2_g6_i3|m.46592	1.01373	2.79217e-07	2.33854e-06	stromal cell-derived factor 2-like protein [Dendrobium catenatum]
TRINITY_DN59320_c0_g1_i1|m.71569	-1.96258	0.00122746	0.00456665	anthocyanidin 3-O-glucosyltransferase 2-like [Asparagus officinalis]
TRINITY_DN62508_c1_g2_i2|m.588	-5.09228	7.93759e-59	2.10923e-56	Gibberellin 2-beta-dioxygenase 8 [Dendrobium catenatum]
TRINITY_DN58808_c0_g1_i2|m.105676	-1.62256	1.75853e-20	6.57595e-19	uncharacterized protein LOC110114697 [Dendrobium catenatum]
TRINITY_DN58863_c2_g3_i1|m.105138	-2.5007	1.63941e-19	5.63763e-18	CBL-interacting protein kinase 24-like [Dendrobium catenatum]
TRINITY_DN59222_c0_g1_i1|m.41654	-1.00077	5.14559e-14	1.029e-12	protein NRT1/ PTR FAMILY 8.1 [Dendrobium catenatum]
TRINITY_DN55754_c0_g1_i2|m.60097	3.05854	8.37865e-10	1.03701e-08	#N/A
TRINITY_DN33984_c0_g1_i1|m.57751	-2.84785	6.00595e-10	7.58879e-09	#N/A
TRINITY_DN61961_c0_g1_i5|m.92827	-1.0543	8.7706e-09	9.36207e-08	uncharacterized protein LOC110093461 [Dendrobium catenatum]
TRINITY_DN60888_c2_g5_i5|m.22590	-1.7495	2.37879e-18	7.46319e-17	hypothetical protein AXF42_Ash007988 [Apostasia shenzhenica]
TRINITY_DN56645_c0_g1_i3|m.67583	-1.48511	6.52095e-10	8.20093e-09	#N/A
TRINITY_DN62015_c0_g1_i1|m.118326	1.85338	2.288e-15	5.3574e-14	uncharacterized protein LOC110091900 isoform X2 [Dendrobium catenatum]
TRINITY_DN61954_c0_g2_i1|m.91814	-1.19024	3.9134e-05	0.000216919	PREDICTED: heat stress transcription factor B-2a-like [Malus domestica]
TRINITY_DN58883_c0_g3_i1|m.105106	-1.04364	0.00679246	0.0197654	uncharacterized protein LOC110115414 [Dendrobium catenatum]
TRINITY_DN60345_c6_g1_i8|m.44749	1.29252	0.00397434	0.0125138	uncharacterized protein LOC110093328 [Dendrobium catenatum]
TRINITY_DN55780_c0_g1_i1|m.60118	-1.92683	9.19556e-06	5.76382e-05	#N/A
TRINITY_DN59382_c0_g1_i1|m.71903	-5.46236	3.80138e-06	2.58806e-05	hypothetical protein CR513_00420, partial [Mucuna pruriens]
TRINITY_DN55207_c0_g3_i1|m.61804	2.24101	1.77367e-20	6.60437e-19	#N/A
TRINITY_DN61348_c1_g1_i3|m.19133	-1.72032	2.69983e-10	3.60781e-09	DNA-directed RNA polymerase III subunit RPC8 [Phalaenopsis equestris]
TRINITY_DN62995_c1_g1_i2|m.77135	3.13108	2.93085e-15	6.79013e-14	hypothetical protein MA16_Dca002304 [Dendrobium catenatum]
TRINITY_DN59727_c0_g1_i1|m.74801	1.7758	3.58702e-08	3.47564e-07	aldehyde oxidase GLOX [Dendrobium catenatum]
TRINITY_DN59792_c0_g1_i4|m.75198	1.44192	0.0025878	0.00866455	BTB/POZ domain-containing protein At1g01640 [Amborella trichopoda]
TRINITY_DN62196_c5_g2_i3|m.8139	1.39008	3.47745e-39	4.09312e-37	heparanase-like protein 1 [Dendrobium catenatum]
TRINITY_DN59180_c3_g3_i2|m.108830	-9.40758	2.51711e-49	4.69628e-47	selenoprotein K [Dendrobium catenatum]
TRINITY_DN57424_c0_g1_i1|m.64839	2.52942	3.27511e-26	1.9537e-24	#N/A
TRINITY_DN63586_c5_g1_i4|m.16686	-1.44171	2.63292e-09	3.02596e-08	hypothetical protein AXF42_Ash018123 [Apostasia shenzhenica]
TRINITY_DN61117_c5_g1_i14|m.1609	1.42459	2.53416e-13	4.7944e-12	uncharacterized protein LOC110113931 isoform X1 [Dendrobium catenatum]
TRINITY_DN54845_c0_g1_i2|m.119763	1.83962	5.25961e-14	1.04898e-12	#N/A
TRINITY_DN54845_c0_g1_i1|m.119760	2.42074	2.02561e-10	2.75602e-09	#N/A
TRINITY_DN60723_c3_g4_i1|m.48611	1.30977	0.00010009	0.000502252	Zinc finger protein MAGPIE [Apostasia shenzhenica]
TRINITY_DN54415_c0_g2_i2|m.33238	1.53842	0.000876725	0.00340328	#N/A
TRINITY_DN60381_c1_g1_i8|m.45188	1.6524	1.80213e-26	1.09742e-24	E3 ubiquitin-protein ligase RGLG2-like [Dendrobium catenatum]
TRINITY_DN53981_c0_g1_i1|m.88801	-2.88662	5.41485e-05	0.00029127	#N/A
TRINITY_DN54667_c0_g1_i1|m.58265	1.63751	0.000107077	0.000533955	#N/A
TRINITY_DN59688_c0_g4_i3|m.11776	-4.23404	3.17408e-37	3.33336e-35	glucan 1,3-beta-glucosidase A-like, partial [Dendrobium catenatum]
TRINITY_DN60286_c0_g2_i1|m.50247	-1.64567	0.00720396	0.0208212	Uncharacterized protein AXF42_Ash021672 [Apostasia shenzhenica]
TRINITY_DN60286_c0_g2_i1|m.50248	-2.25088	0.00171536	0.00608495	PREDICTED: histone deacetylase 9 [Elaeis guineensis]
TRINITY_DN63736_c3_g2_i4|m.80790	1.41739	9.50841e-08	8.62246e-07	heme attachment to plastid cytochrome c (chloroplast) [Paphiopedilum niveum]
TRINITY_DN55509_c1_g1_i3|m.102968	1.43868	5.37174e-10	6.84494e-09	#N/A
TRINITY_DN60465_c0_g1_i8|m.40606	1.25624	5.20128e-13	9.47249e-12	DNA mismatch repair protein PMS1 isoform X1 [Dendrobium catenatum]
TRINITY_DN60543_c2_g5_i15|m.124929	1.10665	3.90767e-05	0.00021667	uncharacterized protein LOC110102633 isoform X3 [Dendrobium catenatum]
TRINITY_DN50851_c0_g1_i1|m.124137	-1.92582	1.06489e-08	1.12506e-07	#N/A
TRINITY_DN45839_c0_g3_i1|m.23354	-1.37899	6.91311e-05	0.000361724	#N/A
TRINITY_DN57853_c0_g1_i1|m.9453	1.78274	1.73417e-21	6.99171e-20	glyoxysomal processing protease, glyoxysomal [Dendrobium catenatum]
TRINITY_DN55798_c1_g3_i3|m.60230	-1.08553	4.03763e-13	7.4071e-12	#N/A
TRINITY_DN53203_c0_g1_i1|m.35544	-1.30046	2.83596e-05	0.000161852	#N/A
TRINITY_DN62546_c0_g1_i2|m.81	1.23862	5.49941e-05	0.00029495	methyltransferase-like protein 1 isoform X1 [Dendrobium catenatum]
TRINITY_DN63903_c5_g1_i4|m.47588	4.88153	5.15003e-26	3.03102e-24	NADH-plastoquinone oxidoreductase 49 kDa subunit (chloroplast) [Calanthe triplicata]
TRINITY_DN53234_c0_g1_i10|m.35380	4.36802	6.8965e-58	1.75291e-55	#N/A
TRINITY_DN59022_c1_g4_i16|m.20745	-1.54831	8.98464e-14	1.76453e-12	thiamine transporter 2-like isoform X1 [Phoenix dactylifera]
TRINITY_DN53040_c0_g3_i1|m.68739	-1.35158	0.0017891	0.00631463	#N/A
TRINITY_DN58829_c0_g1_i1|m.105019	1.96178	0.00146834	0.00531195	putative pectate lyase 12 [Apostasia shenzhenica]
TRINITY_DN65085_c16_g1_i1|m.76389	-2.73869	1.82402e-29	1.26441e-27	pentatricopeptide repeat-containing protein At3g62470, mitochondrial-like [Dendrobium catenatum]
TRINITY_DN61021_c2_g5_i1|m.29219	2.55565	0.0102941	0.0281167	hypothetical protein AXF42_Ash020512 [Apostasia shenzhenica]
TRINITY_DN61021_c2_g5_i6|m.29232	2.14374	0.00260731	0.00871487	uncharacterized protein LOC105635514 [Jatropha curcas]
TRINITY_DN61004_c0_g4_i2|m.29562	1.40506	6.39983e-05	0.000337565	hypothetical protein MA16_Dca025779 [Dendrobium catenatum]
TRINITY_DN56280_c0_g1_i3|m.106158	-1.28678	4.82029e-13	8.80607e-12	#N/A
TRINITY_DN56280_c0_g1_i1|m.106154	-1.57794	1.54649e-29	1.08489e-27	#N/A
TRINITY_DN59836_c0_g1_i1|m.123216	1.0116	2.96025e-19	9.98402e-18	dnaJ protein ERDJ3B [Phalaenopsis equestris]
TRINITY_DN59836_c0_g1_i1|m.123217	1.56989	2.21434e-06	1.57482e-05	Os05g0156401, partial [Oryza sativa Japonica Group]
TRINITY_DN64211_c15_g5_i3|m.110268	1.22842	0.00882022	0.0247147	RNA-directed DNA polymerase [Dendrobium catenatum]
TRINITY_DN56614_c1_g1_i2|m.67386	-1.34971	2.63949e-05	0.000151527	#N/A
TRINITY_DN57950_c0_g1_i1|m.104313	-1.45912	1.74839e-05	0.000103627	flavonoid-3&apos;-hydroxylase 1, partial [Dendrobium hybrid cultivar]
TRINITY_DN64625_c2_g2_i2|m.69608	1.8028	4.8752e-19	1.61934e-17	calmodulin-interacting protein 111 [Dendrobium catenatum]
TRINITY_DN60168_c0_g1_i3|m.28509	-1.88342	2.90445e-24	1.46796e-22	kinesin-like protein KIN-7I isoform X2 [Dendrobium catenatum]
TRINITY_DN48108_c0_g1_i2|m.63157	-1.69785	2.08934e-14	4.36223e-13	#N/A
TRINITY_DN59277_c0_g1_i3|m.42413	2.06955	2.91947e-79	1.70672e-76	phospholipase C [Apostasia shenzhenica]
TRINITY_DN58211_c1_g2_i1|m.93394	1.79012	1.01483e-11	1.59196e-10	non-lysosomal glucosylceramidase [Dendrobium catenatum]
TRINITY_DN57211_c0_g1_i4|m.98118	-1.03533	0.00138089	0.00504331	#N/A
TRINITY_DN56922_c0_g1_i1|m.62642	1.45198	6.63197e-47	1.05738e-44	#N/A
TRINITY_DN62279_c0_g2_i2|m.3337	-9.97264	1.1884e-15	2.86293e-14	hypothetical protein PanWU01x14_134250 [Parasponia andersonii]
TRINITY_DN62279_c0_g1_i2|m.3329	10.4214	2.31094e-07	1.96458e-06	hypothetical protein GQ55_2G000300 [Panicum hallii var. hallii]
TRINITY_DN62279_c0_g2_i2|m.3336	1.04426	2.77336e-17	7.97363e-16	probable pyridoxal 5&apos;-phosphate synthase subunit PDX1 [Phalaenopsis equestris]
TRINITY_DN59249_c1_g7_i1|m.41998	-1.00584	7.76781e-13	1.3887e-11	50S ribosomal protein L21, chloroplastic-like [Dendrobium catenatum]
[truncated: 1,635 more rows]
